# Supplementary material for: Crystal structure of (μ-hydrogen di­sulfato)-μ-oxido-bis­[(4,4′-di-tert-butyl-2,2′-bi­pyridine)­oxidovanadium(IV/V)] aceto­nitrile monosolvate
Source: Acta Crystallogr E Crystallogr Commun. 2023 Oct 19;79(Pt 11):1055–8. doi: 10.1107/S2056989023009040 (PMC10626945; doi:10.1107/S2056989023009040)
Supplement: Supplementary file 1 [file e-79-01055-sup1.cif]

##############################################################################
#                                                                            #
# This CIF contains the data in a paper accepted for publication in          #
# Acta Crystallographica Section E. It conforms to the requirements of       #
# Notes for Authors for Acta Crystallographica Section E, and has been       #
# peer reviewed under the auspices of the IUCr Commission on Journals.       #
#                                                                            #
# Full details of the Crystallographic Information File format               #
# are given in the paper "The Crystallographic Information File (CIF):       #
# a New Standard Archive File for Crystallography" by S. R. Hall, F. H.      #
# Allen and I. D. Brown [Acta Cryst. (1991), A47, 655-685].                  #
#                                                                            #
# The current version of the core CIF dictionary is obtainable from          #
# ftp://ftp.iucr.org/pub/cif_core.dic.                                       #
#                                                                            #
# Software is freely available for graphical display of the structure(s)     #
# in this CIF. For information consult the CIF software page                 #
# http://www.iucr.org/resources/cif/software.                                #
#                                                                            #
# This file may be used for bona fide research purposes within the           #
# scientific community so long as proper attribution is given to the journal # 
# article from which it was obtained.                                        #
#                                                                            #
##############################################################################
data_I
_audit_creation_method
;
Olex2 1.5
(compiled 2022.04.07 svn.rca3783a0 for OlexSys, GUI svn.r6498)
;
_journal_date_recd_electronic     2023-10-10
_journal_date_accepted     2023-10-15
_journal_name_full     'Acta Crystallographica, Section E'
_journal_year     2023
_journal_volume     79
_journal_issue      1
_journal_page_first     0
_journal_page_last     0
_journal_paper_category     GM
_journal_paper_doi     10.1107/S2056989023009040
_journal_coeditor_code     NX2001
_publ_contact_author_name     'Shintaro Kodama'
_publ_contact_author_address
;
Department of Applied Chemistry, Graduate School of Engineering, Osaka
Metropolitan University, 1-1 Gakuen-cho, Nakaku, Sakai, Osaka 599-8531,
Japan
;
_publ_contact_author_email     'skodama@omu.ac.jp'
_publ_contact_author_fax     ?
_publ_contact_author_phone     '+81-72-254-9295'
_publ_section_title
;\
Crystal structure of (\m-hydrogen
disulfato)-\m-oxido-bis[(4,4'-di-<i>tert</i>-butyl-2,2'-bipyridine)\
oxidovanadium(IV/V)] acetonitrile monosolvate
;
loop_
    _publ_author_name
    _publ_author_footnote
    _publ_author_address
    'Kodama, Shintaro' .
;
Department of Applied Chemistry, Graduate School of Engineering, Osaka
Metropolitan University, 1-1 Gakuen-cho, Nakaku, Sakai, Osaka 599-8531,
Japan
;
    'Hashiguchi, Terushi' .
;
Department of Applied Chemistry, Graduate School of Engineering, Osaka
Prefecture University, 1-1 Gakuen-cho, Nakaku, Sakai, Osaka 599-8531,
Japan
;
    'Nomoto, Akihiro' .
;
Department of Applied Chemistry, Graduate School of Engineering, Osaka
Metropolitan University, 1-1 Gakuen-cho, Nakaku, Sakai, Osaka 599-8531,
Japan
;
_publ_section_synopsis
;
The crystal structure of a dinuclear oxidovanadium(IV/V) complex
[V~2~O~2~(\m-O)(\m-H(SO~4~)~2~)(4,4'-<i>^t^</i>Bubpy)~2~] acetonitrile
monosolvate has been determined.
;
_chemical_name_systematic
;\
(\m-Hydrogen disulfato)-\m-oxido-\
bis[(4,4'-di-<i>tert</i>-butyl-2,2'-bipyridine)oxidovanadium(IV/V)]
acetonitrile monosolvate
;
_chemical_name_common     ?
_chemical_formula_moiety     'C36 H49 N4 O11 S2 V2, C2 H3 N'
_chemical_formula_sum     'C38 H52 N5 O11 S2 V2'
_chemical_formula_iupac     '[V2 (H S2 O8) O3 (C18 H24 N2)2], C2 H3 N'
_chemical_formula_weight     920.84
_chemical_melting_point     ?
_space_group_crystal_system     orthorhombic
_space_group_name_H-M_alt     'F d d d'
_space_group_name_Hall     '-F 2uv 2vw'
loop_
    _space_group_symop_operation_xyz
    'x, y, z'
    '-x+3/4, -y+3/4, z'
    '-x+3/4, y, -z+3/4'
    'x, -y+3/4, -z+3/4'
    'x, y+1/2, z+1/2'
    '-x+3/4, -y+5/4, z+1/2'
    '-x+3/4, y+1/2, -z+5/4'
    'x, -y+5/4, -z+5/4'
    'x+1/2, y, z+1/2'
    '-x+5/4, -y+3/4, z+1/2'
    '-x+5/4, y, -z+5/4'
    'x+1/2, -y+3/4, -z+5/4'
    'x+1/2, y+1/2, z'
    '-x+5/4, -y+5/4, z'
    '-x+5/4, y+1/2, -z+3/4'
    'x+1/2, -y+5/4, -z+3/4'
    '-x, -y, -z'
    'x-3/4, y-3/4, -z'
    'x-3/4, -y, z-3/4'
    '-x, y-3/4, z-3/4'
    '-x, -y+1/2, -z+1/2'
    'x-3/4, y-1/4, -z+1/2'
    'x-3/4, -y+1/2, z-1/4'
    '-x, y-1/4, z-1/4'
    '-x+1/2, -y, -z+1/2'
    'x-1/4, y-3/4, -z+1/2'
    'x-1/4, -y, z-1/4'
    '-x+1/2, y-3/4, z-1/4'
    '-x+1/2, -y+1/2, -z'
    'x-1/4, y-1/4, -z'
    'x-1/4, -y+1/2, z-3/4'
    '-x+1/2, y-1/4, z-3/4'
_cell_length_a     13.0134(2)
_cell_length_b     34.9495(5)
_cell_length_c     39.4864(6)
_cell_angle_alpha     90
_cell_angle_beta     90
_cell_angle_gamma     90
_cell_volume     17958.9(5)
_cell_formula_units_Z     16
_cell_measurement_reflns_used     30626
_cell_measurement_theta_min     1.8790
_cell_measurement_theta_max     30.5730
_cell_measurement_temperature     110(2)
_exptl_crystal_description     Block
_exptl_crystal_colour     'clear dark brown'
_exptl_crystal_size_max     0.16
_exptl_crystal_size_mid     0.11
_exptl_crystal_size_min     0.06
_exptl_crystal_density_diffrn     1.362
_exptl_crystal_density_meas     ?
_exptl_crystal_density_method     ?
_exptl_crystal_F_000     7696
_exptl_absorpt_coefficient_mu     0.569
_exptl_absorpt_correction_type     multi-scan
_exptl_absorpt_process_details
;
(CrysAlisPro; Rigaku OD, 2020)
;
_exptl_absorpt_correction_T_min     0.81541
_exptl_absorpt_correction_T_max     1.00000
_diffrn_ambient_temperature     110(2)
_diffrn_source     'Rotating Anode'
_diffrn_radiation_type     MoK\a
_diffrn_radiation_wavelength     0.71073
_diffrn_measurement_device_type     'Rigaku Saturn724+ (2x2 bin mode)'
_diffrn_measurement_method     'profile data from \w-scans'
_diffrn_detector_area_resol_mean     28.5714
_diffrn_reflns_number     51528
_diffrn_reflns_av_R_equivalents     0.0486
_diffrn_reflns_av_unetI/netI     0.0246
_diffrn_reflns_theta_min     2.063
_diffrn_reflns_theta_max     30.513
_diffrn_reflns_theta_full     25.242
_diffrn_measured_fraction_theta_max     0.957
_diffrn_measured_fraction_theta_full     0.999
_diffrn_reflns_limit_h_min     -18
_diffrn_reflns_limit_h_max     18
_diffrn_reflns_limit_k_min     -49
_diffrn_reflns_limit_k_max     50
_diffrn_reflns_limit_l_min     -55
_diffrn_reflns_limit_l_max     54
_refine_special_details     ?
_reflns_number_total     6582
_reflns_number_gt     5675
_reflns_threshold_expression     'I > 2\s(I)'
_refine_ls_structure_factor_coef     Fsqd
_refine_ls_matrix_type     full
_refine_ls_R_factor_all     0.0534
_refine_ls_R_factor_gt     0.0431
_refine_ls_wR_factor_gt     0.1054
_refine_ls_wR_factor_ref     0.1101
_refine_ls_goodness_of_fit_ref     1.123
_refine_ls_restrained_S_all     1.129
_refine_ls_number_reflns     6582
_refine_ls_number_parameters     287
_refine_ls_number_restraints     27
_refine_ls_hydrogen_treatment     mixed
_refine_ls_weighting_scheme     calc
_refine_ls_weighting_details
             'w=1/[\s^2^(Fo^2^)+(0.0469P)^2^+46.6480P] where P=(Fo^2^+2Fc^2^)/3'
_atom_sites_solution_hydrogens     mixed
_atom_sites_solution_primary     iterative
_atom_sites_solution_secondary     ?
_refine_ls_shift/su_max     0.003
_refine_ls_shift/su_mean     0.000
_refine_diff_density_max     0.502
_refine_diff_density_min     -0.335
_refine_ls_extinction_method     none
_refine_ls_extinction_coef     .
loop_
    _atom_type_symbol
    _atom_type_description
    _atom_type_scat_dispersion_real
    _atom_type_scat_dispersion_imag
    _atom_type_scat_source
    'C' 'C' 0.0033 0.0016
                         'International Tables Vol C Tables 4.2.6.8 and 6.1.1.4'
    'H' 'H' 0.0000 0.0000
                         'International Tables Vol C Tables 4.2.6.8 and 6.1.1.4'
    'N' 'N' 0.0061 0.0033
                         'International Tables Vol C Tables 4.2.6.8 and 6.1.1.4'
    'O' 'O' 0.0106 0.0060
                         'International Tables Vol C Tables 4.2.6.8 and 6.1.1.4'
    'S' 'S' 0.1246 0.1234
                         'International Tables Vol C Tables 4.2.6.8 and 6.1.1.4'
    'V' 'V' 0.3005 0.5294
                         'International Tables Vol C Tables 4.2.6.8 and 6.1.1.4'
_computing_data_collection
;
CrystalClear-SM Expert 2.0 r7 (Rigaku, 2011)
;
_computing_cell_refinement
;
CrystalClear-SM Expert 2.0 r7 (Rigaku, 2011)
;
_computing_data_reduction
;
CrystalClear-SM Expert 2.0 r7 (Rigaku, 2011)
;
_computing_structure_solution
;
<i>olex2.solve</i> 1.5 (Bourhis et al., 2015)
;
_computing_structure_refinement
;
<i>SHELXL2018/3</i> (Sheldrick, 2015)
;
_computing_molecular_graphics
;
Olex2 1.5 (Dolomanov <i>et al.</i>,  2009)
;
_computing_publication_material
;
Olex2 1.5 (Dolomanov <i>et al.</i>,  2009)
;
loop_
    _atom_site_type_symbol
    _atom_site_label
    _atom_site_fract_x
    _atom_site_fract_y
    _atom_site_fract_z
    _atom_site_U_iso_or_equiv
    _atom_site_adp_type
    _atom_site_calc_flag
    _atom_site_occupancy
    _atom_site_disorder_assembly
    _atom_site_disorder_group
    V V1 0.70713(2) 0.54069(2) 0.59096(2) 0.02335(8) Uani d 1 . .
    S S1 0.75306(3) 0.47690(2) 0.64590(2) 0.02120(10) Uani d 1 . .
    O O5 0.66572(10) 0.49435(3) 0.66352(3) 0.0235(2) Uani d 1 . .
    O O3 0.78535(10) 0.50242(4) 0.61695(3) 0.0255(3) Uani d 1 . .
    O O6 0.71873(10) 0.43950(3) 0.63066(3) 0.0258(3) Uani d 1 . .
    O O4 0.84010(10) 0.46966(4) 0.66746(3) 0.0299(3) Uani d 1 . .
    O O1 0.79258(12) 0.57322(4) 0.58859(3) 0.0369(3) Uani d 1 . .
    O O2 0.625000 0.55852(5) 0.625000 0.0394(5) Uani d 1 . .
    N N2 0.75091(11) 0.51363(4) 0.54454(3) 0.0216(3) Uani d 1 . .
    N N1 0.60817(12) 0.56465(4) 0.55441(3) 0.0224(3) Uani d 1 . .
    C C3 0.48418(13) 0.59696(5) 0.50377(4) 0.0225(3) Uani d 1 . .
    C C6 0.69971(13) 0.52426(5) 0.51604(4) 0.0202(3) Uani d 1 . .
    C C7 0.72724(13) 0.51037(5) 0.48439(4) 0.0223(3) Uani d 1 . .
    H H7 0.688735 0.517593 0.464972 0.027 Uiso calc 1 . .
    C C8 0.81169(13) 0.48568(5) 0.48092(4) 0.0252(3) Uani d 1 . .
    C C11 0.41640(14) 0.61383(5) 0.47598(5) 0.0260(3) Uani d 1 . .
    C C4 0.55602(13) 0.56814(4) 0.49641(4) 0.0210(3) Uani d 1 . .
    H H4 0.562535 0.558953 0.473872 0.025 Uiso calc 1 . .
    C C5 0.61741(13) 0.55301(4) 0.52172(4) 0.0200(3) Uani d 1 . .
    C C2 0.47668(14) 0.60821(5) 0.53749(5) 0.0265(3) Uani d 1 . .
    H H2 0.428897 0.627475 0.543821 0.032 Uiso calc 1 . .
    C C10 0.83025(13) 0.48947(5) 0.54148(4) 0.0259(3) Uani d 1 . .
    H H10 0.865230 0.481514 0.561393 0.031 Uiso calc 1 . .
    C C9 0.86340(14) 0.47561(5) 0.51049(5) 0.0283(4) Uani d 1 . .
    H H9 0.921500 0.459194 0.509397 0.034 Uiso calc 1 . .
    C C1 0.53844(15) 0.59148(5) 0.56180(4) 0.0266(3) Uani d 1 . .
    H H1 0.531067 0.599365 0.584695 0.032 Uiso calc 1 . .
    C C15 0.84388(15) 0.47210(6) 0.44572(5) 0.0329(4) Uani d 1 . .
    C C12 0.48286(15) 0.62876(5) 0.44658(5) 0.0310(4) Uani d 1 . .
    H H12A 0.524627 0.607783 0.437528 0.047 Uiso calc 1 . .
    H H12B 0.527993 0.649180 0.454815 0.047 Uiso calc 1 . .
    H H12C 0.438268 0.638807 0.428664 0.047 Uiso calc 1 . .
    C C13 0.34999(16) 0.64692(6) 0.48896(6) 0.0375(5) Uani d 1 . .
    H H13A 0.394311 0.666815 0.498583 0.056 Uiso calc 1 . .
    H H13B 0.302988 0.637465 0.506451 0.056 Uiso calc 1 . .
    H H13C 0.310203 0.657649 0.470150 0.056 Uiso calc 1 . .
    C C14 0.34585(16) 0.58193(6) 0.46305(5) 0.0346(4) Uani d 1 . .
    H H14A 0.299790 0.573763 0.481303 0.052 Uiso calc 1 . .
    H H14B 0.387562 0.560154 0.455598 0.052 Uiso calc 1 . .
    H H14C 0.305067 0.591466 0.443967 0.052 Uiso calc 1 . .
    C C18 0.93513(18) 0.44437(7) 0.44714(6) 0.0434(5) Uani d 1 . .
    H H18A 0.915526 0.421472 0.459928 0.065 Uiso calc 1 . .
    H H18B 0.993353 0.456879 0.458329 0.065 Uiso calc 1 . .
    H H18C 0.954806 0.437044 0.424081 0.065 Uiso calc 1 . .
    C C17 0.87660(19) 0.50771(7) 0.42503(5) 0.0437(5) Uani d 1 . .
    H H17A 0.929138 0.521948 0.437572 0.065 Uiso calc 1 . .
    H H17B 0.816724 0.524171 0.421258 0.065 Uiso calc 1 . .
    H H17C 0.904661 0.499545 0.403158 0.065 Uiso calc 1 . .
    C C16 0.75339(19) 0.45218(7) 0.42815(6) 0.0467(6) Uani d 1 . .
    H H16A 0.695186 0.469893 0.426686 0.070 Uiso calc 1 . .
    H H16B 0.733200 0.429568 0.441237 0.070 Uiso calc 1 . .
    H H16C 0.773966 0.444343 0.405306 0.070 Uiso calc 1 . .
    N N3 0.6842(6) 0.5900(2) 0.3294(2) 0.102(2) Uani d 0.5 A -1
    C C19 0.5721(5) 0.64049(17) 0.36076(15) 0.0605(14) Uani d 0.5 A -1
    H H19A 0.549690 0.660308 0.344825 0.091 Uiso calc 0.5 A -1
    H H19B 0.611988 0.652277 0.379037 0.091 Uiso calc 0.5 A -1
    H H19C 0.511740 0.627648 0.370330 0.091 Uiso calc 0.5 A -1
    C C20 0.6367(5) 0.61212(17) 0.34275(17) 0.0616(15) Uani d 0.5 A -1
    H H6 0.659(3) 0.4376(11) 0.6263(12) 0.022(11) Uiso d 0.5 . .
loop_
    _atom_site_aniso_label
    _atom_site_aniso_U_11
    _atom_site_aniso_U_22
    _atom_site_aniso_U_33
    _atom_site_aniso_U_12
    _atom_site_aniso_U_13
    _atom_site_aniso_U_23
    V1 0.03845(17) 0.01764(13) 0.01395(13) -0.00275(11) -0.00195(11) 0.00237(10)
    S1 0.0276(2) 0.01950(18) 0.01648(18) -0.00117(15) -0.00710(15) 0.00280(14)
    O5 0.0351(6) 0.0179(5) 0.0175(5) 0.0015(5) -0.0031(5) 0.0012(4)
    O3 0.0312(6) 0.0263(6) 0.0188(6) -0.0014(5) -0.0056(5) 0.0055(5)
    O6 0.0299(7) 0.0197(5) 0.0278(6) 0.0026(5) -0.0082(5) -0.0035(5)
    O4 0.0337(7) 0.0335(7) 0.0225(6) -0.0012(5) -0.0126(5) 0.0061(5)
    O1 0.0574(9) 0.0273(6) 0.0260(7) -0.0137(6) -0.0164(6) 0.0075(5)
    O2 0.0866(16) 0.0163(8) 0.0154(8) 0.000 -0.0162(9) 0.000
    N2 0.0258(7) 0.0224(6) 0.0165(6) -0.0021(5) -0.0045(5) 0.0027(5)
    N1 0.0361(8) 0.0169(6) 0.0142(6) -0.0020(5) 0.0000(5) -0.0007(5)
    C3 0.0267(8) 0.0173(7) 0.0236(8) -0.0009(6) -0.0029(6) -0.0032(6)
    C6 0.0248(7) 0.0199(7) 0.0160(7) -0.0009(6) -0.0030(6) 0.0017(6)
    C7 0.0259(8) 0.0238(7) 0.0171(7) 0.0025(6) -0.0047(6) -0.0001(6)
    C8 0.0259(8) 0.0288(8) 0.0207(8) 0.0024(7) -0.0022(6) -0.0010(6)
    C11 0.0290(8) 0.0202(7) 0.0289(8) 0.0042(6) -0.0069(7) -0.0053(6)
    C4 0.0267(8) 0.0196(7) 0.0167(7) 0.0002(6) -0.0016(6) -0.0022(6)
    C5 0.0280(8) 0.0163(6) 0.0157(7) -0.0014(6) -0.0010(6) -0.0007(5)
    C2 0.0331(9) 0.0202(7) 0.0260(8) 0.0017(6) 0.0018(7) -0.0064(6)
    C10 0.0255(8) 0.0306(8) 0.0216(8) 0.0004(7) -0.0069(6) 0.0034(7)
    C9 0.0252(8) 0.0342(9) 0.0257(8) 0.0061(7) -0.0041(7) 0.0014(7)
    C1 0.0418(10) 0.0195(7) 0.0185(7) -0.0011(7) 0.0019(7) -0.0046(6)
    C15 0.0333(9) 0.0419(10) 0.0234(8) 0.0141(8) -0.0034(7) -0.0064(8)
    C12 0.0378(10) 0.0261(8) 0.0292(9) 0.0026(7) -0.0079(7) 0.0021(7)
    C13 0.0373(10) 0.0317(10) 0.0436(11) 0.0128(8) -0.0062(9) -0.0083(8)
    C14 0.0348(10) 0.0284(9) 0.0407(11) -0.0005(7) -0.0120(8) -0.0066(8)
    C18 0.0416(11) 0.0547(13) 0.0337(11) 0.0206(10) -0.0025(9) -0.0081(10)
    C17 0.0523(13) 0.0544(13) 0.0243(9) 0.0141(11) 0.0077(9) 0.0033(9)
    C16 0.0444(12) 0.0551(14) 0.0404(12) 0.0158(10) -0.0109(10) -0.0243(11)
    N3 0.088(4) 0.100(4) 0.117(5) -0.037(3) 0.042(4) -0.029(4)
    C19 0.073(3) 0.063(3) 0.045(3) -0.037(3) 0.003(3) -0.007(2)
    C20 0.053(3) 0.065(3) 0.067(3) -0.022(3) 0.008(3) 0.001(2)
_geom_special_details
;
 All esds (except the esd in the dihedral angle between two l.s. planes)
 are estimated using the full covariance matrix.  The cell esds are taken
 into account individually in the estimation of esds in distances, angles
 and torsion angles; correlations between esds in cell parameters are only
 used when they are defined by crystal symmetry.  An approximate (isotropic)
 treatment of cell esds is used for estimating esds involving l.s. planes.
;
loop_
    _geom_bond_atom_site_label_1
    _geom_bond_atom_site_label_2
    _geom_bond_site_symmetry_2
    _geom_bond_distance
    _geom_bond_publ_flag
    V1 O5 11 2.2827(12) ?
    V1 O3 . 1.9692(12) ?
    V1 O1 . 1.5932(14) ?
    V1 O2 . 1.8268(7) ?
    V1 N2 . 2.1399(14) ?
    V1 N1 . 2.1077(14) ?
    S1 O5 . 1.4654(13) ?
    S1 O3 . 1.5098(12) ?
    S1 O6 . 1.5066(13) ?
    S1 O4 . 1.4391(13) ?
    O6 H6 . 0.80(4) ?
    N2 C6 . 1.360(2) ?
    N2 C10 . 1.339(2) ?
    N1 C5 . 1.359(2) ?
    N1 C1 . 1.337(2) ?
    C3 C11 . 1.526(2) ?
    C3 C4 . 1.405(2) ?
    C3 C2 . 1.392(2) ?
    C6 C7 . 1.388(2) ?
    C6 C5 . 1.486(2) ?
    C7 H7 . 0.9500 ?
    C7 C8 . 1.404(2) ?
    C8 C9 . 1.393(2) ?
    C8 C15 . 1.527(2) ?
    C11 C12 . 1.539(3) ?
    C11 C13 . 1.532(2) ?
    C11 C14 . 1.532(2) ?
    C4 H4 . 0.9500 ?
    C4 C5 . 1.384(2) ?
    C2 H2 . 0.9500 ?
    C2 C1 . 1.382(3) ?
    C10 H10 . 0.9500 ?
    C10 C9 . 1.385(3) ?
    C9 H9 . 0.9500 ?
    C1 H1 . 0.9500 ?
    C15 C18 . 1.534(3) ?
    C15 C17 . 1.549(3) ?
    C15 C16 . 1.534(3) ?
    C12 H12A . 0.9800 ?
    C12 H12B . 0.9800 ?
    C12 H12C . 0.9800 ?
    C13 H13A . 0.9800 ?
    C13 H13B . 0.9800 ?
    C13 H13C . 0.9800 ?
    C14 H14A . 0.9800 ?
    C14 H14B . 0.9800 ?
    C14 H14C . 0.9800 ?
    C18 H18A . 0.9800 ?
    C18 H18B . 0.9800 ?
    C18 H18C . 0.9800 ?
    C17 H17A . 0.9800 ?
    C17 H17B . 0.9800 ?
    C17 H17C . 0.9800 ?
    C16 H16A . 0.9800 ?
    C16 H16B . 0.9800 ?
    C16 H16C . 0.9800 ?
    N3 C20 . 1.120(9) ?
    C19 H19A . 0.9800 ?
    C19 H19B . 0.9800 ?
    C19 H19C . 0.9800 ?
    C19 C20 . 1.482(8) ?
loop_
    _geom_angle_atom_site_label_1
    _geom_angle_atom_site_label_2
    _geom_angle_atom_site_label_3
    _geom_angle_site_symmetry_1
    _geom_angle_site_symmetry_3
    _geom_angle
    _geom_angle_publ_flag
    O3 V1 O5 . 11 85.44(5) ?
    O3 V1 N2 . . 90.49(5) ?
    O3 V1 N1 . . 160.47(5) ?
    O1 V1 O5 . 11 172.18(6) ?
    O1 V1 O3 . . 98.89(7) ?
    O1 V1 O2 . . 102.02(7) ?
    O1 V1 N2 . . 94.54(7) ?
    O1 V1 N1 . . 95.89(6) ?
    O2 V1 O5 . 11 83.64(5) ?
    O2 V1 O3 . . 98.66(5) ?
    O2 V1 N2 . . 159.52(5) ?
    O2 V1 N1 . . 90.62(5) ?
    N2 V1 O5 . 11 78.84(5) ?
    N1 V1 O5 . 11 78.52(5) ?
    N1 V1 N2 . . 75.63(5) ?
    O5 S1 O3 . . 109.23(7) ?
    O5 S1 O6 . . 108.70(8) ?
    O6 S1 O3 . . 107.02(7) ?
    O4 S1 O5 . . 113.76(8) ?
    O4 S1 O3 . . 109.43(8) ?
    O4 S1 O6 . . 108.49(8) ?
    S1 O5 V1 . 11 143.30(7) ?
    S1 O3 V1 . . 130.69(8) ?
    S1 O6 H6 . . 117(3) ?
    V1 O2 V1 . 11 140.11(10) ?
    C6 N2 V1 . . 117.24(11) ?
    C10 N2 V1 . . 124.13(11) ?
    C10 N2 C6 . . 118.41(14) ?
    C5 N1 V1 . . 118.52(11) ?
    C1 N1 V1 . . 122.95(11) ?
    C1 N1 C5 . . 118.51(15) ?
    C4 C3 C11 . . 120.86(15) ?
    C2 C3 C11 . . 122.56(15) ?
    C2 C3 C4 . . 116.56(15) ?
    N2 C6 C7 . . 121.55(15) ?
    N2 C6 C5 . . 114.41(14) ?
    C7 C6 C5 . . 123.97(14) ?
    C6 C7 H7 . . 119.8 ?
    C6 C7 C8 . . 120.33(15) ?
    C8 C7 H7 . . 119.8 ?
    C7 C8 C15 . . 119.64(15) ?
    C9 C8 C7 . . 116.86(16) ?
    C9 C8 C15 . . 123.49(16) ?
    C3 C11 C12 . . 110.40(15) ?
    C3 C11 C13 . . 112.15(15) ?
    C3 C11 C14 . . 107.75(14) ?
    C13 C11 C12 . . 108.28(16) ?
    C14 C11 C12 . . 109.39(15) ?
    C14 C11 C13 . . 108.84(16) ?
    C3 C4 H4 . . 119.7 ?
    C5 C4 C3 . . 120.58(15) ?
    C5 C4 H4 . . 119.7 ?
    N1 C5 C6 . . 114.19(14) ?
    N1 C5 C4 . . 121.35(15) ?
    C4 C5 C6 . . 124.43(14) ?
    C3 C2 H2 . . 119.9 ?
    C1 C2 C3 . . 120.28(16) ?
    C1 C2 H2 . . 119.9 ?
    N2 C10 H10 . . 118.7 ?
    N2 C10 C9 . . 122.69(15) ?
    C9 C10 H10 . . 118.7 ?
    C8 C9 H9 . . 119.9 ?
    C10 C9 C8 . . 120.11(16) ?
    C10 C9 H9 . . 119.9 ?
    N1 C1 C2 . . 122.68(16) ?
    N1 C1 H1 . . 118.7 ?
    C2 C1 H1 . . 118.7 ?
    C8 C15 C18 . . 112.05(16) ?
    C8 C15 C17 . . 107.79(16) ?
    C8 C15 C16 . . 110.01(17) ?
    C18 C15 C17 . . 108.31(18) ?
    C18 C15 C16 . . 108.92(18) ?
    C16 C15 C17 . . 109.72(18) ?
    C11 C12 H12A . . 109.5 ?
    C11 C12 H12B . . 109.5 ?
    C11 C12 H12C . . 109.5 ?
    H12A C12 H12B . . 109.5 ?
    H12A C12 H12C . . 109.5 ?
    H12B C12 H12C . . 109.5 ?
    C11 C13 H13A . . 109.5 ?
    C11 C13 H13B . . 109.5 ?
    C11 C13 H13C . . 109.5 ?
    H13A C13 H13B . . 109.5 ?
    H13A C13 H13C . . 109.5 ?
    H13B C13 H13C . . 109.5 ?
    C11 C14 H14A . . 109.5 ?
    C11 C14 H14B . . 109.5 ?
    C11 C14 H14C . . 109.5 ?
    H14A C14 H14B . . 109.5 ?
    H14A C14 H14C . . 109.5 ?
    H14B C14 H14C . . 109.5 ?
    C15 C18 H18A . . 109.5 ?
    C15 C18 H18B . . 109.5 ?
    C15 C18 H18C . . 109.5 ?
    H18A C18 H18B . . 109.5 ?
    H18A C18 H18C . . 109.5 ?
    H18B C18 H18C . . 109.5 ?
    C15 C17 H17A . . 109.5 ?
    C15 C17 H17B . . 109.5 ?
    C15 C17 H17C . . 109.5 ?
    H17A C17 H17B . . 109.5 ?
    H17A C17 H17C . . 109.5 ?
    H17B C17 H17C . . 109.5 ?
    C15 C16 H16A . . 109.5 ?
    C15 C16 H16B . . 109.5 ?
    C15 C16 H16C . . 109.5 ?
    H16A C16 H16B . . 109.5 ?
    H16A C16 H16C . . 109.5 ?
    H16B C16 H16C . . 109.5 ?
    H19A C19 H19B . . 109.5 ?
    H19A C19 H19C . . 109.5 ?
    H19B C19 H19C . . 109.5 ?
    C20 C19 H19A . . 109.5 ?
    C20 C19 H19B . . 109.5 ?
    C20 C19 H19C . . 109.5 ?
    N3 C20 C19 . . 178.4(7) ?
loop_
    _geom_torsion_atom_site_label_1
    _geom_torsion_atom_site_label_2
    _geom_torsion_atom_site_label_3
    _geom_torsion_atom_site_label_4
    _geom_torsion_site_symmetry_1
    _geom_torsion_site_symmetry_2
    _geom_torsion_site_symmetry_3
    _geom_torsion_site_symmetry_4
    _geom_torsion
    _geom_torsion_publ_flag
    V1 N2 C6 C7 . . . . 175.43(12) ?
    V1 N2 C6 C5 . . . . -1.51(18) ?
    V1 N2 C10 C9 . . . . -172.91(14) ?
    V1 N1 C5 C6 . . . . -0.61(18) ?
    V1 N1 C5 C4 . . . . -178.82(12) ?
    V1 N1 C1 C2 . . . . 177.27(13) ?
    O5 V1 O2 V1 11 . . 11 36.88(3) ?
    O5 S1 O3 V1 . . . . -24.59(12) ?
    O3 V1 O2 V1 . . . 11 -47.50(4) ?
    O3 S1 O5 V1 . . . 11 14.21(15) ?
    O6 S1 O5 V1 . . . 11 -102.23(13) ?
    O6 S1 O3 V1 . . . . 92.92(11) ?
    O4 S1 O5 V1 . . . 11 136.79(12) ?
    O4 S1 O3 V1 . . . . -149.72(10) ?
    O1 V1 O2 V1 . . . 11 -148.59(5) ?
    N2 V1 O2 V1 . . . 11 68.14(17) ?
    N2 C6 C7 C8 . . . . -2.1(3) ?
    N2 C6 C5 N1 . . . . 1.4(2) ?
    N2 C6 C5 C4 . . . . 179.52(15) ?
    N2 C10 C9 C8 . . . . -2.1(3) ?
    N1 V1 O2 V1 . . . 11 115.25(4) ?
    C3 C4 C5 N1 . . . . 1.9(2) ?
    C3 C4 C5 C6 . . . . -176.08(15) ?
    C3 C2 C1 N1 . . . . 1.0(3) ?
    C6 N2 C10 C9 . . . . 1.4(3) ?
    C6 C7 C8 C9 . . . . 1.3(3) ?
    C6 C7 C8 C15 . . . . -177.25(17) ?
    C7 C6 C5 N1 . . . . -175.49(16) ?
    C7 C6 C5 C4 . . . . 2.7(3) ?
    C7 C8 C9 C10 . . . . 0.7(3) ?
    C7 C8 C15 C18 . . . . -178.11(18) ?
    C7 C8 C15 C17 . . . . 62.8(2) ?
    C7 C8 C15 C16 . . . . -56.8(2) ?
    C11 C3 C4 C5 . . . . 179.87(15) ?
    C11 C3 C2 C1 . . . . 178.68(16) ?
    C4 C3 C11 C12 . . . . -54.6(2) ?
    C4 C3 C11 C13 . . . . -175.46(16) ?
    C4 C3 C11 C14 . . . . 64.8(2) ?
    C4 C3 C2 C1 . . . . 0.4(3) ?
    C5 N1 C1 C2 . . . . -1.0(3) ?
    C5 C6 C7 C8 . . . . 174.54(16) ?
    C2 C3 C11 C12 . . . . 127.22(18) ?
    C2 C3 C11 C13 . . . . 6.4(2) ?
    C2 C3 C11 C14 . . . . -113.38(19) ?
    C2 C3 C4 C5 . . . . -1.9(2) ?
    C10 N2 C6 C7 . . . . 0.7(2) ?
    C10 N2 C6 C5 . . . . -176.23(15) ?
    C9 C8 C15 C18 . . . . 3.4(3) ?
    C9 C8 C15 C17 . . . . -115.7(2) ?
    C9 C8 C15 C16 . . . . 124.7(2) ?
    C1 N1 C5 C6 . . . . 177.74(15) ?
    C1 N1 C5 C4 . . . . -0.5(2) ?
    C15 C8 C9 C10 . . . . 179.22(18) ?
loop_
    _geom_hbond_atom_site_label_d
    _geom_hbond_atom_site_label_h
    _geom_hbond_atom_site_label_a
    _geom_hbond_site_symmetry_d
    _geom_hbond_site_symmetry_h
    _geom_hbond_site_symmetry_a
    _geom_hbond_distance_dh
    _geom_hbond_distance_ha
    _geom_hbond_distance_da
    _geom_hbond_angle_dha
    _geom_hbond_publ_flag
    C14 H14A Cg2 1_555 1_555 17_666 0.98 2.784 3.431(2) 124 yes
_shelx_space_group_comment
;
The symmetry employed for this shelxl refinement is uniquely defined
by the following loop, which should always be used as a source of
symmetry information in preference to the above space-group names.
They are only intended as comments.
;
_shelx_estimated_absorpt_T_min     ?
_shelx_estimated_absorpt_T_max     ?
_shelx_hkl_file
;
   0   0  -4   35.91    1.04
   0   0   4   -0.35    0.28
   0   0   4   -0.25    0.29
   0   0  -4   33.21    1.05
   0   0   6   -0.69    0.59
   0   0  -6   -0.18    0.59
   0   0   6    0.09    0.47
   0   0  -6   -0.17    0.55
   0   0   6    0.25    0.45
   0   0  -6   -0.26    0.55
   0   0   8    1.69    0.94
   0   0  -8    2.63    1.03
   0   0   8    1.09    0.80
   0   0  -8    0.54    0.80
   0   0   8    0.94    0.70
   0   0  -8    1.83    0.86
   0   0 -10   -0.55    0.96
   0   0  10   -0.06    0.98
   0   0  10    0.45    0.70
   0   0 -10   -1.23    0.85
   0   0 -10   -0.20    0.92
   0   0 -12 1083.93    9.31
   0   0 -12 1068.84    9.02
   0   0 -12 1085.96   10.15
   0   0 -14   -0.23    0.96
   0   0 -14   -1.61    0.98
   0   0 -14   -0.54    1.02
   0   0 -16  467.98    7.19
   0   0 -16  455.81    6.75
   0   0 -16  447.25    7.66
   0   0 -18    1.46    1.20
   0   0 -18    1.25    1.28
   0   0 -18    0.51    1.02
   0   0 -20  464.77    8.74
   0   0 -20  450.81    7.52
   0   0  22    0.42    0.73
   0   0 -22    0.87    1.16
   0   0 -22    0.71    1.04
   0   0  24  479.83    7.18
   0   0 -24  485.32    9.68
   0   0  26    0.73    0.86
   0   0 -26    1.90    1.43
   0   0 -26    0.02    1.13
   0   0  28 1920.69   15.25
   0   0 -28 1887.34   20.61
   0   0  30    0.29    0.98
   0   0 -30    0.31    1.52
   0   0 -30    3.04    1.49
   0   0  32    1.85    1.16
   0   0 -32    3.95    1.95
   0   0 -32    4.39    1.84
   0   0  34    1.31    1.17
   0   0 -34    0.61    1.72
   0   0 -34    1.84    1.43
   0   0  36    0.11    1.18
   0   0 -36    2.49    2.08
   0   0 -36   -0.43    1.65
   0   0  38   -0.06    1.33
   0   0 -38    2.46    2.12
   0   0 -38    0.61    1.61
   0   0  40   94.54    4.45
   0   0 -40   95.64    6.02
   0   0 -40   89.58    4.76
   0   0  42    0.57    1.38
   0   0 -42    0.54    1.99
   0   0  44   38.45    3.30
   0   0 -44   35.56    4.06
   0   0  48   21.24    2.71
   0   2   2   -0.16    0.12
   0   2  -4    0.54    0.47
   0  -2   4    0.53    0.40
   0   2  -4    0.18    0.31
   0  -2   4   -0.15    0.27
   0   2   4    0.12    0.39
   0  -2  -4    0.25    0.49
   0   2   4    0.02    0.40
   0  -2  -4    0.19    0.43
   0  -2  -6  401.46    4.74
   0   2   6  407.00    4.75
   0   2   6  400.62    2.97
   0  -2  -6  383.99    2.81
   0   2  -6  380.35    4.56
   0  -2   6  390.93    4.63
   0   2   6  396.51    4.55
   0   2  -6  389.33    4.03
   0  -2   6  397.90    4.02
   0   2   8    0.25    0.92
   0  -2  -8    1.55    0.96
   0   2   8    0.96    0.54
   0  -2   8    2.72    1.13
   0   2   8    0.97    0.84
   0   2  -8    1.72    1.18
   0  -2   8    1.83    0.74
   0   2   8    0.47    0.85
   0  -2  -8    0.98    1.00
   0   2  -8   -0.02    0.61
   0   2  -8    1.17    0.86
   0  -2   8    0.46    0.72
   0  -2 -10 1533.05   11.51
   0   2  10 1562.81    7.58
   0   2 -10 1386.94   10.71
   0   2  10 1530.74    9.65
   0  -2 -10 1551.31   11.03
   0   2 -10 1461.80    8.17
   0  -2  10 1552.52    8.73
   0   2 -10 1430.60   10.11
   0  -2  10 1469.23   10.18
   0  -2 -12    0.06    0.96
   0   2  12   -0.19    0.48
   0   2 -12    0.77    1.12
   0  -2  12    0.91    0.75
   0  -2 -12    0.46    0.86
   0   2 -12    0.65    0.72
   0   2 -12    0.17    0.81
   0  -2 -14   -0.03    1.00
   0   2  14   -0.20    0.50
   0   2 -14    1.56    0.97
   0   2 -14    0.67    0.73
   0  -2  14    0.74    0.70
   0  -2 -14    0.19    0.96
   0   2 -14    1.16    0.91
   0  -2 -16    2.27    1.16
   0   2  16   -0.23    0.58
   0   2 -16    0.64    1.27
   0  -2 -16    0.04    1.05
   0   2 -16    0.25    0.85
   0   2 -16   -0.09    0.97
   0  -2 -18  279.64    6.56
   0   2  18  277.84    4.46
   0   2 -18  286.64    6.34
   0  -2 -18  266.25    6.02
   0   2 -18  283.08    5.21
   0   2 -18  278.03    6.22
   0   2 -20   -0.11    1.32
   0   2  20    0.52    0.64
   0   2 -20    0.11    0.91
   0  -2 -20   -0.55    1.20
   0  -2 -20    1.59    1.33
   0   2 -20    0.73    1.13
   0   2 -22    0.12    1.16
   0   2  22    0.47    0.74
   0   2 -22   -0.06    0.92
   0  -2 -22    2.46    1.38
   0  -2 -22    1.43    1.25
   0   2 -22    0.93    1.27
   0   2 -24   -0.66    1.35
   0   2  24    0.19    0.66
   0   2 -24   -0.54    1.16
   0  -2 -24    0.47    1.20
   0   2 -24   -0.68    1.26
   0  -2 -24    1.25    1.26
   0  -2 -26  252.49    7.49
   0   2  26  227.33    5.00
   0   2 -26  234.72    6.81
   0  -2 -26  244.47    6.61
   0   2 -26  227.92    5.66
   0   2 -26  234.67    6.97
   0  -2 -28    2.73    1.69
   0   2 -28    1.72    1.52
   0  -2 -28   -0.40    1.54
   0   2 -28    2.06    1.30
   0  -2  28    1.76    1.06
   0   2  28    2.40    1.03
   0   2 -30  486.46   10.81
   0  -2 -30  530.62   11.66
   0   2 -30  479.70    8.83
   0  -2 -30  495.98   10.10
   0  -2  30  507.51    8.51
   0   2  30  514.25    8.20
   0   2 -32   -1.53    1.58
   0  -2 -32   -0.27    1.51
   0   2 -32    0.61    1.44
   0  -2 -32    2.28    1.70
   0  -2  32    0.65    0.98
   0   2  32    0.38    1.06
   0   2 -34   61.09    4.37
   0  -2 -34   63.23    4.62
   0  -2 -34   63.34    4.06
   0   2 -34   59.24    3.43
   0  -2  34   64.93    3.35
   0   2  34   62.68    3.24
   0   2 -36    0.81    1.98
   0  -2 -36    4.32    2.17
   0   2 -36    3.00    1.66
   0  -2 -36    1.06    1.69
   0   2  36    0.66    1.16
   0  -2  36    1.27    1.33
   0  -2 -38    2.19    1.78
   0   2 -38    4.92    2.23
   0   2 -38    0.78    1.52
   0  -2 -38    6.15    2.16
   0  -2  38    3.14    1.51
   0   2  38    3.34    1.34
   0   2 -40   -2.31    2.10
   0  -2 -40    0.02    2.11
   0  -2 -40   -0.70    2.04
   0  -2  40   -0.98    1.47
   0   2  40    0.17    1.28
   0   2 -42  127.84    7.01
   0  -2 -42  129.33    7.09
   0  -2  42  126.19    5.33
   0   2  42  116.68    4.97
   0   2 -44    2.43    2.18
   0   2  44   -0.88    1.54
   0  -2  44    2.41    1.67
   0   2 -46   26.34    3.82
   0  -2  46   21.57    2.84
   0   2 -48    3.97    2.81
   0   2  48    0.35    1.61
   0  -4   0  747.68    4.01
   0  -4  -2    0.92    0.29
   0  -4  -2    0.64    0.32
   0   4  -2    0.19    0.48
   0  -4   2    0.12    0.45
   0   4   2    0.40    0.31
   0  -4   2    0.43    0.27
   0   4   2    0.96    0.35
   0   4  -2    0.01    0.27
   0   4   2    0.31    0.38
   0  -4  -2    1.20    0.55
   0   4   4 3173.03    8.21
   0   4  -4 2723.98   12.03
   0  -4   4 2445.33   11.37
   0  -4  -4 2547.22    9.20
   0   4   4 3057.58    9.86
   0  -4   4 2160.32    7.84
   0   4  -4 3041.55    9.55
   0  -4  -4 3038.06   13.09
   0   4   4 2623.16   12.04
   0  -4  -6   -0.42    0.40
   0   4   6   -0.51    0.41
   0   4  -6    1.42    0.98
   0   4   6   -0.45    0.54
   0  -4   6    0.46    0.96
   0   4   6   -0.12    0.80
   0   4   6    0.41    0.91
   0  -4  -6    0.14    0.88
   0  -4   6    0.26    0.61
   0   4  -6    0.74    0.65
   0  -4  -8   41.03    1.18
   0   4   8   37.10    1.13
   0   4  -8   31.36    1.89
   0  -4   8   29.26    0.73
   0  -4  -8   40.02    2.05
   0  -4  -8   33.22    1.87
   0  -4   8   29.67    1.03
   0  -4   8   30.67    1.50
   0   4  -8   32.75    1.54
   0   4  10    0.55    0.43
   0  -4 -10   -0.50    0.47
   0   4 -10   -0.35    1.13
   0  -4  10   -0.15    0.31
   0  -4 -10    0.69    0.93
   0  -4  10   -0.56    0.57
   0  -4 -10   -1.27    0.97
   0   4 -10    0.65    0.77
   0  -4  10    1.00    0.82
   0   4  12  941.65    6.37
   0   4 -12  835.00    9.54
   0  -4 -12  941.48   10.24
   0  -4 -12  900.84    9.82
   0  -4  12  832.22    6.47
   0   4 -12  751.24    7.89
   0   4  14    0.99    0.52
   0   4 -14    1.43    1.22
   0  -4 -14    0.09    0.99
   0  -4 -14   -0.58    1.06
   0   4 -14    0.03    0.60
   0  -4  14    0.43    0.68
   0   4 -14    1.55    0.97
   0   4 -16  913.55   11.24
   0  -4 -16  975.80   11.82
   0   4 -16  925.40    7.63
   0  -4  16  878.60    8.08
   0  -4 -16  975.98   11.50
   0   4 -16  925.57   10.34
   0   4  18    1.09    0.69
   0   4 -18    1.10    1.39
   0  -4 -18    1.43    1.10
   0  -4 -18    1.19    1.23
   0   4 -18    0.13    0.76
   0   4 -18    2.63    1.25
   0   4  20    0.03    0.64
   0   4 -20   -1.06    1.44
   0  -4 -20   -1.09    1.26
   0   4 -20    1.18    0.84
   0  -4 -20    0.61    1.35
   0   4 -20   -0.93    1.12
   0   4  22    2.93    0.96
   0   4 -22    1.18    1.41
   0  -4 -22    2.34    1.41
   0  -4 -22    1.71    1.37
   0   4 -22    1.44    0.94
   0   4 -22    1.97    1.28
   0   4 -24    3.64    1.59
   0  -4 -24    4.74    1.72
   0   4 -24    6.79    1.50
   0   4 -24    4.10    1.12
   0  -4 -24    5.30    1.47
   0   4  24    3.09    0.90
   0   4 -26   -0.19    1.32
   0  -4 -26   -0.22    1.42
   0   4 -26    1.23    1.52
   0   4 -26    0.54    0.92
   0  -4 -26    1.08    1.50
   0   4  26    1.99    0.98
   0   4 -28  303.24    8.19
   0  -4 -28  292.91    8.49
   0  -4 -28  283.48    7.81
   0   4 -28  280.10    5.93
   0   4 -28  282.46    7.88
   0  -4 -30    3.59    2.01
   0   4 -30    3.98    1.86
   0   4  30    5.23    1.43
   0  -4 -30    3.53    1.88
   0   4 -30    1.85    1.28
   0   4 -30    3.07    2.01
   0   4 -32  333.87    9.27
   0  -4 -32  349.63    9.93
   0   4 -32  339.53    7.08
   0   4  32  322.43    6.73
   0   4 -34   -0.62    1.72
   0  -4 -34    0.59    1.65
   0  -4 -34    1.14    1.74
   0   4  34   -1.23    1.22
   0  -4  34   -0.98    1.23
   0  -4 -36  103.76    6.01
   0   4 -36   91.54    5.38
   0  -4 -36   88.37    5.00
   0   4  36  100.58    4.15
   0  -4  36   89.17    4.18
   0  -4 -38    2.53    2.18
   0   4 -38   -0.31    1.99
   0  -4 -38    0.49    1.80
   0  -4  38   -1.28    1.23
   0   4  38   -0.34    1.14
   0   4 -40   20.17    3.19
   0  -4  40   22.74    2.55
   0   4  40   25.76    2.47
   0  -4 -40   20.27    3.00
   0   4 -42    3.04    2.25
   0  -4  42    1.87    1.69
   0   4  42    1.29    1.39
   0  -4 -42    1.01    2.22
   0   4  42    0.60    1.36
   0   4  44    3.44    1.77
   0  -4  44    2.71    1.57
   0   4 -44    2.81    2.08
   0   4  46    3.32    1.94
   0  -4  46    8.20    2.44
   0   4  48   19.50    2.77
   0  -4  48   22.08    2.95
   0   4  50    0.70    1.74
   0   6   0    0.82    0.62
   0   6   0    0.56    0.60
   0  -6   0   -0.41    0.66
   0  -6   0    0.04    0.41
   0   6   0    0.07    0.46
   0  -6   0    0.50    0.62
   0   6  -2 2487.92    9.55
   0  -6   2 2473.82    9.70
   0   6   2 2029.23   10.88
   0  -6  -2 2791.69   10.16
   0   6   2 2429.68    9.78
   0   6  -2 2720.32   12.27
   0  -6   2 2371.13   11.46
   0  -6  -2 2295.51    9.16
   0   6   2 2367.35    9.20
   0  -6   2 2619.80    9.02
   0   6  -2 2269.84    8.46
   0  -6  -2 2264.50   11.76
   0  -6   4    0.52    0.48
   0   6  -4    0.19    0.38
   0  -6  -4    0.42    0.57
   0   6   4    0.50    0.61
   0  -6   4    1.75    1.03
   0  -6  -4    0.06    0.55
   0   6  -4    1.02    1.05
   0   6   4    0.37    0.59
   0  -6   4    0.72    0.61
   0   6  -4    0.64    0.62
   0   6   4    0.37    0.83
   0  -6  -4    0.78    0.97
   0   6   6 2590.27    9.26
   0  -6  -6 2521.77    8.90
   0   6  -6 2475.79    6.66
   0  -6  -6 2038.43   13.25
   0   6  -6 2162.65   13.36
   0   6   6 2322.44   10.50
   0   6  -6 2435.39   10.57
   0  -6   6 2283.83    9.74
   0  -6   6 2250.49    6.91
   0  -6  -8    1.54    1.08
   0   6  -8    0.81    0.32
   0  -6  -8    0.90    0.49
   0   6   8    0.00    0.54
   0   6  -8    1.45    1.15
   0   6   8    0.31    0.58
   0  -6   8    0.49    0.28
   0  -6   8    0.89    0.67
   0   6  -8    0.77    0.72
   0  -6 -10  473.52    4.19
   0   6  10  488.21    4.37
   0   6 -10  481.07    7.20
   0   6  10  483.13    5.69
   0  -6  10  476.03    3.05
   0  -6  10  491.71    3.76
   0   6  12    0.97    0.53
   0  -6 -12    0.98    0.55
   0   6  12   -0.33    0.61
   0   6 -12    1.31    1.22
   0  -6  12    1.27    0.36
   0  -6 -12    1.21    1.05
   0  -6  12   -0.11    0.54
   0   6 -12    1.89    0.92
   0   6  14  245.99    3.53
   0   6 -14  249.11    5.93
   0  -6  14  272.80    2.74
   0  -6 -14  242.66    5.82
   0  -6  14  268.62    3.73
   0   6 -14  266.29    5.14
   0   6  16    2.43    0.74
   0   6 -16    2.81    1.63
   0  -6  16    2.68    0.55
   0  -6 -16    2.70    1.31
   0  -6 -16    2.68    1.44
   0  -6  16    2.82    0.92
   0   6 -16    2.91    1.26
   0   6  18   68.86    2.25
   0   6 -18   79.32    3.91
   0  -6  18   82.99    1.83
   0  -6 -18   74.28    3.71
   0  -6 -18   66.51    3.55
   0  -6  18   85.27    2.59
   0   6 -18   77.89    3.33
   0   6  20    0.76    0.66
   0   6 -20    1.05    1.50
   0  -6 -20   -1.04    1.17
   0  -6  20    0.45    0.45
   0  -6 -20   -0.12    1.29
   0   6 -20    0.49    0.97
   0   6  22  113.83    3.12
   0   6 -22  148.12    5.54
   0  -6  22  138.93    2.67
   0  -6 -22  129.26    5.15
   0  -6 -22  115.27    4.86
   0   6 -22  124.94    4.52
   0   6  24    0.15    0.75
   0   6 -24   -0.19    1.44
   0  -6  24    0.14    0.52
   0  -6 -24    0.45    1.30
   0  -6 -24    0.77    1.40
   0   6 -24    0.36    1.10
   0   6  26  789.38    8.91
   0   6 -26  785.46   13.38
   0  -6 -26  805.69   13.80
   0  -6 -26  809.27   13.38
   0   6 -26  778.92   12.24
   0   6 -28   -0.88    1.63
   0   6 -28    0.47    1.32
   0  -6 -28    0.15    1.56
   0  -6  28    0.68    0.72
   0  -6 -28    0.54    1.44
   0   6  28    0.60    0.85
   0   6  30 2237.64   16.42
   0   6 -30 2091.44   22.78
   0  -6  30 2075.34   12.31
   0  -6 -30 2352.57   25.18
   0  -6 -30 2253.12   23.46
   0   6 -30 1914.68   20.83
   0   6 -32    4.55    2.00
   0  -6  32    5.94    1.10
   0   6  32    3.93    1.28
   0  -6 -32    1.32    1.84
   0   6 -32    4.02    2.06
   0   6 -34    9.42    2.27
   0   6  34    7.79    1.38
   0  -6 -34    7.89    2.32
   0   6 -34    3.22    2.01
   0   6 -36   -0.98    1.78
   0  -6  36    0.40    1.23
   0   6  36    0.03    1.19
   0  -6 -36    2.04    2.11
   0   6  36    1.89    1.36
   0   6 -38   24.03    3.11
   0  -6  38   24.73    2.53
   0   6  38   31.43    2.58
   0  -6 -38   27.34    3.32
   0   6  38   33.16    2.95
   0   6 -40   -1.45    2.10
   0   6  40   -0.65    1.25
   0  -6  40    1.47    1.45
   0  -6 -40    1.23    2.05
   0   6  40   -0.37    1.37
   0   6 -42  287.64   10.02
   0  -6  42  267.93    7.88
   0  -6 -42  270.27    9.69
   0   6  42  295.44    8.48
   0   6 -44    2.31    2.22
   0   6  44   -1.57    1.54
   0  -6 -44   -0.16    2.21
   0  -6  44   -2.79    1.79
   0   6  46  467.90   11.22
   0  -6  46  438.98   10.53
   0   6  48    0.79    1.67
   0  -6  48    2.98    2.02
   0   6  50  189.63    7.62
   0   6  52   -0.36    1.79
   0   8   0  456.69    4.60
   0  -8   0  456.85    5.40
   0   8   0  445.47    5.36
   0  -8   0  455.89    5.43
   0   8   0  458.48    5.40
   0   8   2    1.12    0.88
   0   8  -2    1.85    0.97
   0  -8  -2    0.08    0.78
   0  -8   2   -0.16    0.71
   0   8  -2    0.10    0.68
   0   8  -2    0.64    0.61
   0  -8   2    1.24    0.63
   0   8   2    0.90    0.60
   0  -8  -2    0.92    0.98
   0   8   4  602.04    5.46
   0  -8  -4  602.43    5.20
   0   8  -4  562.54    6.89
   0  -8   4  544.31    4.97
   0   8  -4  552.55    4.73
   0   8   4  601.77    5.54
   0  -8   4  537.81    4.84
   0   8  -4  549.64    5.02
   0  -8  -4  612.60    7.53
   0  -8  -6    0.42    1.18
   0  -8  -6    2.12    0.67
   0   8   6    1.24    0.64
   0   8  -6    2.18    1.08
   0  -8   6    1.69    0.68
   0   8   6    2.50    0.71
   0   8  -6    1.46    0.76
   0  -8   6    0.88    0.52
   0   8  -6    0.40    0.42
   0   8   8   39.59    1.42
   0  -8  -8   38.85    1.39
   0   8  -8   49.34    1.08
   0  -8  -8   36.82    2.29
   0   8  -8   50.61    2.53
   0   8   8   39.08    1.69
   0   8  -8   46.11    1.84
   0  -8   8   50.13    1.27
   0  -8 -10   -0.51    1.14
   0   8 -10   -0.03    0.31
   0   8 -10    0.74    1.28
   0   8  10   -0.17    0.68
   0   8  10    0.09    0.54
   0  -8 -10    0.09    0.50
   0  -8  10   -0.11    0.30
   0   8 -10    0.12    0.77
   0  -8 -12  122.23    4.20
   0   8  12  118.29    3.22
   0   8 -12   97.91    3.75
   0   8  12  123.95    2.54
   0  -8  12   90.84    1.51
   0   8 -12  101.19    3.04
   0  -8  14    0.42    0.61
   0  -8 -14    1.85    1.17
   0   8  14    0.45    0.62
   0   8  14    0.53    0.76
   0   8 -14   -1.09    1.34
   0  -8  14    0.49    0.30
   0   8 -14    1.02    0.96
   0   8  16  136.84    2.96
   0   8  16  134.83    3.79
   0   8 -16  173.33    5.47
   0  -8  16  154.68    2.19
   0  -8 -16  137.93    5.03
   0  -8  16  156.84    2.95
   0   8 -16  152.03    4.24
   0   8  18   -0.64    0.67
   0   8 -18   -0.21    1.56
   0   8  18    3.03    1.05
   0  -8  18    0.69    0.40
   0  -8 -18   -0.95    1.41
   0  -8  18   -0.20    0.74
   0   8 -18   -0.24    1.00
   0   8  20   13.43    1.21
   0   8  20   13.40    1.45
   0   8 -20    8.92    2.09
   0  -8  20    8.50    0.74
   0  -8  20    8.19    1.03
   0   8 -20    8.43    1.48
   0   8  22    2.53    0.88
   0   8 -22    2.01    1.61
   0   8  22    1.22    0.90
   0  -8  22    1.61    0.54
   0  -8 -22    1.17    1.31
   0   8 -22    2.60    1.28
   0   8  24  127.41    3.46
   0   8 -24  140.83    5.80
   0   8  24  123.53    4.18
   0  -8  24  127.02    2.55
   0  -8 -24  130.38    5.66
   0   8 -24  132.67    4.84
   0   8  26    2.35    0.97
   0   8 -26    1.80    2.01
   0   8  26    0.77    0.89
   0  -8  26    0.76    0.56
   0  -8 -26    0.10    1.51
   0   8 -26   -0.28    1.13
   0   8  28  318.79    5.90
   0   8 -28  314.82    9.21
   0   8  28  318.83    7.22
   0  -8  28  291.63    4.21
   0  -8 -28  313.38    9.07
   0   8 -28  288.52    7.86
   0   8  30    6.35    1.62
   0  -8  30    4.31    0.91
   0   8 -30    5.37    2.03
   0  -8 -30    7.88    2.32
   0   8  30    2.98    1.24
   0   8  32  772.83    9.98
   0   8  32  758.00   11.73
   0   8 -32  779.88   14.95
   0   8 -34    2.22    2.25
   0   8  34   -0.55    1.30
   0   8 -34   -0.68    1.60
   0  -8 -34    0.88    1.92
   0   8  34    1.12    1.11
   0   8  36   24.93    2.23
   0   8  36   23.21    2.44
   0   8 -36   26.39    3.42
   0  -8 -36   25.99    3.24
   0   8 -36   27.52    3.17
   0   8 -38    0.82    1.89
   0   8  38   -0.26    1.26
   0  -8 -38   -2.03    2.13
   0   8  38    1.67    1.33
   0   8 -40    9.24    2.70
   0  -8  40    9.87    1.97
   0  -8 -40    9.28    2.63
   0   8  40   11.33    2.11
   0   8 -42    4.56    2.89
   0  -8  42    9.51    2.20
   0  -8 -42    6.07    2.97
   0   8  42    5.92    1.96
   0   8 -44   50.93    4.82
   0   8  44   38.45    3.47
   0  -8  44   51.12    3.93
   0  -8 -44   39.57    4.33
   0   8  46    7.20    2.35
   0  -8  46    5.60    2.27
   0  -8 -46    3.81    2.56
   0   8  48   53.11    4.22
   0  -8  48   49.24    4.00
   0   8  50    2.27    1.92
   0  -8  50    3.05    2.20
   0   8  52    1.73    2.09
   0  10   0    0.27    0.60
   0  10   0    0.29    0.84
   0 -10   0    0.23    0.89
   0  10   2 1355.49    9.79
   0  10  -2 1345.59   11.01
   0  10  -2 1395.61    8.59
   0  10   2 1386.54    8.85
   0 -10  -2 1328.10   11.38
   0  10   4   -0.12    0.70
   0  10  -4   -1.10    1.06
   0 -10   4    0.15    0.66
   0  10  -4    0.31    0.66
   0  10  -4    0.37    0.58
   0  10   4   -0.57    0.60
   0 -10  -4    0.82    1.09
   0  10  -6   26.11    1.99
   0  10   6   24.34    1.32
   0 -10   6   26.94    1.33
   0  10  -6   29.00    1.19
   0  10   6   25.51    1.41
   0  10  -6   27.26    1.38
   0 -10  -6   24.78    2.02
   0 -10  -8    0.81    1.14
   0  10  -8    0.96    0.79
   0  10   8   -0.05    0.64
   0  10  -8   -0.29    1.17
   0  10   8   -1.30    0.71
   0 -10   8    0.52    0.53
   0  10  -8    0.01    0.40
   0  10 -10  684.36    7.46
   0  10  10  689.28    6.28
   0  10 -10  650.99    4.28
   0  10  10  671.09    7.41
   0  10 -10  632.33    9.42
   0 -10  10  646.08    4.92
   0 -10 -10  661.97    9.92
   0  10 -12    0.19    0.87
   0  10  12   -0.56    0.61
   0  10  12    1.07    0.78
   0  10 -12    1.47    1.44
   0 -10 -12    0.72    1.14
   0 -10  12    0.35    0.40
   0  10 -12    0.20    0.35
   0 -10 -14   48.70    3.18
   0  10 -14   60.71    3.44
   0  10  14   47.54    2.27
   0  10  14   50.89    1.88
   0 -10  14   54.91    1.35
   0  10 -14   60.41    2.66
   0 -10 -16    1.45    1.38
   0 -10  16    0.61    0.65
   0  10  16    0.68    0.79
   0  10 -16    1.10    1.50
   0  10  16   -0.25    0.64
   0 -10  16    0.96    0.40
   0  10 -16    0.73    0.95
   0 -10  18   -0.07    0.61
   0 -10 -18   -0.47    1.51
   0  10  18    0.37    0.74
   0  10 -18   -0.89    1.50
   0  10  18   -0.22    0.67
   0 -10  18    0.51    0.36
   0  10 -18    0.68    1.02
   0 -10 -20    3.00    1.65
   0 -10  20   -0.47    0.68
   0  10  20    0.50    0.74
   0  10 -20    1.61    1.52
   0  10  20    2.08    1.06
   0 -10  20    0.28    0.39
   0  10 -20   -0.23    1.04
   0  10  22  377.88    5.72
   0  10 -22  422.43    9.89
   0  10  22  381.13    7.28
   0 -10  22  445.80    4.18
   0 -10 -22  410.28    9.84
   0 -10  22  380.68    5.19
   0  10 -22  413.26    7.98
   0  10  24   -0.52    0.82
   0  10  24    0.75    1.03
   0  10 -24   -2.23    1.73
   0 -10  24    0.04    0.41
   0 -10 -24    1.02    1.55
   0  10 -24   -0.30    1.09
   0  10  26  234.60    4.94
   0  10 -26  216.60    7.65
   0  10  26  236.61    6.20
   0 -10  26  229.88    3.34
   0 -10 -26  230.95    8.03
   0  10 -26  217.99    6.50
   0  10  28    2.16    1.03
   0  10 -28    3.62    2.45
   0  10  28    3.81    1.30
   0 -10  28    1.55    0.68
   0 -10 -28   -0.02    1.84
   0  10 -28    1.27    1.43
   0  10  30  111.61    3.80
   0 -10 -30  110.85    5.98
   0  10 -30  117.26    5.25
   0  10  30  114.37    4.71
   0  10 -30  116.99    6.23
   0  10  32    0.49    1.05
   0 -10 -32   -0.35    2.07
   0  10 -32    3.91    1.92
   0  10 -32   -0.28    1.98
   0  10  32    0.09    1.20
   0  10  34  218.33    5.59
   0  10  34  214.08    6.71
   0 -10 -34  205.87    8.30
   0  10 -36    0.47    1.70
   0  10  36   -1.45    1.25
   0 -10 -36   -1.09    2.02
   0  10  36   -0.24    1.32
   0  10 -36   -0.58    2.23
   0 -10 -38    5.80    2.72
   0  10 -38    6.59    2.20
   0  10  38    4.22    1.64
   0  10 -38    9.15    2.86
   0 -10 -40    1.81    2.40
   0  10 -40    2.29    2.19
   0  10  40   -1.35    1.40
   0  10 -40    3.45    2.95
   0  10 -42  275.50    9.85
   0  10  42  259.35    8.26
   0 -10  42  271.17    8.28
   0 -10 -42  252.73   10.07
   0  10  44    0.01    1.59
   0 -10  44    1.16    1.71
   0 -10 -44    0.85    2.72
   0  10  46  177.91    7.14
   0 -10  46  188.26    7.34
   0 -10 -46  172.53    8.87
   0  10  48    2.77    2.17
   0 -10  48    2.82    2.02
   0  10  50  125.29    6.32
   0 -10  50  118.77    6.25
   0  10  52    1.22    2.14
   0 -10  52    4.15    2.51
   0  10  54   22.13    3.46
   0  12   0   44.73    1.82
   0  12   0   50.67    2.39
   0 -12   0   50.87    2.41
   0  12  -2    1.06    0.68
   0  12   2    1.17    0.65
   0  12  -2    0.26    0.92
   0  12   2    0.30    0.83
   0 -12   2   -0.04    0.85
   0 -12  -2   -0.28    0.98
   0  12  -4  478.13    7.54
   0  12   4  458.73    6.14
   0 -12   4  470.98    6.07
   0  12   4  488.95    6.03
   0 -12  -4  463.58    7.73
   0  12   6    0.39    0.83
   0 -12   6    0.63    0.70
   0  12  -6    2.24    1.33
   0  12   6    0.23    0.60
   0  12  -6    1.45    0.77
   0 -12  -6   -0.20    1.11
   0  12   8  103.87    2.77
   0  12  -8   99.64    3.93
   0 -12   8   97.47    2.47
   0  12  -8   98.06    2.17
   0  12   8  101.04    3.02
   0  12  -8   97.07    2.84
   0 -12  -8   99.75    4.14
   0 -12 -10   -0.70    1.26
   0  12 -10    1.56    0.95
   0  12  10    1.61    0.82
   0  12 -10    1.08    1.22
   0  12  10   -0.37    0.79
   0 -12  10    0.94    0.62
   0  12 -10    0.42    0.41
   0  12 -12  345.47    5.99
   0  12  12  368.47    5.08
   0  12 -12  331.03    3.31
   0  12 -12  327.51    7.59
   0  12  12  356.95    5.99
   0 -12  12  343.58    3.94
   0 -12 -12  354.34    8.06
   0  12 -14   -0.03    0.97
   0  12  14    0.83    0.74
   0  12 -14    1.73    1.65
   0  12  14    0.46    0.81
   0 -12 -14    0.54    1.38
   0 -12  14   -0.19    0.47
   0  12 -14    0.56    0.42
   0 -12 -16  603.10   11.18
   0  12 -16  592.57   10.91
   0  12  16  589.74    8.26
   0  12  16  596.60    6.60
   0  12 -16  585.39    8.57
   0 -12  18    0.75    0.58
   0  12  18   -0.65    0.83
   0  12  18    0.59    0.70
   0 -12  18    0.26    0.39
   0  12 -18   -0.56    1.04
   0 -12 -20   81.47    4.64
   0 -12  20   76.05    2.14
   0  12 -20   87.54    4.65
   0  12  20   72.27    3.23
   0  12  20   78.41    2.68
   0 -12  20   80.17    1.71
   0  12 -20   77.12    3.42
   0 -12 -22    0.95    1.53
   0 -12  22    0.05    0.67
   0  12 -22   -0.29    1.63
   0  12  22   -0.72    0.99
   0  12  22    0.84    0.81
   0 -12  22   -0.15    0.34
   0  12 -22   -0.31    1.09
   0 -12 -24   77.90    4.77
   0  12  24   77.06    2.84
   0  12 -24   71.83    4.55
   0  12  24   72.89    3.54
   0 -12  24   69.92    1.68
   0  12 -24   67.50    3.56
   0  12  26    1.56    1.07
   0  12  26    2.81    1.33
   0  12 -26    3.21    2.01
   0 -12  26    2.62    0.55
   0 -12 -26    2.26    2.15
   0  12 -26    3.93    1.56
   0  12  28  469.23    7.31
   0 -12 -28  458.52   11.89
   0  12 -28  482.07   10.08
   0  12 -28  476.03   11.89
   0  12  28  458.93    9.09
   0  12  30   -0.49    1.07
   0 -12 -30   -2.37    2.05
   0  12 -30    0.44    1.52
   0  12  30    0.27    1.20
   0  12 -30    2.26    2.24
   0  12  32  138.85    4.43
   0 -12 -32  144.49    7.13
   0  12 -32  132.58    5.79
   0  12 -32  149.05    7.37
   0  12  32  141.77    5.44
   0  12  34   -1.00    1.19
   0  12  34    1.04    1.32
   0  12 -34    1.27    2.61
   0 -12 -34    5.44    2.50
   0  12 -34    3.51    1.79
   0 -12 -36    4.98    2.61
   0  12 -36    1.07    1.70
   0  12  36    3.54    1.35
   0  12 -36    3.90    2.24
   0 -12 -38    2.98    2.74
   0  12 -38    1.66    1.98
   0  12 -38    2.22    2.65
   0  12  38   -1.13    1.33
   0 -12 -40    2.37    2.45
   0  12 -40    8.34    2.53
   0  12  40    5.49    1.68
   0  12 -40    7.96    3.15
   0  12  42    2.70    1.86
   0  12 -42    1.43    2.59
   0 -12 -42   -1.81    2.75
   0  12  44   35.70    3.47
   0 -12  44   32.69    3.29
   0 -12 -44   37.72    4.58
   0  12  46    1.14    1.69
   0 -12  46   -0.11    1.84
   0 -12 -46   -0.54    2.67
   0  12  48   83.58    5.27
   0 -12 -48   71.15    6.20
   0  12  50    0.80    1.90
   0 -12  50   -1.03    2.04
   0  12  52   21.21    3.41
   0 -12  52   13.77    2.69
   0  12  54    1.42    1.95
   0  14   0    0.77    0.67
   0  14   0    2.72    1.10
   0 -14   0    1.92    1.04
   0  14   2 1847.80   13.70
   0  14  -2 1806.86   14.85
   0  14   2 1739.18   11.84
   0  14  -2 1812.35   11.59
   0 -14   2 1740.26   13.44
   0  14   4    0.51    0.71
   0  14  -4    0.19    0.77
   0  14  -4    0.16    0.99
   0  14   4   -1.02    0.91
   0 -14  -4    0.19    1.07
   0 -14   4    1.41    0.85
   0  14   6   36.71    2.04
   0  14  -6   33.18    2.47
   0 -14   6   29.01    1.72
   0  14  -6   30.56    1.73
   0  14   6   37.05    1.98
   0 -14  -6   37.51    2.75
   0  14   8    1.03    0.86
   0 -14   8    0.66    0.71
   0  14  -8    2.08    1.51
   0  14   8    0.24    0.76
   0  14  -8    0.12    0.81
   0 -14  -8    0.31    1.31
   0  14  10  294.90    5.00
   0 -14  10  310.83    4.60
   0  14  10  289.91    5.54
   0  14 -10  298.84    7.32
   0  14 -10  299.78    5.37
   0 -14 -10  295.83    7.51
   0 -14 -12    0.86    1.49
   0  14 -12    1.28    1.00
   0  14  12    1.10    0.81
   0  14  12   -0.93    0.98
   0  14 -12    0.11    0.45
   0 -14  12    0.69    0.65
   0  14 -14 1110.82   11.56
   0  14  14 1096.07    9.51
   0  14 -14 1110.20    6.40
   0  14  14 1083.25   11.37
   0 -14  14 1077.97    7.55
   0 -14 -14 1129.41   15.42
   0  14 -16    0.65    1.03
   0  14  16    0.85    0.81
   0  14 -16    1.93    1.50
   0  14  16   -0.13    0.85
   0 -14 -16    0.15    1.63
   0 -14  16    0.14    0.50
   0  14 -16    0.39    0.40
   0 -14  18  383.69    4.38
   0 -14 -18  410.88   10.03
   0  14  18  417.68    6.08
   0  14  18  420.77    7.59
   0  14 -18  427.46   10.09
   0 -14  18  400.19    4.11
   0  14 -18  385.59    7.40
   0  14  20    1.34    0.87
   0  14 -20    0.99    1.80
   0  14  20    0.50    0.86
   0  14 -20    1.96    1.22
   0 -14  20    0.70    0.49
   0 -14  20    0.54    0.80
   0 -14 -20    2.69    1.73
   0 -14  22    3.96    0.81
   0 -14 -22    3.18    1.73
   0  14 -22    3.98    1.97
   0  14  22    3.89    1.24
   0  14  22    3.23    0.90
   0 -14  22    4.18    0.53
   0  14 -22    1.88    1.11
   0 -14 -24    1.05    1.73
   0  14  24    0.01    0.99
   0  14 -24    0.01    1.87
   0  14  24    0.56    0.94
   0 -14  24   -0.25    0.42
   0  14 -24   -0.01    1.19
   0  14  26   15.11    1.59
   0 -14 -26   12.45    2.64
   0  14 -26   19.70    2.26
   0  14  26   13.70    1.84
   0  14 -26   20.74    3.19
   0  14  28    0.30    1.11
   0 -14 -28   -3.02    2.07
   0  14 -28   -0.31    1.51
   0  14  28   -0.41    1.18
   0  14 -28    3.24    2.43
   0  14  30   43.52    2.56
   0 -14 -30   42.71    4.36
   0  14 -30   40.14    3.32
   0  14 -30   41.77    4.32
   0  14  30   41.94    3.07
   0  14  32    2.47    1.35
   0  14 -32   -0.21    2.44
   0  14  32    2.23    1.56
   0  14 -32    0.44    1.70
   0 -14 -32    0.45    2.20
   0  14  34    9.04    2.01
   0  14 -34    4.45    2.59
   0  14 -34    5.60    2.23
   0 -14 -34   11.64    2.95
   0  14  36    2.62    1.50
   0 -14 -36   -1.36    2.54
   0  14 -36   -0.69    1.80
   0 -14 -38    4.54    2.79
   0  14 -38    8.08    2.53
   0  14  38    5.56    1.73
   0  14 -38   11.45    3.30
   0  14 -40   -2.75    3.05
   0  14  40   -0.65    1.47
   0 -14 -40    4.88    3.15
   0  14  42   13.86    2.34
   0  14 -42   10.07    3.29
   0 -14 -42    8.93    3.19
   0  14  44    4.44    2.08
   0  14 -44    3.28    3.24
   0 -14 -44   -2.43    2.90
   0  14  46   27.35    3.31
   0 -14  46   30.97    3.52
   0 -14 -46   22.33    4.12
   0  14  48   -3.30    2.00
   0 -14  48   -1.20    2.02
   0 -14 -48   -5.73    3.42
   0  14  50    9.23    2.63
   0 -14  50    5.43    2.43
   0  14  52    0.50    2.07
   0 -14  52   -0.63    2.33
   0  16   0    8.46    1.13
   0  16   0    8.69    1.50
   0 -16   0    9.56    1.59
   0  16   2   -0.08    0.84
   0  16  -2    0.09    0.75
   0  16   2   -0.91    1.21
   0  16  -2    0.95    1.33
   0 -16   2    1.30    1.10
   0 -16  -2    1.40    1.09
   0  16   4   39.33    2.29
   0  16  -4   43.67    2.86
   0 -16   4   41.41    2.32
   0  16   4   42.03    2.12
   0  16  -4   42.78    2.06
   0 -16  -4   43.02    2.89
   0  16  -6    0.77    1.40
   0  16  -6    0.45    0.84
   0  16   6    1.15    0.98
   0  16   6    0.98    1.05
   0 -16  -6   -0.09    1.30
   0 -16   6    0.24    0.81
   0  16  -8   61.33    3.50
   0  16   8   53.52    2.58
   0 -16   8   59.53    2.48
   0  16   8   59.51    2.63
   0  16  -8   60.31    2.53
   0 -16  -8   59.04    3.56
   0  16 -10   -0.37    1.41
   0 -16  10    0.23    0.74
   0 -16 -10   -0.09    1.28
   0  16  10   -0.50    0.82
   0  16 -10   -0.28    0.90
   0  16  10    0.12    0.84
   0  16  12 1950.23   13.65
   0 -16  12 1997.08   12.21
   0  16 -12 2071.13   20.27
   0  16  12 1995.21   15.48
   0  16 -12 1897.14   14.74
   0 -16 -12 1939.35   20.67
   0 -16 -14    0.59    1.55
   0  16 -14    4.03    1.42
   0  16  14    2.72    1.01
   0  16 -14    3.44    1.65
   0  16  14    2.62    1.09
   0 -16  14    2.01    0.76
   0  16 -16  654.22    9.51
   0  16  16  697.15    8.19
   0  16 -16  678.32    5.25
   0  16 -16  708.39   12.88
   0  16  16  688.40    9.92
   0 -16  16  699.72    6.46
   0 -16 -16  666.03   12.91
   0 -16 -18    0.38    1.61
   0  16 -18    0.09    1.04
   0  16  18    0.72    0.83
   0  16 -18    1.22    0.48
   0  16 -18    0.16    1.76
   0  16  18    3.16    1.22
   0 -16  18    0.78    0.64
   0  16  20  468.02    6.87
   0 -16 -20  465.05   11.54
   0 -16  20  411.27    4.75
   0  16  20  485.52    8.72
   0  16 -20  426.99   10.80
   0 -16  20  414.50    4.37
   0  16  22    0.72    0.88
   0  16  22    0.50    0.91
   0  16 -22   -2.40    2.00
   0 -16 -22    1.07    1.84
   0 -16  22    0.90    0.55
   0  16 -22    0.69    1.17
   0 -16 -24  178.06    7.67
   0  16 -24  168.25    7.27
   0  16  24  168.97    5.53
   0  16  24  177.58    4.50
   0  16 -24  155.21    5.46
   0  16 -26   -1.12    2.10
   0  16  26   -2.22    1.25
   0 -16 -26   -0.94    2.12
   0  16 -26   -0.20    1.44
   0  16  26    0.25    1.00
   0  16  28   98.25    4.50
   0  16 -28   86.76    5.74
   0 -16 -28   99.57    6.30
   0  16  28  106.59    3.72
   0  16 -28   92.11    4.55
   0  16 -30   -3.62    2.68
   0  16  30    2.49    1.47
   0 -16 -30    5.96    2.73
   0  16  30    0.35    1.09
   0  16 -30    1.60    1.75
   0  16 -32    3.03    1.74
   0  16 -32    6.27    2.78
   0  16  32    3.80    1.46
   0 -16 -32    0.26    2.49
   0  16 -34    3.69    2.00
   0  16 -34    4.20    2.91
   0  16  34    2.53    1.53
   0  16 -36   12.12    2.31
   0  16 -36    8.77    3.01
   0  16  36   12.32    2.14
   0 -16 -36   11.63    3.26
   0  16 -38    2.75    2.10
   0 -16 -38   -2.27    2.67
   0  16 -38   -1.33    3.02
   0  16  38   -4.59    1.98
   0 -16 -40   94.53    6.82
   0  16  40   90.81    5.17
   0  16 -40   85.57    6.54
   0 -16 -42   -3.94    3.42
   0  16 -42    2.22    2.81
   0  16  42    3.66    2.00
   0 -16 -44   21.53    4.58
   0  16 -44   16.49    4.23
   0  16  44   21.62    3.11
   0 -16 -46    0.56    3.11
   0  16 -46    0.08    3.30
   0  16  46    0.10    1.95
   0 -16 -48   18.82    4.57
   0 -16  48   10.11    2.72
   0  16  48   14.63    2.83
   0 -16 -50    1.27    3.44
   0 -16  50    0.18    2.41
   0  16  50   -1.37    2.25
   0  16  52   39.99    4.39
   0 -16  52   34.26    4.18
   0  18   0    4.68    1.33
   0  18   0    7.45    2.07
   0  18   2 1608.37   12.93
   0  18  -2 1558.29   12.50
   0  18  -2 1601.63   15.84
   0  18   2 1540.56   14.60
   0 -18   2 1614.97   15.28
   0 -18  -2 1591.75   16.49
   0  18  -4    1.78    1.09
   0  18   4   -0.06    0.78
   0  18  -4    1.02    1.76
   0  18   4    0.25    1.00
   0 -18   4    4.59    1.56
   0 -18  -4    0.12    1.37
   0  18   6   88.05    3.46
   0  18  -6   73.39    3.86
   0 -18  -6   94.20    4.52
   0  18  -6   73.05    2.86
   0  18   6   86.05    3.15
   0 -18   6   75.83    3.14
   0  18  -8    0.51    1.49
   0  18  -8    0.68    0.85
   0  18   8    1.14    0.86
   0  18   8   -0.59    0.97
   0 -18  -8   -0.58    1.39
   0 -18   8    0.13    0.88
   0  18 -10  188.30    6.42
   0  18  10  187.87    4.81
   0 -18 -10  182.66    6.61
   0 -18  10  192.26    4.43
   0  18  12    1.84    1.02
   0 -18  12    0.51    0.83
   0 -18 -12   -0.70    1.48
   0  18 -12    0.57    1.52
   0  18  12   -0.15    0.92
   0  18 -12    2.20    1.16
   0  18  14  780.86    9.19
   0 -18 -14  787.10   14.36
   0  18 -14  787.90   13.79
   0  18  14  775.36   10.48
   0 -18  14  816.99    8.15
   0  18 -16   -0.99    1.28
   0  18  16    0.05    0.88
   0 -18 -16   -1.55    1.69
   0  18 -16   -1.42    1.63
   0  18  16    0.62    0.94
   0 -18  16    0.73    0.68
   0  18  18  224.30    5.00
   0 -18 -18  208.06    7.92
   0  18  18  204.78    5.77
   0  18 -18  235.02    8.16
   0  18 -18  241.64    6.25
   0 -18  18  231.90    3.86
   0  18 -20    3.77    1.71
   0  18  20    2.70    1.15
   0 -18 -20    1.48    2.03
   0  18 -20    5.34    2.38
   0  18  20    1.87    1.12
   0 -18  20    1.01    0.65
   0  18 -22   39.31    3.91
   0  18  22   32.53    2.52
   0 -18 -22   29.16    3.34
   0  18  22   33.76    2.17
   0  18 -22   37.06    2.86
   0  18  24    0.02    1.04
   0  18 -24   -1.66    2.30
   0 -18 -24    1.88    2.11
   0  18  24   -0.28    1.11
   0  18 -24    1.27    1.37
   0 -18 -26   11.56    2.76
   0  18  26   11.43    1.84
   0  18 -26    6.39    2.20
   0  18  26   11.53    1.56
   0  18 -26    6.69    1.82
   0  18 -28    4.55    2.77
   0  18  28    2.61    1.38
   0 -18 -28    1.26    2.41
   0  18  28    1.97    1.29
   0  18 -28    1.40    1.72
   0  18  30   67.42    4.12
   0  18 -30   49.57    4.94
   0 -18 -30   73.99    5.94
   0  18 -30   48.68    3.70
   0  18  32    0.17    1.29
   0  18 -32    4.34    3.16
   0 -18 -32    0.15    2.25
   0  18 -32    2.38    1.91
   0  18  34  208.89    7.17
   0  18 -34  198.02    9.40
   0 -18 -34  200.88    9.62
   0  18 -34  203.58    7.55
   0  18 -36    4.65    2.96
   0  18  36    0.45    1.53
   0 -18 -36   -2.13    2.73
   0  18 -36    0.92    1.75
   0 -18 -38   40.62    5.27
   0  18 -38   40.92    5.25
   0  18  38   35.26    3.39
   0 -18 -40   -0.80    2.79
   0  18  40   -0.84    1.76
   0  18 -40   -4.79    3.32
   0 -18 -42   26.17    4.66
   0  18  42   24.92    3.35
   0  18  44    5.49    2.30
   0 -18 -44   -0.94    3.15
   0  18 -44   -2.47    3.77
   0 -18 -46   78.40    7.16
   0  18 -46   69.32    6.71
   0  18  46   81.43    5.49
   0  18  48    0.98    2.18
   0 -18 -48    1.91    3.50
   0  18  50   -1.17    2.43
   0 -18  50   -0.54    2.31
   0 -18 -50   -1.10    3.46
   0 -20   0    1.59    1.29
   0  20   0   -0.03    1.15
   0  20   0    0.84    0.86
   0 -20  -2    0.92    1.24
   0 -20   2    0.82    1.14
   0  20   2    1.10    1.23
   0  20  -2    1.82    1.53
   0  20   2   -0.50    0.86
   0  20  -2    0.16    0.87
   0 -20   4   21.13    2.07
   0 -20  -4   20.15    2.44
   0  20   4   21.88    1.78
   0  20  -4   21.02    1.72
   0  20   4   18.94    1.97
   0  20  -4   21.83    2.39
   0  20  -6    1.29    1.29
   0 -20  -6    1.04    1.66
   0 -20   6    1.47    1.02
   0  20  -6    0.06    0.86
   0  20   6   -0.46    0.87
   0  20   6   -0.37    1.16
   0  20   8    6.70    1.37
   0 -20   8    8.12    1.43
   0  20  -8    9.18    2.07
   0  20  -8    9.95    1.41
   0  20   8    4.96    1.09
   0 -20  -8    6.04    2.03
   0  20 -10    1.95    1.48
   0 -20 -10   -0.24    1.55
   0 -20  10   -0.09    0.91
   0  20 -10    1.22    1.01
   0  20  10    1.26    1.04
   0  20  10    0.54    1.02
   0  20 -12   -0.73    1.53
   0 -20 -12    2.09    1.48
   0 -20  12    1.17    0.90
   0  20 -12    1.71    1.14
   0  20  12    0.56    0.95
   0  20  12    1.77    1.18
   0  20  14    1.46    0.97
   0  20 -14    1.53    1.22
   0  20 -14    1.04    1.79
   0  20  14    0.85    0.90
   0 -20  14    1.44    0.92
   0 -20 -14    0.82    1.64
   0 -20 -16   47.55    4.00
   0  20  16   49.43    2.65
   0  20 -16   49.64    3.05
   0  20 -16   47.94    4.03
   0  20  16   39.01    2.64
   0 -20  16   44.24    2.07
   0  20  18   -2.00    1.14
   0  20 -18    0.83    1.25
   0  20 -18    0.51    1.91
   0  20  18   -0.12    1.02
   0 -20 -18    2.15    1.92
   0 -20  18   -0.68    0.71
   0  20  20  348.34    6.64
   0  20 -20  356.84    8.08
   0  20  20  351.30    8.00
   0  20 -20  351.87   10.56
   0 -20  20  348.06    4.79
   0 -20 -20  330.85   10.51
   0  20 -22    1.13    1.42
   0  20 -22   -0.44    2.18
   0  20  22   -0.65    1.07
   0  20  22   -0.25    1.20
   0 -20 -22   -1.85    2.24
   0  20 -24  271.56    9.84
   0  20  24  253.95    7.10
   0  20  24  249.69    5.80
   0  20 -24  257.31    7.31
   0 -20 -24  247.96    9.69
   0  20 -26   -1.27    1.54
   0  20 -26    1.94    2.38
   0  20  26    0.04    1.11
   0  20  26    0.58    1.27
   0 -20 -26   -3.85    2.47
   0  20 -28   95.97    4.87
   0 -20 -28   98.67    6.87
   0  20  28   98.72    4.78
   0  20 -28  102.31    6.61
   0  20 -30    6.91    2.08
   0  20  30    2.56    1.63
   0 -20 -30    4.59    3.19
   0  20 -30    0.81    2.58
   0  20 -32  163.56    6.62
   0 -20 -32  182.86    9.25
   0  20  32  174.41    6.63
   0  20 -32  176.80    8.77
   0  20 -34   -1.13    1.83
   0  20 -34   -0.63    2.75
   0 -20 -34    3.97    2.98
   0  20  34    0.42    1.37
   0 -20 -36   32.51    4.63
   0  20 -36   21.73    4.05
   0  20  36   28.46    3.07
   0  20 -38   -5.35    3.36
   0 -20 -38    0.67    2.79
   0  20  38   -2.01    1.68
   0 -20 -40   24.56    4.41
   0  20 -40   25.21    4.35
   0  20  40   28.61    3.18
   0  20 -42   -0.46    3.12
   0 -20 -42    5.53    3.71
   0  20  42    2.42    2.01
   0 -20 -44  293.20   12.88
   0  20  44  282.61    9.70
   0  20 -44  301.27   12.93
   0  20 -46    2.84    3.55
   0 -20 -46    5.07    3.36
   0  20  46    0.94    2.05
   0 -20 -48   52.93    6.60
   0  20  48   57.60    4.95
   0  20 -48   56.54    7.04
   0 -20 -50   -1.32    3.96
   0  20  50   -1.54    2.29
   0  22   0   -0.29    1.26
   0 -22   0    1.33    1.39
   0  22   0    0.41    0.90
   0  22   2  169.54    5.67
   0  22  -2  159.04    5.79
   0  22  -2  157.17    4.54
   0  22   2  159.64    4.61
   0 -22   2  153.02    5.46
   0 -22  -2  160.11    6.03
   0  22  -4    0.69    1.39
   0  22   4   -0.09    1.25
   0 -22   4   -0.37    1.15
   0 -22  -4    1.32    1.50
   0  22  -4    0.59    0.90
   0  22   4    0.02    0.92
   0  22   6  362.56    7.68
   0  22  -6  367.36    9.09
   0  22  -6  387.89    7.07
   0  22   6  368.99    7.22
   0 -22  -6  360.85    9.45
   0 -22   6  384.18    7.96
   0  22  -8   -1.84    1.56
   0  22   8   -0.59    1.18
   0 -22  -8    1.48    1.67
   0 -22   8   -0.04    1.06
   0  22  -8    0.16    0.97
   0  22   8   -1.95    1.10
   0  22  10  206.69    5.60
   0  22 -10  207.54    7.33
   0  22 -10  206.21    5.37
   0  22  10  206.70    5.60
   0 -22  10  206.77    5.41
   0 -22 -10  220.35    7.81
   0  22 -12   -1.08    1.56
   0  22  12    0.60    1.13
   0  22 -12   -0.75    1.11
   0  22  12    1.56    1.21
   0 -22 -12    0.10    1.55
   0 -22  12   -0.25    1.05
   0  22 -14  581.50   12.66
   0  22  14  584.97    9.21
   0  22  14  582.05    9.80
   0  22 -14  568.14    9.42
   0 -22  14  591.31    8.37
   0 -22 -14  564.55   13.02
   0  22 -16   -1.36    1.25
   0  22 -16   -0.23    2.00
   0  22  16    0.83    1.18
   0  22  16    1.21    1.11
   0 -22 -16    0.08    1.76
   0 -22  16    0.67    1.01
   0  22 -18   25.40    2.52
   0  22 -18   34.24    3.73
   0  22  18   38.57    2.54
   0  22  18   23.98    2.24
   0 -22  18   31.49    1.89
   0 -22 -18   32.28    3.83
   0  22 -20    1.69    1.48
   0  22 -20   -3.46    2.32
   0  22  20    1.58    1.23
   0  22  20    2.04    1.31
   0 -22 -20    0.32    2.02
   0  22 -22    1.73    1.43
   0  22 -22    0.53    2.17
   0  22  22   -0.72    1.11
   0  22  22    1.63    1.22
   0 -22 -22    2.98    2.43
   0  22 -24   -0.66    1.50
   0  22 -24    0.19    2.43
   0  22  24    1.51    1.28
   0  22  24   -0.01    1.20
   0 -22 -24   -1.85    2.11
   0  22 -26  109.56    5.17
   0 -22 -26  124.56    7.47
   0  22 -26  104.31    6.66
   0  22  26  121.54    5.29
   0  22 -28   -0.09    1.64
   0  22  28    0.71    1.43
   0 -22 -28    1.13    2.27
   0  22 -28   -0.38    2.58
   0  22 -30   75.46    4.66
   0 -22 -30   74.62    6.31
   0  22  30   74.81    4.49
   0  22 -30   67.20    5.99
   0  22 -32   -0.21    1.66
   0  22 -32    1.06    2.71
   0 -22 -32    3.76    3.18
   0  22  32    2.87    1.60
   0 -22 -34   61.57    5.98
   0  22  34   63.05    4.32
   0  22 -34   62.01    5.82
   0  22 -36    1.86    3.13
   0 -22 -36    2.53    2.91
   0  22  36   -1.07    1.75
   0  22 -38   11.85    4.38
   0 -22 -38   17.66    4.31
   0  22  38   14.49    2.53
   0  22 -40   -0.90    3.51
   0 -22 -40   -1.28    3.07
   0  22  40    3.16    2.08
   0 -22 -42  132.70    9.25
   0  22  42  137.32    6.86
   0  22 -42  126.72    8.81
   0 -22 -44   -2.13    3.58
   0  22  44    1.02    2.09
   0 -22 -46   31.12    5.50
   0  22 -46   36.32    5.81
   0  22 -48    9.21    4.33
   0 -22 -48    0.95    3.70
   0  22  48    0.17    2.14
   0 -22 -50   35.22    6.18
   0  24   0  158.45    5.81
   0 -24   0  173.92    6.34
   0  24   0  161.89    4.92
   0  24   2    1.62    1.56
   0  24  -2    0.66    1.55
   0 -24   2    2.75    1.70
   0 -24  -2    1.71    1.51
   0  24   2    1.98    1.10
   0  24  -2    2.04    1.21
   0  24   4  428.77    9.03
   0  24  -4  387.66    9.44
   0  24  -4  375.84    7.33
   0  24   4  434.71    7.98
   0 -24   4  408.32    8.97
   0 -24  -4  418.62   10.29
   0  24  -6    2.57    1.78
   0  24   6    6.20    1.62
   0 -24   6    2.55    1.55
   0 -24  -6    3.69    2.00
   0  24   6    5.98    1.46
   0  24  -6    3.61    1.42
   0  24   8  566.01    9.86
   0  24  -8  562.61   11.95
   0  24   8  582.05    9.65
   0  24  -8  556.22    8.95
   0 -24   8  583.24   10.03
   0 -24  -8  588.75   12.71
   0  24 -10   -1.36    1.76
   0  24  10    2.09    1.31
   0  24 -10    0.04    1.19
   0  24  10    0.91    1.11
   0 -24 -10   -1.63    1.95
   0 -24  10    0.75    1.13
   0  24 -12  421.80   10.95
   0  24  12  441.37    8.57
   0  24 -12  427.94    8.36
   0  24  12  445.86    8.66
   0 -24  12  440.04    8.14
   0  24 -14   -1.73    1.52
   0  24 -14    1.18    1.84
   0  24  14    0.05    1.25
   0  24  14    0.34    1.16
   0 -24 -14   -1.89    2.00
   0 -24  14    1.98    1.20
   0  24 -16  568.32   13.43
   0  24  16  604.13    9.83
   0  24  16  593.75   10.51
   0 -24  16  567.48    8.47
   0 -24 -16  575.12   14.16
   0  24 -18    0.42    1.61
   0  24 -18   -1.22    2.13
   0  24  18   -1.71    1.28
   0  24  18    1.01    1.34
   0 -24 -18   -0.98    2.37
   0  24 -20   39.31    3.12
   0  24 -20   38.31    4.04
   0  24  20   42.31    2.88
   0  24  20   46.42    3.52
   0 -24 -20   42.35    4.43
   0  24 -22   -0.03    1.53
   0  24 -22   -0.79    2.66
   0  24  22    0.23    1.20
   0  24  22   -0.64    1.25
   0 -24 -22   -2.34    2.24
   0  24 -24  344.08    9.01
   0  24  24  332.83    8.70
   0 -24 -24  346.79   12.06
   0  24 -26   -1.25    1.59
   0  24  26   -1.94    1.70
   0 -24 -26    0.00    2.38
   0  24 -26   -0.44    2.44
   0  24 -28  287.43    8.61
   0 -24 -28  290.46   11.69
   0  24 -28  291.15   11.23
   0  24  28  292.26    8.53
   0  24 -30    1.79    1.92
   0  24 -30    0.29    2.84
   0 -24 -30   -2.08    2.83
   0  24  30   -0.50    1.50
   0 -24 -32  338.82   13.18
   0  24  32  337.57    9.53
   0  24 -32  340.53   12.81
   0 -24 -34   -1.42    3.19
   0  24  34   -0.68    1.71
   0  24 -36    4.13    3.13
   0 -24 -36    1.08    3.09
   0  24  36    1.12    1.68
   0  24 -38    1.59    3.22
   0 -24 -38    2.83    3.33
   0  24  38   -2.24    2.08
   0 -24 -40  221.33   11.67
   0  24  40  201.65    8.22
   0  24 -40  196.74   11.06
   0  24 -42   -2.31    3.75
   0 -24 -42    0.15    3.43
   0  24  42    0.52    1.92
   0  24  44  413.31   12.15
   0  24 -44  434.44   16.20
   0  24 -46    4.18    4.38
   0 -24 -46   -1.67    3.87
   0  24  46   -3.72    2.42
   0 -24 -48  207.31   12.21
   0  26   0    0.26    1.55
   0 -26   0    0.19    1.52
   0  26   0    0.11    0.96
   0  26  -2  151.82    6.17
   0  26   2  157.64    5.97
   0  26  -2  163.41    5.02
   0  26   2  150.69    4.92
   0 -26   2  161.94    6.27
   0 -26  -2  162.63    6.67
   0  26  -4    1.42    1.66
   0  26   4    0.68    1.45
   0 -26  -4    2.20    1.91
   0 -26   4   -0.39    1.53
   0  26   4    1.03    1.16
   0  26  -4    1.91    1.30
   0  26  -6  337.54    9.52
   0  26   6  370.72    8.63
   0  26  -6  365.97    7.60
   0  26   6  373.48    7.93
   0 -26   6  370.53    8.84
   0 -26  -6  359.22   10.19
   0  26  -8    0.01    1.98
   0  26   8   -1.52    1.40
   0 -26   8    0.64    1.41
   0 -26  -8   -1.77    2.01
   0  26  -8    0.32    1.18
   0  26   8    1.51    1.29
   0  26  10   27.10    2.66
   0  26 -10   25.72    3.37
   0  26  10   24.19    2.27
   0  26 -10   20.52    2.14
   0 -26  10   21.82    2.28
   0 -26 -10   26.74    3.40
   0  26 -12   -0.93    1.86
   0  26  12    0.06    1.34
   0  26  12    1.08    1.26
   0  26 -12    0.17    1.28
   0 -26 -12    2.77    2.28
   0 -26  12    1.80    1.32
   0  26 -14  135.58    6.82
   0  26  14  128.38    4.94
   0  26  14  120.83    4.93
   0  26 -14  129.51    4.99
   0 -26 -14  131.44    6.96
   0 -26  14  123.04    4.55
   0  26 -16   -1.96    1.66
   0  26 -16    5.72    2.61
   0  26  16    0.84    1.48
   0  26  16    0.96    1.20
   0 -26  16    0.11    1.23
   0 -26 -16    1.03    2.24
   0  26 -18   20.79    2.44
   0  26 -18   19.98    3.30
   0  26  18   15.80    2.11
   0  26  18   12.98    1.98
   0 -26 -18   11.83    3.11
   0  26 -20    0.79    1.68
   0  26 -20   -1.97    2.35
   0  26  20   -0.60    1.43
   0  26  20   -0.44    1.39
   0 -26 -20    1.19    2.20
   0  26 -22   71.22    4.20
   0  26  22   81.88    4.45
   0  26 -22   70.62    5.71
   0  26 -24    1.97    1.84
   0  26  24    5.25    1.94
   0 -26 -24   -0.81    2.68
   0  26 -24    1.54    2.76
   0  26 -26   42.93    3.69
   0  26  26   52.18    3.91
   0 -26 -26   52.13    5.53
   0  26 -26   40.36    4.90
   0  26 -28   -0.97    1.74
   0  26 -28   -1.91    3.25
   0 -26 -28   -1.47    2.58
   0  26  28   -0.57    1.51
   0  26 -30    1.23    3.09
   0 -26 -30    8.03    3.41
   0  26  30    9.74    2.12
   0  26 -32   -0.35    3.04
   0 -26 -32   -0.06    2.79
   0  26  32    0.56    1.82
   0  26 -34   12.17    3.68
   0 -26 -34   16.98    4.18
   0  26  34   17.63    2.64
   0  26 -36    3.49    3.90
   0 -26 -36   -0.70    3.25
   0  26  36   -0.90    1.87
   0 -26 -38    9.89    4.23
   0  26  38    5.64    2.38
   0  26 -40    4.65    3.91
   0 -26 -40    2.80    3.95
   0  26  40    5.98    2.71
   0  26 -42    4.27    3.76
   0 -26 -42   -2.34    3.81
   0  26  42   -2.96    2.24
   0  26 -44   -1.87    4.40
   0 -26 -44   -2.99    3.84
   0  26  44    1.17    2.20
   0 -26 -46   19.24    5.12
   0  28   0   11.44    2.29
   0  28   0   14.76    1.89
   0 -28   0   12.21    2.61
   0  28  -2   -1.82    2.02
   0  28   2   -3.63    1.76
   0 -28  -2   -0.06    1.89
   0 -28   2    1.43    1.69
   0  28   2   -0.48    1.14
   0  28  -2    1.03    1.25
   0  28   4  134.19    5.72
   0  28  -4  134.15    6.25
   0  28  -4  138.73    4.97
   0  28   4  142.62    5.06
   0 -28  -4  136.47    6.56
   0 -28   4  130.35    5.83
   0  28  -6    2.35    2.23
   0  28   6    3.84    1.91
   0  28  -6    1.70    1.31
   0  28   6    2.47    1.42
   0 -28  -6    1.95    1.80
   0 -28   6    3.02    1.77
   0  28  -8    4.88    2.51
   0  28   8    0.68    1.59
   0  28  -8    3.58    1.38
   0  28   8    2.96    1.31
   0 -28   8    3.53    1.84
   0 -28  -8    3.30    2.27
   0  28  10    2.33    1.70
   0  28 -10    4.53    1.58
   0  28  10    1.25    1.34
   0 -28 -10   -0.57    1.81
   0 -28  10    1.44    1.43
   0  28 -12  493.94   12.63
   0  28  12  462.79    9.70
   0  28  12  508.15   10.05
   0  28 -12  488.51    9.69
   0 -28  12  507.66    9.97
   0 -28 -12  493.34   13.28
   0  28 -14   -1.94    1.68
   0  28 -14   -2.44    2.30
   0  28  14   -1.74    1.40
   0  28  14   -0.55    1.37
   0 -28  14    0.57    1.32
   0 -28 -14   -0.64    2.36
   0  28 -16  211.66    8.88
   0  28  16  198.87    6.33
   0  28  16  188.22    6.39
   0  28 -16  207.84    6.58
   0 -28 -16  199.04    8.92
   0  28 -18    1.66    1.72
   0  28 -18   -3.70    2.52
   0  28  18    0.97    1.52
   0  28  18    0.90    1.30
   0 -28 -18   -2.93    2.66
   0  28 -20   -1.06    1.64
   0  28  20    1.70    1.56
   0 -28 -20    0.82    2.33
   0  28 -20    4.83    2.76
   0  28 -22   -0.60    1.71
   0  28  22    3.13    1.66
   0 -28 -22    1.62    2.51
   0  28 -22    0.26    2.54
   0  28 -24  495.47   11.24
   0  28  24  498.00   11.11
   0 -28 -24  519.35   15.63
   0  28 -24  511.94   15.32
   0  28 -26    1.31    1.92
   0  28 -26    1.37    3.07
   0 -28 -26   -1.30    2.58
   0  28  26    0.33    1.61
   0  28 -28   74.47    6.10
   0 -28 -28   82.65    7.13
   0  28  28   74.82    4.79
   0  28 -30    0.99    3.27
   0 -28 -30   -1.55    3.15
   0  28  30   -0.75    1.60
   0  28 -32  125.06    8.63
   0 -28 -32  128.33    8.83
   0  28  32  117.19    6.08
   0  28 -34   -0.63    3.35
   0 -28 -34    3.76    4.00
   0  28  34   -0.78    2.00
   0  28 -36   56.72    6.41
   0 -28 -36   68.68    7.19
   0  28  36   66.85    4.92
   0  28 -38    2.72    4.13
   0 -28 -38   -3.60    3.80
   0  28  38   -2.04    2.15
   0  28 -40  151.13   10.23
   0 -28 -40  157.75   10.64
   0  28  40  159.97    7.77
   0  28 -42    5.21    4.63
   0 -28 -42    0.79    3.87
   0  28  42    0.44    2.31
   0 -28 -44  104.07    9.43
   0  30   0    2.22    2.08
   0 -30   0   -0.06    1.97
   0  30   0    0.60    1.41
   0  30  -2  689.52   14.02
   0  30   2  687.08   13.43
   0  30   2  700.03   11.46
   0  30  -2  711.03   11.46
   0 -30   2  732.39   14.24
   0 -30  -2  696.70   14.56
   0  30  -4    1.75    1.97
   0  30   4    2.61    2.03
   0 -30   4   -0.02    1.86
   0 -30  -4   -1.38    2.05
   0  30  -4    0.93    1.48
   0  30   4   -1.00    1.42
   0  30   6  514.63   11.26
   0  30  -6  485.87   12.35
   0  30  -6  474.41    9.51
   0  30   6  530.79   10.10
   0 -30  -6  507.52   13.06
   0 -30   6  531.03   11.50
   0  30  -8   -0.68    2.12
   0  30   8   -1.04    1.70
   0  30   8    0.55    1.25
   0  30  -8   -0.51    1.51
   0 -30   8    2.16    1.67
   0 -30  -8    1.53    2.24
   0  30 -10   38.85    4.09
   0  30  10   37.39    3.25
   0  30 -10   43.44    3.18
   0  30  10   36.82    3.01
   0 -30  10   45.05    3.51
   0 -30 -10   44.99    4.45
   0  30 -12    3.47    2.29
   0  30  12    0.71    1.56
   0  30 -12    0.44    1.46
   0  30  12   -0.98    1.50
   0 -30 -12    0.19    2.24
   0 -30  12   -0.41    1.43
   0  30 -14  220.84    9.18
   0  30  14  203.06    6.83
   0  30 -14  207.96    6.65
   0  30  14  203.03    6.80
   0 -30 -14  221.11    9.70
   0  30 -16   -0.39    1.54
   0  30 -16    1.00    2.61
   0  30  16    0.93    1.65
   0  30  16    0.16    1.42
   0 -30 -16   -3.26    2.63
   0  30 -18  679.91   12.79
   0  30  18  712.64   12.97
   0 -30 -18  695.40   17.49
   0  30 -18  676.57   16.66
   0  30 -20    0.45    1.72
   0  30  20    2.37    1.61
   0 -30 -20   -2.19    2.80
   0  30 -20   -1.23    2.83
   0  30 -22   -0.47    1.74
   0  30  22   -0.96    1.64
   0 -30 -22    0.64    2.80
   0  30 -22   -0.98    2.66
   0  30 -24   -2.41    1.87
   0  30  24    4.09    1.99
   0 -30 -24    1.62    2.53
   0  30 -24    0.99    2.88
   0  30 -26    1.93    1.91
   0  30 -26    4.31    2.90
   0 -30 -26    2.44    3.16
   0  30  26    2.78    1.59
   0  30 -28   -2.87    3.17
   0 -30 -28   -0.82    3.20
   0  30  28    2.24    1.90
   0  30 -30    8.13    3.66
   0 -30 -30    7.24    3.62
   0  30  30   14.50    2.78
   0  30 -32    3.79    3.31
   0 -30 -32    0.12    3.15
   0  30  32   -0.16    1.88
   0  30 -34   35.99    5.68
   0 -30 -34   44.19    5.89
   0  30  34   32.37    3.63
   0  30 -36    2.94    3.76
   0 -30 -36   12.23    4.73
   0  30  36    5.43    2.48
   0  30 -38   -1.34    3.64
   0 -30 -38    1.79    4.11
   0  30  38    3.93    2.44
   0  30 -40    0.90    3.90
   0 -30 -40    3.40    4.20
   0  30  40   -1.26    1.99
   0  32   0   -0.45    2.21
   0 -32   0    2.07    1.95
   0  32   0    2.53    1.53
   0  32   2    6.42    2.26
   0  32  -2   -0.85    1.90
   0 -32  -2    0.17    1.95
   0 -32   2   -0.39    1.98
   0  32  -2   -0.82    1.43
   0  32   2    1.86    1.50
   0  32   4   82.67    5.05
   0  32  -4   85.38    5.61
   0  32  -4   76.71    4.13
   0  32   4   82.04    4.32
   0 -32  -4   88.00    5.82
   0 -32   4   84.91    5.21
   0  32  -6    1.50    2.25
   0  32   6   -1.30    1.73
   0  32  -6    0.00    1.45
   0  32   6    1.17    1.50
   0 -32  -6   -3.40    2.26
   0 -32   6   -1.28    1.92
   0  32  -8    1.07    2.09
   0  32   8    3.03    1.92
   0  32   8    4.14    1.64
   0  32  -8    4.01    1.65
   0 -32  -8    2.82    2.44
   0 -32   8    5.10    2.20
   0  32 -10   -2.86    2.61
   0  32  10   -0.49    1.83
   0  32 -10   -0.20    1.53
   0  32  10   -0.22    1.41
   0 -32 -10   -0.71    2.19
   0 -32  10    0.59    1.73
   0  32 -12   12.36    2.92
   0  32  12    9.96    2.29
   0  32 -12   11.93    2.28
   0  32  12   11.55    2.22
   0 -32 -12    4.21    2.18
   0  32 -14   -0.36    2.29
   0  32  14    3.66    1.98
   0  32 -14    3.14    1.93
   0  32  14    1.45    1.55
   0 -32 -14    0.91    2.53
   0  32  16  618.93   12.32
   0  32 -16  570.99   11.67
   0 -32 -16  627.01   16.77
   0  32 -16  606.05   15.76
   0  32 -18    0.68    1.80
   0  32  18   -0.28    1.67
   0 -32 -18   -4.31    3.27
   0  32 -18    3.70    2.75
   0  32 -20   -0.37    1.85
   0  32  20    0.42    1.70
   0 -32 -20    1.42    2.92
   0  32 -20    1.70    2.99
   0  32 -22    0.87    1.83
   0  32  22   -3.17    1.87
   0 -32 -22    0.10    2.88
   0  32 -22    1.31    2.79
   0  32 -24   15.22    2.82
   0  32 -24   14.45    3.87
   0 -32 -24   11.22    3.35
   0  32  24   10.50    2.33
   0  32 -26   -1.37    2.96
   0  32  26    1.55    1.84
   0  32 -28   18.58    4.37
   0 -32 -28   17.62    3.95
   0  32  28   15.18    2.54
   0  32 -30   -0.61    3.37
   0 -32 -30   -2.38    3.23
   0  32  30   -0.90    1.78
   0  32 -32   -6.50    4.26
   0 -32 -32   -3.20    3.74
   0  32  32    1.46    2.15
   0  32 -34    7.66    3.93
   0 -32 -34    0.19    3.70
   0  32  34    2.62    2.17
   0  32 -36  164.30   10.50
   0 -32 -36  169.68   11.27
   0  32  36  163.14    7.85
   0  32 -38   -2.02    3.84
   0 -32 -38   -1.20    3.87
   0  32  38    4.93    2.41
   0  34   0   -0.58    2.24
   0 -34   0   -0.86    2.00
   0  34   0   -0.70    1.58
   0  34  -2  243.10    9.16
   0  34   2  227.87    8.62
   0 -34   2  238.05    8.90
   0 -34  -2  224.50    9.11
   0  34  -2  233.42    7.19
   0  34   2  239.52    7.45
   0  34  -4   -5.45    2.61
   0  34   4    1.36    2.19
   0 -34  -4    0.48    2.45
   0 -34   4    1.63    2.05
   0  34   4    2.13    1.59
   0  34  -4    3.77    1.88
   0  34   6  169.29    7.21
   0  34  -6  171.78    8.15
   0  34   6  169.37    6.34
   0  34  -6  168.17    6.21
   0 -34  -6  165.92    8.34
   0 -34   6  160.32    7.09
   0  34  -8   -0.22    2.38
   0  34   8   -0.57    1.95
   0  34  -8   -0.92    1.70
   0  34   8   -0.61    1.59
   0 -34  -8   -3.49    2.62
   0 -34   8    0.65    1.94
   0  34 -10   13.31    3.20
   0  34  10    9.07    2.32
   0  34  10    7.54    1.84
   0  34 -10    5.53    1.88
   0 -34 -10    6.22    2.67
   0  34 -12    3.54    2.42
   0  34  12   -2.10    1.97
   0  34 -12    0.64    1.75
   0  34  12   -2.61    1.92
   0 -34 -12    1.59    2.51
   0  34 -14   28.39    3.12
   0  34  14   23.70    2.76
   0  34 -14   26.19    3.95
   0  34 -16    2.30    1.99
   0  34  16    0.62    1.60
   0 -34 -16   -1.62    2.88
   0  34 -16    2.42    2.70
   0  34 -18  197.55    7.43
   0  34  18  215.77    7.74
   0 -34 -18  220.40   10.71
   0  34 -18  204.44    9.93
   0  34 -20   -0.19    1.97
   0  34  20   -0.55    1.95
   0 -34 -20   -0.29    2.60
   0  34 -20    6.15    3.69
   0  34 -22  108.75    5.93
   0  34 -22  111.78    7.82
   0 -34 -22  116.49    8.40
   0  34  22  125.16    6.19
   0  34 -24    6.45    3.81
   0 -34 -24   -2.16    3.06
   0  34  24    2.94    2.16
   0  34 -26   20.85    4.55
   0 -34 -26   14.26    3.95
   0  34  26   17.44    2.98
   0  34 -28    0.09    3.26
   0 -34 -28    1.85    3.70
   0  34  28    2.57    2.08
   0  34 -30    7.65    4.08
   0 -34 -30   11.83    4.46
   0  34  30    7.46    2.33
   0  34 -32    6.97    3.90
   0 -34 -32    2.46    3.79
   0  34  32    0.38    1.97
   0  34 -34   18.16    5.20
   0  34  34   12.68    2.63
   0  34 -36   -2.62    3.96
   0 -34 -36    7.27    5.06
   0  34  36    6.08    2.78
   0  36   0   20.82    3.28
   0 -36   0   21.66    3.53
   0  36   0   27.56    2.95
   0  36   2   -1.60    2.41
   0  36  -2    2.75    2.71
   0 -36  -2   -1.41    2.60
   0 -36   2   -2.27    2.23
   0  36  -2    3.54    1.83
   0  36   2    1.86    1.73
   0  36   4    9.03    2.64
   0  36  -4    1.89    2.41
   0 -36   4    6.96    2.49
   0 -36  -4    5.97    2.50
   0  36   4    5.57    1.95
   0  36  -4   10.97    2.41
   0  36   6    0.69    2.17
   0  36  -6    1.14    2.25
   0  36  -6   -1.16    1.78
   0  36   6    1.02    1.64
   0 -36  -6    1.19    2.54
   0 -36   6    1.89    2.50
   0  36  -8   45.27    4.78
   0  36   8   50.78    4.51
   0  36   8   63.32    4.33
   0  36  -8   53.05    3.88
   0 -36  -8   59.00    5.58
   0  36 -10    0.56    2.75
   0  36  10    0.41    2.22
   0  36 -10    0.39    1.66
   0  36  10   -0.76    1.61
   0 -36 -10   -1.28    2.74
   0  36 -12  322.03    9.26
   0  36  12  327.25    9.41
   0 -36 -12  317.51   12.56
   0  36 -12  325.93   12.00
   0  36 -14   -1.41    1.93
   0  36  14    5.08    2.14
   0 -36 -14   -1.94    2.64
   0  36 -14   -2.37    2.85
   0  36 -16   37.51    3.65
   0  36  16   38.19    3.64
   0 -36 -16   28.24    4.43
   0  36 -18    3.84    2.18
   0  36  18    0.44    2.07
   0 -36 -18   -0.79    3.00
   0  36 -18    4.80    3.73
   0  36 -20  141.47    6.79
   0  36 -20  153.67    9.44
   0 -36 -20  153.11    9.61
   0  36  20  150.50    6.91
   0  36 -22   -2.52    3.55
   0 -36 -22    4.05    3.24
   0  36  22    4.95    2.39
   0  36 -24  121.64    8.75
   0 -36 -24  110.29    8.63
   0  36  24  117.49    6.44
   0 -36 -26    0.72    3.80
   0  36  26   -2.92    2.22
   0  36 -28  110.30    8.69
   0 -36 -28  125.19    9.52
   0  36  28  124.61    6.79
   0  36 -30    3.98    4.19
   0 -36 -30    1.81    3.44
   0  36  30    4.31    2.47
   0  36 -32   86.49    8.40
   0 -36 -32  105.83    9.20
   0  36  32   99.15    6.37
   0  36 -34    0.29    4.02
   0 -36 -34   -0.90    3.80
   0  36  34    6.38    2.84
   0  38   0   -1.90    2.54
   0  38   0    1.83    1.84
   0 -38   0    1.17    2.51
   0  38  -2   21.78    3.70
   0  38   2   30.99    4.01
   0  38  -2   35.00    3.47
   0  38   2   28.93    3.23
   0 -38  -2   27.77    4.09
   0 -38   2   25.81    3.81
   0  38   4    5.85    2.13
   0  38  -4    1.94    2.08
   0 -38   4    1.69    2.42
   0 -38  -4    2.25    2.67
   0  38  -4    4.09    2.80
   0  38   4    1.62    2.36
   0  38   6    7.06    2.19
   0  38  -6    6.98    2.17
   0 -38  -6    8.30    3.12
   0  38   6    8.04    2.68
   0  38  -6    7.31    2.91
   0  38   8   -1.17    1.62
   0  38  -8    0.72    1.74
   0 -38  -8   -1.10    2.70
   0  38   8   -3.94    2.33
   0  38  -8   -1.55    2.58
   0  38 -10   32.19    3.49
   0  38  10   41.60    3.83
   0 -38 -10   38.76    5.09
   0  38 -10   32.33    4.50
   0  38  12    0.02    1.87
   0  38 -12    1.40    2.08
   0 -38 -12    5.05    3.27
   0  38 -12    1.00    3.01
   0  38 -14  159.70    6.90
   0  38  14  167.43    7.16
   0 -38 -14  185.28   10.25
   0  38 -14  167.05    9.16
   0  38 -16    0.67    1.96
   0  38  16    1.25    1.88
   0  38 -16    1.81    2.99
   0  38 -18    4.66    2.34
   0  38  18    4.32    2.39
   0 -38 -18    2.77    3.30
   0  38 -18   -0.87    3.35
   0  38  20    1.10    1.83
   0 -38 -20    0.10    3.35
   0  38 -20    1.49    3.60
   0  38  22  106.86    6.13
   0 -38 -22  113.29    8.86
   0  38 -22   95.30    7.86
   0  38  24    1.67    2.14
   0 -38 -24   -0.86    3.70
   0  38 -24    0.46    3.44
   0  38  26   99.04    6.27
   0 -38 -26   96.35    8.79
   0  38 -26   89.30    8.12
   0  38  28    0.26    2.27
   0 -38 -28   -0.53    3.86
   0  38 -28    4.30    4.32
   0  38  30   32.02    4.14
   0 -38 -30   42.28    6.54
   0  38 -30   26.97    6.00
   0  40   0    7.79    2.27
   0 -40   0    9.36    2.97
   0  40   0    7.48    3.17
   0  40   2   -2.43    1.92
   0  40  -2    0.24    1.81
   0 -40   2    3.49    2.80
   0 -40  -2   -2.16    2.76
   0  40   2    5.32    3.02
   0  40  -2    6.09    3.22
   0  40  -4   -1.18    2.01
   0  40   4   -1.54    1.91
   0 -40  -4    3.03    3.09
   0  40  -4   -0.34    2.85
   0  40   4   -2.06    2.54
   0  40  -6    1.04    1.90
   0  40   6   -0.12    1.79
   0 -40  -6    0.81    2.92
   0  40   6    1.00    2.37
   0  40  -6   -0.50    2.57
   0  40  -8   52.82    4.20
   0  40   8   63.59    4.63
   0 -40  -8   66.58    6.34
   0  40  -8   62.30    5.93
   0  40 -10    0.09    1.97
   0  40  10    4.58    1.93
   0 -40 -10    3.08    3.36
   0  40 -10    1.76    3.26
   0  40  12   10.69    2.72
   0  40 -12   11.14    2.93
   0 -40 -12   15.41    4.32
   0  40 -12   17.14    4.00
   0  40 -14    2.12    2.17
   0  40  14   -1.66    1.95
   0 -40 -14    0.01    3.55
   0  40 -14    0.17    3.19
   0  40 -16   24.59    3.56
   0  40  16   29.35    3.54
   0 -40 -16   36.19    5.32
   0  40 -16   26.50    4.73
   0  40  18   -1.02    2.09
   0  40 -18   -0.65    3.63
   0  40  20   11.69    2.68
   0 -40 -20   22.63    5.10
   0  40 -20   20.01    5.02
   0  40  22    0.66    2.21
   0 -40 -22    7.25    3.92
   0  40 -22   -1.47    3.81
   0  40  24  111.14    6.59
   0 -40 -24  122.61   10.00
   0  40 -24  114.63    9.11
   0  40  26   -1.41    2.39
   0 -40 -26   -8.49    4.62
   0  40 -26    2.18    3.70
   0  40  28  121.39    7.22
   0 -40 -28  115.56    9.89
   0  40 -28  114.31    9.58
   0  42   0   -0.12    2.08
   0 -42   0    3.87    2.71
   0  42   0    3.05    3.04
   0  42   2  117.66    7.44
   0  42  -2  121.02    7.80
   0 -42  -2  123.48    8.12
   0  42   2  119.83    6.28
   0  42  -2  122.44    6.33
   0  42   4    5.17    3.19
   0  42  -4    2.07    2.84
   0 -42  -4    4.18    3.34
   0  42  -4    1.61    2.24
   0  42   4   -0.13    1.98
   0  42  -6    7.13    3.33
   0 -42  -6    5.56    3.17
   0  42   6    5.17    2.37
   0  42  -6    4.35    2.41
   0  42  -8    0.81    3.11
   0 -42  -8   -0.24    3.14
   0  42   8    8.09    2.61
   0  42  -8    0.52    2.15
   0  42 -10  169.82    9.67
   0 -42 -10  165.38   10.08
   0  42 -10  166.32    7.54
   0  42  10  162.47    7.44
   0  42 -12    3.31    3.39
   0 -42 -12   -2.99    3.86
   0  42  12    0.97    1.94
   0  42 -12    2.20    2.62
   0  42 -14   79.32    7.33
   0 -42 -14   78.61    7.56
   0  42  14   80.07    5.50
   0  42 -16    0.74    3.45
   0 -42 -16    5.16    4.26
   0  42  16   -0.77    2.12
   0  42 -18   75.31    7.31
   0 -42 -18   87.55    8.10
   0  42  18   84.68    5.89
   0  42 -20    5.81    4.43
   0 -42 -20   -3.39    4.09
   0  42  20   -1.15    2.29
   0  42 -22    8.68    4.49
   0 -42 -22    5.67    4.20
   0  42  22    0.71    2.28
   0  42 -24   -0.38    4.23
   0 -42 -24    4.23    4.03
   0  42  24    1.77    2.26
   0  44   0   73.06    6.43
   0  44   0   64.13    5.03
   0  44  -2    6.73    3.63
   0 -44  -2   -3.51    3.66
   0  44  -2   -2.68    2.36
   0  44   2    1.10    2.21
   0  44  -4   64.61    6.47
   0 -44  -4   59.97    6.40
   0  44   4   60.37    5.05
   0  44  -4   55.58    4.71
   0  44  -6    1.07    3.36
   0 -44  -6    0.11    3.49
   0  44   6   -1.60    2.43
   0  44  -6    2.98    2.37
   0  44  -8   13.19    4.13
   0 -44  -8   11.90    4.01
   0  44   8   17.13    3.23
   0  44  -8   15.50    3.27
   0  44 -10    0.61    3.38
   0 -44 -10   -4.60    3.97
   0  44 -10   -1.63    2.47
   0  44  10    0.33    2.24
   0  44 -12   56.40    6.54
   0 -44 -12   44.96    6.10
   0  44  12   48.95    4.58
   0  44 -14    2.98    3.83
   0 -44 -14    0.48    3.95
   0  44  14   -0.20    2.37
   0  44 -16   16.96    5.17
   0 -44 -16    9.64    4.61
   0  44  16    7.20    2.55
   0 -44 -18   -5.19    4.02
   0  44  18   -2.62    2.37
   0  44 -20   47.58    6.49
   0 -44 -20   58.50    7.44
   0  44  20   57.87    5.21
   0  46   0   -2.71    2.46
   0  46  -2   51.49    6.04
   0  46  -2   53.92    4.98
   0  46   2   63.81    5.29
   0  46  -4    6.22    3.76
   0 -46  -4    4.28    3.53
   0  46   4   -5.03    2.72
   0  46  -4   -3.89    2.95
   0  46  -6   10.49    3.92
   0 -46  -6   15.74    4.78
   0  46  -6    4.18    2.47
   0  46   6   10.79    3.06
   0  46  -8   -0.55    3.33
   0 -46  -8    0.94    3.55
   0  46   8    3.66    2.65
   0  46  -8    1.02    2.60
   0  46 -10   14.42    4.64
   0 -46 -10    9.65    4.14
   0  46  10   20.76    3.67
   0  46 -12   -4.69    4.34
   0 -46 -12   -4.70    3.71
   0  46  12   -1.02    2.49
   0  46 -14  121.75    9.39
   0 -46 -14  143.66   10.63
   0  46  14  129.90    7.40
   0 -46 -16    5.29    4.31
   0  46 -16    6.02    4.26
   0  48   0   66.05    5.66
   0  48   2   -3.09    2.68
   0  48  -2    6.13    3.03
   0  48   4  182.26    8.64
   0  48  -4  183.53    8.67
   0  48  -6   -7.05    3.92
   0  48   6    1.53    2.56
   0  48  -6    0.91    2.75
   0  48  -8   19.71    5.12
   0 -48  -8   21.40    5.09
   0  48   8   17.38    3.58
   0 -48 -10   11.62    4.50
   0  48 -10    2.26    3.77
   0 -48 -12   -0.26    3.97
   0  48 -12   11.58    4.55
   0  50   0    0.60    2.85
   1   1   1   -0.49    0.21
   1  -1   1   -0.37    0.17
  -1  -1  -1   -0.21    0.15
  -1   1  -1   -0.03    0.11
   1   1  -1   -0.05    0.17
  -1  -1   1   -0.09    0.14
  -1  -1   1   -0.16    0.17
   1   1  -1   -0.10    0.13
   1  -1  -1   -0.09    0.11
  -1   1   1   -0.12    0.17
  -1   1  -1   -0.35    0.24
   1  -1   1   -0.20    0.19
   1   1   1   -0.18    0.16
  -1  -1  -1   -0.35    0.21
  -1  -1  -3 1482.06    6.34
   1  -1  -3  988.31    6.09
   1  -1   3 1522.84    5.93
   1   1   3 1301.82    5.47
   1   1  -3 1328.84    5.96
  -1  -1   3 1505.41    5.65
   1  -1  -3 1054.44    4.10
  -1   1   3  658.60    3.16
  -1   1  -3 1544.17    7.72
  -1  -1  -3 1595.90    7.95
  -1  -1   5  329.90    3.62
  -1   1   5  334.54    4.14
   1  -1  -5  338.53    4.16
  -1  -1  -5  325.54    3.15
   1   1   5  310.48    3.06
   1  -1   5  320.18    3.20
  -1  -1   5  318.12    3.31
   1   1  -5  314.77    3.36
  -1  -1   5  302.81    2.77
  -1   1   5  325.51    2.59
   1  -1   5  318.95    4.01
   1  -1  -5  318.87    2.61
  -1  -1  -5  320.74    3.40
   1   1   5  313.45    3.30
  -1  -1  -5  336.61    4.36
   1   1   5  333.67    4.38
  -1   1  -5  323.35    4.11
   1  -1   5  329.58    4.13
  -1   1   7  215.21    3.84
  -1  -1   7  225.91    3.55
   1  -1  -7  213.41    3.71
   1  -1   7  221.26    2.99
   1   1   7  214.74    2.93
  -1  -1  -7  202.01    2.79
  -1   1   7  209.62    2.68
  -1  -1   7  214.83    3.18
  -1   1   7  213.74    3.23
   1   1  -7  225.37    2.89
   1  -1   7  214.70    3.80
  -1   1   7  217.21    2.51
   1  -1  -7  212.09    2.75
   1   1  -7  220.99    3.30
  -1   1  -7  216.34    2.54
   1  -1   7  216.32    2.53
  -1  -1  -7  198.19    3.06
   1   1   7  197.11    3.06
  -1  -1   7  224.76    2.92
   1   1   7  210.20    4.00
   1  -1   7  225.49    3.87
  -1   1  -7  215.70    3.86
  -1  -1  -7  219.00    4.05
   1  -1  -9  417.16    5.61
  -1   1  -9  434.74    4.26
   1   1  -9  437.29    5.08
  -1  -1   9  429.34    5.32
  -1  -1  -9  440.16    5.13
   1  -1   9  440.70    4.69
   1   1   9  436.42    4.50
  -1  -1   9  434.11    5.13
  -1   1   9  432.26    4.54
   1   1  -9  441.86    5.21
   1  -1  -9  434.63    4.58
  -1   1  -9  440.64    6.23
  -1  -1   9  438.96    4.80
  -1  -1  -9  458.26    6.38
   1   1   9  426.56    4.88
   1  -1   9  429.13    4.10
  -1   1   9  434.62    5.25
   1  -1  -9  454.02    5.25
   1   1  -9  449.57    4.86
  -1  -1 -11    3.65    0.90
   1   1 -11    1.35    0.84
   1  -1 -11    4.77    1.08
  -1   1 -11    1.30    0.73
   1  -1 -11    3.25    0.87
   1   1 -11    2.00    0.79
   1   1  11    3.06    0.71
   1  -1  11    2.75    0.79
   1  -1 -11    3.49    0.78
  -1   1  11    2.95    0.78
   1   1 -11    2.14    0.94
   1  -1  11    1.59    0.58
   1   1  11    3.76    0.74
  -1  -1  11    1.10    0.66
  -1   1 -11    0.99    0.92
  -1  -1 -11    3.99    1.25
   1  -1 -13  462.43    6.76
  -1   1 -13  481.36    5.58
  -1  -1 -13  470.58    6.16
   1   1 -13  519.79    6.60
   1   1 -13  495.11    6.40
   1  -1 -13  482.70    6.64
   1   1  13  467.59    5.41
   1  -1  13  491.90    5.69
   1   1 -13  469.81    6.47
   1  -1 -13  481.08    6.05
   1  -1  13  477.31    5.36
  -1   1 -13  458.37    7.28
  -1  -1 -13  478.44    7.66
   1   1  15  225.77    4.00
   1  -1  15  227.79    4.19
   1   1 -15  226.70    4.88
   1  -1 -15  237.03    4.59
   1   1 -15  226.66    4.80
   1  -1 -15  226.85    4.97
   1   1 -15  252.21    4.97
   1  -1 -15  214.01    4.90
  -1  -1 -15  221.08    4.62
  -1   1 -15  241.64    4.37
  -1  -1 -15  231.39    5.71
  -1   1 -15  236.19    5.61
   1  -1  17  462.00    6.28
   1   1  17  477.07    6.18
   1  -1 -17  462.84    6.81
   1   1 -17  471.70    7.48
   1  -1 -17  484.58    7.80
   1   1 -17  463.72    7.32
   1   1 -17  438.91    6.89
  -1  -1 -17  480.24    7.18
   1  -1 -17  465.27    7.60
  -1   1 -17  486.53    6.66
  -1   1 -17  472.17    8.36
  -1  -1 -17  465.60    8.49
   1   1  19  586.49    7.15
   1  -1  19  592.79    7.51
   1   1 -19  597.54    8.98
   1  -1 -19  565.68    7.99
   1  -1 -19  584.61    9.07
   1   1 -19  597.23    8.95
   1  -1 -19  579.10    8.89
   1   1 -19  560.87    8.16
  -1   1 -19  573.17    7.75
  -1  -1 -19  587.13    8.43
  -1   1 -19  576.77    9.76
  -1  -1 -19  588.27   10.02
   1  -1  21   12.40    1.29
   1   1  21   14.31    1.45
   1   1 -21   15.56    1.95
   1  -1 -21   13.06    1.74
   1   1 -21   12.05    1.64
   1  -1 -21   13.51    1.82
   1   1 -21   11.60    1.63
  -1   1 -21   13.41    1.52
  -1  -1 -21   13.20    1.71
   1  -1 -21   13.77    1.82
  -1  -1 -21   14.22    2.05
  -1   1 -21   16.58    2.05
   1   1 -23    1.57    1.31
  -1  -1 -23    1.05    1.25
   1   1 -23    0.54    1.05
   1  -1 -23    0.00    1.11
  -1   1 -23    1.02    1.26
   1   1 -23    1.19    1.12
  -1  -1 -23    1.33    1.25
  -1   1 -23    1.48    1.02
   1  -1 -23    0.30    1.22
   1  -1  23    0.30    0.76
   1   1  23    0.12    0.80
   1   1  25  287.14    5.84
   1  -1  25  278.89    5.87
  -1   1  25  287.14    5.31
   1   1 -25  286.71    6.86
   1  -1 -25  294.29    7.39
   1   1 -25  293.95    7.29
  -1  -1 -25  288.94    8.12
  -1   1 -25  277.45    6.25
  -1  -1 -25  287.27    6.82
   1  -1 -25  278.78    6.89
   1   1 -25  282.95    6.65
  -1   1 -25  274.54    7.79
   1   1  27  376.43    6.92
  -1   1  27  374.54    6.37
   1  -1  27  373.48    7.00
   1   1 -27  364.80    8.17
   1  -1 -27  367.40    8.29
  -1  -1 -27  363.08    7.91
  -1   1 -27  364.09    7.35
   1   1 -27  369.71    7.71
  -1   1 -27  345.59    9.15
   1   1 -27  391.17    8.84
   1  -1 -27  378.95    8.85
  -1  -1 -27  376.93    9.66
  -1   1  29  113.31    3.70
   1  -1  29  109.32    3.97
   1   1  29  119.26    4.17
  -1  -1 -29  121.13    4.84
   1  -1 -29  117.63    4.87
  -1   1 -29  105.48    4.25
   1   1 -29  110.04    4.49
  -1   1 -29  115.44    5.59
  -1  -1 -29  118.17    5.67
   1  -1 -29  113.48    5.10
   1   1 -29  110.59    4.98
   1  -1 -31  342.65    9.09
  -1   1 -31  316.01    9.39
  -1  -1 -31  355.37    9.97
   1   1 -31  334.76    8.84
  -1  -1 -31  335.37    8.23
   1   1 -31  315.54    7.62
   1  -1 -31  319.59    8.22
  -1   1 -31  305.16    7.28
   1   1  31  347.61    7.27
  -1   1  31  331.36    6.50
   1  -1  31  335.17    7.15
  -1  -1  31  331.52    6.72
  -1  -1 -33  101.61    5.76
  -1   1 -33   85.65    5.25
   1  -1 -33  106.74    5.40
   1   1 -33   96.46    5.08
  -1  -1 -33  104.77    4.84
   1   1 -33   92.60    4.34
   1  -1 -33  108.05    5.06
  -1   1 -33   88.78    4.16
   1   1  33  105.55    4.30
   1  -1  33   86.04    3.90
  -1  -1  33   92.09    3.81
  -1   1  33  103.22    3.87
   1  -1 -35  118.00    5.88
   1   1 -35  108.68    5.52
  -1  -1 -35  115.64    6.27
  -1   1 -35  107.69    5.96
   1  -1 -35  113.92    5.24
   1   1 -35  102.79    4.75
  -1  -1 -35   99.37    4.81
  -1   1 -35  112.26    4.81
  -1  -1  35  104.07    4.10
   1  -1  35  107.19    4.46
   1   1  35  114.13    4.64
  -1   1  35  113.37    4.18
  -1  -1 -37  275.39    9.74
   1   1 -37  247.39    8.44
   1  -1 -37  268.81    8.99
  -1   1 -37  260.58    9.24
   1   1 -37  250.03    7.36
  -1   1 -37  235.64    7.01
  -1  -1 -37  250.15    7.64
   1  -1 -37  253.04    7.87
   1   1  37  275.37    7.47
   1  -1  37  240.66    6.83
  -1  -1  37  240.27    6.39
  -1   1  37  250.15    6.39
  -1  -1 -39   37.22    4.12
  -1   1 -39   26.13    3.51
   1   1 -39   30.71    3.47
   1  -1  39   37.04    3.04
   1   1  39   35.42    3.00
  -1   1  39   34.77    2.72
  -1  -1  39   31.13    2.59
   1  -1 -39   32.24    3.35
  -1  -1 -39   30.54    3.12
  -1   1 -41  265.69   10.21
  -1  -1 -41  260.64   10.06
   1   1 -41  253.25    9.16
  -1  -1  41  238.21    6.78
  -1   1  41  251.72    6.95
   1   1  41  250.32    7.41
   1  -1  41  253.23    7.62
   1  -1 -41  246.12    7.96
  -1   1  41  242.59    7.02
  -1   1  43   39.87    3.13
   1   1  43   41.68    3.34
  -1  -1  43   41.08    3.19
   1  -1  43   44.51    3.70
  -1  -1 -43   49.82    4.87
  -1   1 -43   42.14    4.55
  -1  -1  45   23.97    2.58
  -1   1  45   27.04    2.80
   1  -1  45   27.72    3.05
   1   1  45   32.18    3.18
  -1  -1 -45   30.92    4.21
  -1   1 -45   27.04    4.10
   1  -1  47   -0.75    1.74
  -1   1 -47   -0.10    2.40
  -1  -1 -47   -2.11    2.46
  -1   1 -49   71.92    6.12
  -1  -1 -49   88.27    7.00
   1   1  51    2.01    1.81
  -1   1 -51   -0.79    2.68
  -1   3  -1   99.16    1.68
   1  -3  -1   98.12    1.99
   1  -3   1   95.33    1.59
  -1   3   1   64.82    1.66
   1   3   1  101.40    1.75
  -1  -3  -1   44.72    1.20
   1   3  -1  103.81    1.89
  -1  -3   1   27.56    0.99
  -1  -3  -1  100.48    1.86
   1   3   1   92.79    1.82
  -1   3  -1  102.70    1.87
   1  -3   1  106.66    1.99
  -1   3  -1   96.37    1.73
   1  -3  -1   94.61    1.58
   1  -3   1   31.93    0.99
  -1   3   1   98.33    1.57
   1   3   1   31.37    1.02
  -1  -3  -1   98.50    1.80
  -1  -3   1   96.35    1.60
   1   3  -1   82.20    1.51
  -1  -3  -3 1558.55    8.10
   1   3   3 1598.52    8.10
   1  -3  -3 1642.31    9.18
  -1   3   3 1653.39    9.39
  -1  -3  -3 1726.66    7.40
   1   3   3 1515.15    6.91
   1   3  -3 1749.39    8.49
  -1  -3   3 1669.39    8.33
  -1  -3   3 1577.50    6.20
  -1  -3  -3 1604.70    8.82
   1   3  -3 1574.63    6.33
  -1   3  -3 1777.00    9.22
   1  -3   3 1570.05    8.80
   1  -3  -3 1780.63    6.83
  -1   3  -3 1528.17    7.93
  -1   3   3 1546.53    6.29
   1  -3   3 1638.67    7.96
   1   3   3 1585.13    8.84
   1  -3  -5  481.87    5.57
  -1   3   5  483.21    5.75
   1   3   5  499.58    4.18
  -1  -3  -5  557.65    4.59
  -1  -3   5  491.98    4.92
   1   3  -5  490.19    3.56
  -1  -3  -5  477.61    5.63
  -1  -3   5  496.60    3.64
  -1   3  -5  493.05    5.59
   1  -3  -5  482.80    3.88
   1  -3   5  467.00    5.58
  -1   3   5  444.77    3.69
  -1  -3  -5  448.04    4.86
   1   3   5  453.20    4.83
  -1   3  -5  481.35    5.10
   1   3   5  449.57    5.44
   1  -3   5  450.30    4.88
   1  -3  -7  580.68    6.82
   1   3   7  566.96    4.66
  -1  -3  -7  551.51    4.67
   1   3  -7  545.78    5.91
  -1  -3   7  542.16    5.79
  -1   3   7  535.55    4.44
  -1   3  -7  609.24    6.95
   1  -3  -7  558.55    4.67
  -1  -3   7  556.91    4.02
   1   3  -7  535.06    4.04
   1  -3   7  546.73    5.98
  -1  -3  -7  551.85    6.68
  -1  -3  -7  572.27    5.99
   1   3   7  555.08    5.85
  -1  -3   7  518.25    3.90
   1   3  -7  548.33    3.98
  -1  -3   9  350.28    4.38
   1  -3  -9  258.25    4.98
  -1  -3   9  316.79    3.24
   1   3   9  272.34    3.53
  -1   3   9  273.60    2.46
   1   3  -9  300.11    4.82
  -1   3   9  263.53    3.51
  -1   3   9  269.81    3.19
  -1   3  -9  316.72    5.41
  -1  -3  -9  265.00    4.56
  -1  -3  -9  277.70    5.26
  -1   3  -9  307.04    4.99
  -1  -3   9  312.18    3.70
   1   3  -9  312.29    3.75
   1  -3 -11  310.08    5.71
  -1  -3  11  294.60    4.57
  -1   3 -11  291.09    3.27
  -1  -3 -11  295.96    5.15
  -1  -3  11  297.26    3.37
   1   3  11  302.96    4.00
  -1   3  11  312.00    3.08
  -1   3  11  317.88    4.16
  -1   3 -11  256.89    5.30
  -1   3  11  316.67    4.05
   1   3 -11  280.02    5.02
   1  -3  11  300.53    3.16
  -1  -3 -11  317.65    6.03
  -1   3 -11  296.64    5.31
   1   3 -11  288.31    4.18
  -1  -3  11  305.79    4.25
  -1  -3 -13    6.78    1.15
   1  -3 -13    8.16    1.40
  -1   3 -13    5.98    0.78
  -1  -3 -13    5.85    1.35
  -1  -3  13    5.59    0.64
  -1   3  13    6.86    0.64
   1   3  13    5.26    0.78
   1   3 -13    6.01    1.29
  -1   3 -13    7.97    1.38
  -1   3  13    6.61    0.95
  -1   3  13    6.05    0.74
   1  -3  13    6.58    0.69
   1   3 -13    7.93    1.08
  -1   3 -13    6.71    1.26
   1  -3 -15   41.11    2.45
  -1   3 -15   35.34    1.59
  -1  -3 -15   36.91    2.22
  -1  -3 -15   37.54    2.57
  -1   3  15   40.76    1.45
   1   3  15   42.45    1.84
  -1   3 -15   33.41    2.33
   1   3 -15   31.02    2.11
   1  -3  15   33.18    1.44
   1   3 -15   35.12    1.91
  -1   3 -15   35.02    2.29
  -1  -3 -17  335.88    6.56
   1  -3 -17  336.07    6.90
   1   3 -17  354.56    5.63
  -1   3 -17  342.10    4.99
   1  -3 -17  350.69    6.87
  -1  -3 -17  339.49    7.54
   1   3  17  376.34    5.59
  -1   3  17  347.43    4.39
   1   3 -17  322.22    6.59
  -1   3 -17  349.11    7.11
   1  -3  17  333.66    4.74
   1   3 -17  337.96    6.09
  -1   3 -17  339.69    7.03
  -1   3  19  339.34    4.66
   1   3  19  371.09    5.93
  -1   3 -19  358.61    7.55
   1   3 -19  322.66    6.93
  -1  -3 -19  322.17    7.66
   1  -3 -19  341.28    7.20
  -1  -3 -19  336.98    6.89
   1   3 -19  344.89    5.81
   1  -3 -19  345.71    7.37
  -1   3 -19  331.06    5.22
  -1   3 -19  336.78    7.38
   1   3 -19  333.42    6.54
  -1   3  21  287.17    4.62
   1   3  21  310.25    5.72
   1   3 -21  263.47    6.61
  -1   3 -21  260.73    6.85
   1  -3 -21  299.17    6.98
  -1  -3 -21  290.61    7.58
   1  -3 -21  299.32    7.16
  -1  -3 -21  283.92    6.63
   1   3 -21  287.48    5.62
  -1   3 -21  260.16    5.01
   1   3 -21  272.35    6.22
  -1   3 -21  267.81    6.90
   1   3  23  112.83    3.68
  -1   3  23  105.57    2.99
   1   3 -23  109.87    4.54
   1  -3 -23  110.13    4.48
  -1  -3 -23  114.12    5.04
   1   3 -23  103.41    4.13
  -1  -3 -23   99.67    4.25
   1   3 -23  108.58    3.68
  -1   3 -23  105.80    3.40
   1  -3 -23  104.96    4.48
  -1   3 -23  106.47    4.65
  -1   3  25   83.48    2.82
   1  -3  25   81.73    3.27
   1   3  25   89.25    3.41
   1   3 -25   85.91    4.17
   1  -3 -25   86.18    4.17
  -1  -3 -25   83.61    4.54
   1   3 -25   87.64    3.95
  -1  -3 -25   90.10    4.16
   1   3 -25   82.85    3.35
   1  -3 -25   86.67    4.14
  -1   3 -25   79.55    3.11
  -1   3 -25   86.36    4.44
   1   3 -27    3.00    1.76
   1   3 -27    3.83    1.39
   1  -3 -27    1.58    1.32
  -1  -3 -27    6.91    2.03
  -1   3 -27    0.04    1.42
   1  -3 -27    2.86    1.47
  -1   3 -27    0.40    1.05
   1   3 -27    2.66    1.22
  -1  -3 -27    1.64    1.68
   1  -3  27    3.39    1.19
  -1   3  27    3.67    0.97
   1   3  27    1.57    1.11
   1  -3  29  151.18    4.83
   1   3  29  160.95    4.77
  -1   3  29  154.35    4.22
   1   3 -29  143.87    5.65
   1  -3 -29  153.19    6.06
  -1  -3 -29  150.49    6.43
   1   3 -29  159.29    5.86
  -1  -3 -29  152.57    5.73
   1  -3 -29  149.69    5.83
  -1   3 -29  146.29    4.64
  -1   3 -29  147.56    6.19
  -1   3  31   25.80    2.00
   1  -3  31   32.03    2.41
   1   3  31   27.57    2.27
   1   3 -31   38.93    3.46
  -1   3 -31   29.80    2.39
  -1  -3 -31   20.09    2.49
   1  -3 -31   29.88    3.09
  -1   3 -31   35.70    3.45
   1   3 -31   34.71    3.10
  -1  -3 -31   32.49    3.53
   1   3  33  143.48    4.87
  -1   3  33  146.67    4.51
   1  -3  33  134.74    4.83
   1   3 -33  148.48    6.22
  -1  -3  33  137.76    3.89
  -1  -3 -33  151.78    7.09
  -1   3 -33  135.07    4.82
  -1  -3 -33  135.25    5.83
   1  -3 -33  144.55    6.07
  -1   3 -33  128.51    6.30
  -1  -3  35   85.10    3.19
   1   3 -35   98.70    5.23
  -1  -3 -35   86.32    5.66
  -1   3 -35   80.56    5.28
  -1   3  35   89.34    3.71
   1  -3  35   87.63    4.13
   1   3  35   92.92    4.13
  -1  -3  35   90.79    3.97
   1  -3 -35   82.10    4.73
  -1   3 -35   88.83    4.08
  -1  -3 -35   86.69    4.90
  -1   3  35   84.72    3.89
  -1   3 -37  129.21    6.65
  -1  -3 -37  113.62    6.43
  -1  -3  37   99.18    3.51
   1   3 -37  116.87    5.86
   1   3  37  112.82    4.71
   1  -3  37  109.54    4.72
  -1  -3  37  114.21    4.61
  -1   3  37  121.54    4.57
  -1  -3 -37  103.47    5.30
   1  -3 -37  110.69    5.61
  -1   3  37  110.45    4.62
  -1  -3 -39   89.18    5.91
   1   3 -39  107.10    5.90
  -1   3 -39  110.13    6.42
  -1   3  39   95.22    4.20
  -1  -3  39  103.00    4.48
   1   3  39   94.55    4.42
   1  -3  39   99.13    4.65
   1  -3 -39   92.05    5.32
  -1  -3 -39   82.91    4.94
  -1   3  39   94.00    4.39
   1   3 -41   50.86    4.43
  -1  -3 -41   41.00    4.44
  -1   3 -41   42.89    4.48
   1  -3  41   50.96    3.70
  -1  -3  41   48.91    3.36
   1   3  41   43.93    3.29
  -1  -3 -41   42.94    3.87
   1  -3 -41   40.03    3.83
  -1   3  41   44.03    3.24
  -1   3 -43   28.93    3.81
   1   3 -43   34.00    3.94
  -1  -3 -43   29.06    3.99
   1   3  43   31.45    3.04
  -1  -3  43   33.35    2.98
   1  -3  43   37.46    3.34
   1  -3 -43   31.38    3.54
  -1   3  43   28.44    2.80
  -1   3  45    3.75    1.69
   1   3  45    1.37    1.70
   1  -3  45    0.74    1.74
  -1  -3  45    1.54    1.86
  -1  -3 -45    0.67    2.25
  -1   3 -45    3.24    2.73
  -1   3  47   -1.00    1.44
   1  -3  47   -1.28    1.98
  -1   3 -47    4.01    2.83
   1   3  49  103.59    5.64
   1  -3  49   96.13    5.46
  -1   3 -49   94.47    7.02
   1   3  51    7.56    2.34
   1   5   1    9.22    0.86
  -1  -5  -1    7.42    0.82
  -1  -5   1    5.37    0.63
   1   5  -1    3.89    0.57
   1   5   1    9.88    0.84
   1  -5  -1    8.01    0.69
  -1  -5   1    4.89    0.76
   1   5  -1    7.03    0.85
  -1  -5  -1    9.08    0.78
   1   5  -1    6.24    0.45
   1  -5   1    5.63    0.76
  -1  -5  -1    8.12    0.60
  -1  -5   1    5.59    0.44
  -1   5   1    8.61    0.68
  -1   5  -1    5.00    0.79
   1   5   1    7.54    0.59
   1  -5   1    5.58    0.66
  -1   5   1    7.78    0.68
   1  -5  -1   10.06    0.76
  -1   5  -1    6.82    0.70
  -1   5   1    8.59    0.94
   1  -5   1    4.87    0.69
   1  -5  -1    7.21    0.88
  -1   5  -1    5.01    0.71
   1  -5   3  315.58    2.97
  -1   5   3  295.17    4.52
   1  -5  -3  309.31    4.67
  -1   5  -3  304.37    2.91
   1   5   3  315.41    3.65
  -1  -5  -3  347.62    4.06
  -1  -5   3  301.87    4.29
   1   5  -3  316.86    4.23
   1   5   3  360.36    4.83
   1   5   3  299.58    3.28
   1  -5   3  380.79    4.91
  -1   5  -3  324.48    4.50
  -1   5   3  313.75    3.43
  -1   5  -3  333.07    3.93
  -1  -5   3  337.11    2.37
   1   5  -3  295.82    2.27
   1  -5   3  340.77    3.83
   1  -5  -3  304.81    3.44
  -1  -5   3  321.33    3.31
  -1  -5  -3  300.65    4.25
   1   5   3  295.34    4.16
   1   5  -3  320.65    3.22
   1  -5  -5 2943.40   15.55
  -1  -5  -5 3002.12   11.33
   1   5   5 3086.91   11.52
   1   5  -5 3029.91   14.23
   1   5  -5 3148.67    9.72
  -1  -5  -5 3413.38   15.74
  -1   5  -5 3419.01   15.86
   1  -5  -5 3216.51   11.52
  -1   5   5 2968.46   11.04
   1   5  -5 3159.67    8.11
   1  -5   5 3018.21   12.58
  -1  -5  -5 3207.70   14.76
  -1  -5   5 3054.05    9.80
  -1  -5  -7  987.22    9.04
   1  -5  -7  877.43    9.15
  -1  -5  -7  800.74    6.06
   1   5   7  828.68    6.15
   1   5  -7  854.06    5.12
  -1  -5  -7  784.80    8.48
  -1  -5   7  876.36    5.24
  -1   5  -7  863.25    8.84
  -1   5   7  829.89    6.28
  -1  -5   7  884.29    4.81
   1   5  -7  897.02    5.34
  -1   5  -7  865.24    7.82
   1  -5  -9 2555.26   16.45
  -1   5   9 2684.79    7.25
   1   5   9 2657.39   11.37
   1   5  -9 2848.21   15.93
  -1   5   9 2812.77   12.15
  -1   5  -9 2327.95   15.53
  -1  -5   9 2583.55   10.30
  -1   5  -9 3032.77   15.63
   1   5  -9 2609.39   10.52
  -1  -5  -9 2605.63   15.43
   1   5  -9 2684.22    9.29
  -1  -5   9 2650.96    9.48
  -1  -5 -11 2857.65   18.57
  -1  -5  11 2894.68   10.35
   1   5  11 3011.78   12.85
  -1   5  11 2905.71    8.77
  -1   5  11 2864.78   13.14
   1   5 -11 3098.56   17.68
  -1   5  11 2935.69   11.07
  -1   5 -11 3178.82   19.19
   1   5 -11 2892.26   12.75
  -1   5 -11 2990.79   16.84
  -1  -5  11 3061.57   12.94
  -1  -5 -11 2879.25   17.39
   1  -5 -11 2923.12   18.58
  -1  -5  11 3191.70   13.56
   1  -5 -13  101.95    3.79
  -1  -5  13   86.20    2.54
  -1  -5 -13  112.41    3.76
  -1   5 -13   84.66    1.59
  -1  -5 -13  114.01    4.08
  -1  -5  13   84.91    1.88
  -1   5  13   97.95    1.87
   1   5  13   94.52    2.41
  -1   5  13   99.98    2.69
   1   5 -13   78.93    3.14
  -1   5  13  106.77    2.56
  -1   5 -13   79.37    3.49
   1  -5  13   87.10    1.58
  -1  -5  13   91.50    2.59
   1   5 -13   87.69    2.57
  -1   5 -13   86.39    3.14
   1  -5 -15  779.90   10.74
  -1  -5 -15  774.77   10.14
  -1   5 -15  807.26    5.67
  -1  -5  15  774.60    5.94
  -1  -5 -15  770.69   10.97
  -1   5  15  777.22    5.85
   1   5  15  785.18    7.25
  -1   5 -15  846.70   11.24
   1   5 -15  764.11   10.14
  -1   5  15  808.45    7.98
  -1   5  15  755.94    7.42
   1  -5  15  776.35    5.45
  -1   5 -15  799.21    9.90
   1   5 -15  757.56    8.14
  -1  -5 -17 1299.09   13.60
  -1   5 -17 1321.88    8.21
   1  -5 -17 1354.22   14.63
  -1  -5 -17 1412.55   15.46
  -1  -5  17 1304.19    8.13
   1   5  17 1270.19    9.84
  -1   5  17 1336.59    8.49
  -1   5 -17 1358.91   14.83
   1   5 -17 1273.39   13.79
  -1   5  17 1392.76   11.09
   1  -5  17 1274.55    8.01
  -1   5 -17 1275.27   13.25
   1   5 -17 1312.59   11.64
  -1  -5 -19   48.10    2.98
   1  -5 -19   57.59    3.37
  -1   5 -19   47.37    1.86
  -1  -5  19   47.97    1.72
  -1  -5 -19   50.42    3.23
  -1   5  19   54.02    1.94
   1   5  19   51.72    2.20
  -1   5  19   55.19    2.44
   1   5 -19   51.90    3.13
  -1   5 -19   49.68    3.26
   1  -5  19   45.54    1.76
  -1   5 -19   49.83    2.98
   1   5 -19   46.24    2.55
  -1   5  21  226.04    4.04
   1   5  21  221.01    4.64
  -1   5  21  225.63    4.93
   1   5 -21  210.85    6.23
  -1   5 -21  214.62    6.40
  -1  -5 -21  241.04    7.09
  -1  -5  21  211.34    3.62
   1  -5 -21  243.15    6.76
  -1  -5 -21  231.34    6.38
  -1   5 -21  231.71    4.16
   1   5 -21  228.43    5.58
  -1   5 -21  223.04    6.22
  -1   5  23   63.94    2.36
   1   5  23   68.93    2.78
  -1   5 -23   58.58    3.61
  -1   5  23   64.27    2.82
   1   5 -23   60.55    3.50
  -1  -5  23   58.06    2.05
  -1  -5 -23   61.16    3.87
  -1   5 -23   60.49    2.38
  -1  -5 -23   57.96    3.49
   1  -5 -23   58.73    3.53
  -1   5 -23   52.05    3.29
   1   5 -23   58.72    3.04
  -1   5  25   18.49    1.46
   1   5  25   22.71    1.78
  -1   5  25   21.65    1.85
   1   5 -25   20.82    2.43
  -1   5 -25   17.68    2.39
  -1  -5 -25   24.88    2.87
  -1  -5  25   18.97    1.29
   1  -5 -25   19.47    2.36
  -1   5 -25   20.60    1.54
  -1  -5 -25   20.25    2.32
  -1   5 -25   18.68    2.27
   1   5 -25   20.09    2.06
   1   5  27  657.43    8.87
  -1   5  27  696.13    8.52
  -1   5 -27  641.58   12.18
  -1   5  27  577.00    8.83
   1   5 -27  610.96   11.72
  -1  -5 -27  638.37   12.83
  -1  -5  27  633.52    7.07
  -1  -5 -27  627.77   11.66
   1  -5 -27  630.40   11.90
  -1   5 -27  665.42    8.23
  -1   5 -27  647.18   12.04
   1   5 -27  632.55   10.90
   1   5  29  229.00    5.56
  -1   5  29  250.89    5.46
   1   5 -29  219.25    7.22
  -1   5  29  240.32    6.00
   1   5 -29  224.72    6.88
  -1  -5  29  216.96    4.38
  -1  -5 -29  232.17    8.06
  -1  -5 -29  230.56    7.39
  -1   5 -29  219.20    4.98
   1  -5 -29  216.44    7.21
  -1   5 -29  221.96    7.54
   1   5 -31   10.45    2.29
  -1   5  31   13.12    1.67
   1   5 -31   14.47    2.23
  -1   5 -31    9.94    2.08
  -1  -5 -31    8.90    2.00
  -1  -5  31   12.79    1.36
  -1   5 -31   10.76    1.56
   1  -5 -31   14.90    2.52
  -1  -5 -31   13.17    2.29
  -1   5  31   13.96    1.57
   1  -5  31    9.56    1.65
   1   5  31   11.24    1.76
   1   5  33   33.25    2.44
  -1   5  33   32.92    2.28
   1  -5  33   37.36    2.73
  -1   5  33   35.07    2.62
   1   5 -33   33.44    3.44
  -1  -5 -33   36.05    3.87
  -1  -5  33   31.66    1.88
   1   5 -33   35.72    3.30
  -1   5 -33   35.20    2.42
  -1  -5 -33   31.12    3.23
   1  -5 -33   33.63    3.37
  -1   5 -33   28.61    3.26
  -1   5  35   42.54    2.60
   1   5  35   49.30    3.11
   1  -5  35   46.23    3.09
  -1   5  35   43.78    3.06
   1   5 -35   37.96    3.55
  -1  -5  35   44.72    2.31
  -1  -5 -35   40.64    4.07
   1   5 -35   45.05    3.74
  -1  -5 -35   46.25    3.92
   1  -5 -35   42.96    3.75
  -1   5 -35   46.46    4.12
   1   5 -37   10.89    2.19
  -1  -5 -37    9.24    2.49
  -1   5 -37   12.41    2.79
   1  -5  37   13.49    2.16
   1   5  37    8.94    1.66
  -1   5  37   13.18    1.79
   1  -5 -37   13.63    2.78
  -1  -5 -37    9.90    2.31
  -1   5  37    9.44    1.81
  -1   5 -39   -1.66    1.95
  -1  -5 -39    1.96    2.10
   1   5 -39   -0.51    1.81
   1   5  39    0.74    1.40
   1  -5  39    0.35    1.35
  -1   5  39    0.00    1.24
  -1  -5  39    1.06    1.30
  -1  -5 -39   -1.87    1.87
   1  -5 -39   -1.36    2.14
  -1   5  39    3.28    1.55
   1   5 -41  212.48    8.28
  -1   5 -41  215.24    8.99
  -1  -5 -41  190.60    8.85
  -1  -5  41  199.60    6.57
   1  -5  41  207.68    6.98
   1   5  41  205.30    6.55
  -1  -5 -41  198.09    7.96
   1  -5 -41  197.02    7.99
  -1   5  41  209.90    6.84
  -1   5 -43   27.35    3.70
   1   5 -43   24.07    3.37
   1  -5  43   30.83    3.06
   1   5  43   21.70    2.64
  -1  -5  43   27.43    2.81
   1  -5 -43   18.43    3.27
  -1  -5 -43   25.45    3.62
  -1   5  43   22.81    2.53
  -1   5 -45  165.53    8.45
  -1  -5  45  146.49    5.98
   1  -5  45  150.78    6.36
   1  -5 -45  156.74    7.52
   1   5  45  156.28    6.53
  -1   5  45  157.37    6.36
   1   5  47    2.35    1.75
  -1   5  47    3.11    1.63
  -1  -5  47    4.05    2.01
   1  -5  47    7.36    2.68
  -1   5 -47    4.00    2.90
  -1   5  49    4.41    1.89
   1   5  49    6.46    2.21
   1  -5  49    6.74    2.48
  -1   5 -49    2.33    2.75
   1   5  51   25.79    3.50
   1  -5  51   25.11    3.47
   1   5  53   15.12    3.00
   1   7   1  543.48    5.64
   1  -7   1  486.00    5.38
  -1  -7  -1  482.75    5.48
  -1   7   1  478.84    4.76
   1  -7  -1  507.18    4.81
   1   7  -1  513.61    5.95
   1   7  -1  486.40    5.07
  -1  -7   1  481.93    5.30
  -1  -7  -1  467.60    5.62
  -1   7  -1  515.88    5.53
   1   7   1  532.49    4.40
  -1  -7   1  435.06    3.82
  -1  -7  -1  537.58    4.49
  -1   7  -1  531.03    5.09
   1   7  -1  484.16    3.83
  -1   7   1  499.41    4.96
  -1   7   1  520.73    6.02
   1  -7  -1  493.17    5.92
  -1   7  -1  500.10    5.35
   1  -7   1  502.66    5.38
  -1   7  -3  536.89    4.70
   1  -7   3  533.69    4.83
   1  -7  -3  506.44    6.55
   1  -7  -3  566.92    4.39
   1   7   3  527.56    5.42
  -1   7   3  526.74    4.38
   1   7  -3  539.08    6.29
  -1  -7  -3  534.49    5.37
   1   7   3  471.30    4.54
  -1   7  -3  559.44    6.46
  -1   7   3  521.54    5.08
   1   7  -3  524.13    3.87
  -1  -7   3  546.17    3.89
  -1  -7  -3  522.38    6.39
   1   7  -3  520.13    4.80
  -1  -7   3  528.65    5.02
   1  -7   5   11.78    0.79
   1  -7  -5   15.13    1.65
   1   7   5   12.81    1.11
   1  -7  -5   13.50    0.68
  -1   7   5   12.86    0.78
   1   7  -5   10.34    1.34
   1   7   5   12.77    0.97
  -1   7  -5    7.21    1.33
   1   7  -5   10.90    0.72
  -1  -7   5   11.73    0.69
  -1   7   5   12.90    1.03
  -1   7  -5   10.75    1.07
  -1  -7  -5   11.85    1.34
   1   7  -5   11.10    0.79
  -1   7  -5   11.42    0.71
  -1  -7   5   11.13    0.85
  -1  -7  -7   25.97    1.85
  -1  -7   7   30.69    1.16
   1  -7  -7   24.24    1.93
   1  -7  -7   27.26    0.83
   1   7   7   25.44    1.34
  -1   7   7   25.35    0.85
   1   7  -7   34.64    2.01
   1   7  -7   30.59    1.13
  -1   7   7   25.02    1.29
  -1   7  -7   29.18    2.11
   1   7   7   27.08    1.37
  -1  -7   7   31.14    1.06
   1   7  -7   31.71    1.20
  -1   7  -7   31.14    1.70
  -1  -7   9  385.30    3.81
   1  -7  -9  367.83    6.77
   1   7   9  364.63    4.58
  -1   7   9  380.61    3.15
   1  -7  -9  375.86    2.83
   1   7  -9  386.54    3.73
  -1  -7  -9  377.54    6.66
  -1   7   9  363.86    4.88
  -1   7  -9  360.33    6.53
  -1  -7   9  390.52    3.97
  -1   7  -9  385.87    5.84
   1   7  -9  399.92    4.36
  -1  -7 -11  121.34    4.05
   1  -7 -11  125.33    4.17
   1  -7 -11  122.58    1.77
   1   7  11  121.94    2.79
  -1   7  11  125.96    1.96
   1   7 -11  144.74    4.25
   1   7 -11  140.56    2.29
  -1  -7 -11  112.50    3.89
  -1  -7  11  142.26    2.36
  -1   7  11  119.82    2.95
  -1   7 -11  136.80    4.33
  -1  -7  11  137.02    2.69
   1   7 -11  145.31    2.96
  -1   7 -11  146.27    3.89
  -1  -7 -13   14.72    1.82
  -1  -7  13   12.43    0.83
  -1   7  13   13.68    0.79
   1   7  13   15.49    1.20
  -1   7  13   15.54    1.26
   1   7 -13   14.79    1.83
  -1   7 -13   11.70    1.83
  -1  -7 -13   17.54    1.94
   1  -7 -13   15.07    1.94
   1   7 -13   13.21    1.19
  -1   7 -13   13.37    1.52
  -1  -7  15  755.73    5.84
   1   7  15  710.26    7.08
  -1   7  15  748.27    5.61
  -1   7  15  706.82    6.75
  -1   7  15  711.72    7.89
   1   7 -15  726.51   10.35
  -1   7 -15  735.05    9.53
   1   7 -15  737.81    7.89
   1  -7 -15  718.69   11.01
  -1  -7 -15  732.18   10.53
  -1  -7 -17  113.10    4.46
   1  -7 -17  126.08    4.90
   1  -7  17  128.64    1.59
  -1  -7 -17  130.29    4.86
  -1  -7  17  127.58    2.54
  -1   7  17  115.53    2.42
   1   7  17  124.01    3.17
  -1   7  17  129.61    3.56
  -1   7 -17  134.62    5.04
   1   7 -17  121.01    4.60
   1  -7  17  128.67    2.07
   1   7 -17  127.64    3.64
  -1   7 -17  135.19    4.44
   1  -7 -19   32.10    2.76
  -1  -7 -19   36.07    2.72
  -1  -7 -19   35.86    2.86
  -1  -7  19   32.50    1.39
   1  -7  19   35.37    1.01
   1   7  19   32.11    1.78
  -1   7  19   31.47    1.44
   1   7 -19   29.31    2.58
  -1   7 -19   30.37    2.83
  -1   7  19   29.44    1.88
   1  -7  19   31.79    1.26
   1   7 -19   32.64    2.06
  -1   7 -19   32.88    2.42
   1  -7 -21   52.86    3.47
  -1  -7 -21   47.93    3.21
   1  -7  21   41.51    1.19
  -1  -7 -21   51.07    3.49
  -1  -7  21   40.38    1.62
  -1   7  21   48.23    1.89
   1   7  21   43.05    2.12
  -1   7  21   49.97    2.52
  -1   7 -21   45.58    3.34
   1   7 -21   41.21    3.07
   1  -7  21   37.39    1.52
  -1   7 -21   39.30    2.79
   1   7 -21   42.16    2.49
   1  -7 -23   74.87    4.24
  -1  -7 -23   73.68    4.14
  -1  -7  23   65.47    2.09
   1  -7  23   72.42    1.69
  -1  -7 -23   68.32    4.09
   1   7  23   75.39    2.80
  -1   7  23   73.38    2.41
  -1   7 -23   70.15    4.22
   1   7 -23   69.13    4.04
  -1   7  23   78.37    3.22
   1  -7  23   60.23    2.11
   1   7 -23   67.38    3.24
  -1   7 -23   66.80    3.66
   1   7  25  225.25    4.99
  -1   7  25  230.98    4.40
  -1   7 -25  215.22    7.19
  -1   7  25  237.66    5.70
   1   7 -25  215.66    7.02
   1  -7  25  225.39    3.13
  -1  -7 -25  218.86    7.44
  -1  -7  25  214.12    3.86
   1  -7 -25  231.80    7.40
  -1  -7 -25  223.08    7.12
   1   7 -25  219.38    6.06
  -1   7 -25  212.46    6.70
  -1   7  27   47.01    2.20
   1   7  27   45.88    2.44
  -1   7  27   49.39    2.78
  -1   7 -27   48.95    3.80
   1   7 -27   45.77    3.63
  -1  -7 -27   49.33    3.82
   1  -7  27   46.16    1.58
  -1  -7  27   42.77    1.87
   1  -7 -27   48.78    3.67
  -1  -7 -27   45.60    3.55
  -1   7 -27   44.39    3.42
   1   7 -27   43.47    3.07
   1   7  29  657.91    9.19
  -1   7  29  660.75    8.21
  -1   7 -29  664.60   13.06
   1   7 -29  658.95   12.99
  -1   7  29  654.16   10.12
  -1  -7 -29  672.31   13.76
  -1  -7  29  669.21    7.33
   1  -7  29  681.53    6.10
   1  -7 -29  632.12   12.82
  -1  -7 -29  623.82   12.60
  -1   7 -29  657.11   12.52
   1   7 -29  672.67   11.52
   1   7  31  419.73    7.66
  -1   7  31  432.31    7.00
  -1   7 -31  422.58   10.92
   1   7 -31  419.09   10.68
  -1   7  31  423.15    8.43
  -1  -7 -31  431.56   11.44
   1  -7  31  399.30    4.91
  -1  -7  31  398.62    5.88
  -1  -7 -31  410.63   10.56
   1  -7 -31  412.89   10.53
   1   7 -31  413.25    9.45
  -1   7 -31  390.53   10.11
   1   7  33  119.00    4.32
  -1   7  33  107.58    3.75
   1   7 -33   93.59    5.45
  -1   7  33  107.05    4.42
  -1  -7  33   98.63    3.09
  -1  -7 -33  108.75    5.98
   1   7 -33  112.28    5.24
  -1  -7 -33  105.59    5.73
   1  -7 -33  107.80    5.65
  -1   7 -33  103.58    5.58
  -1   7  35    3.22    1.44
   1   7 -35    3.06    2.18
  -1  -7 -35    1.18    2.19
  -1   7 -35    7.20    2.18
   1   7 -35    1.55    1.62
   1  -7 -35    4.24    2.18
  -1  -7 -35    0.59    1.99
   1   7  35    4.14    1.45
   1  -7  35    2.98    1.27
  -1   7  35    3.66    1.23
  -1   7  37   85.16    3.65
   1  -7  37   90.60    4.53
   1   7  37   83.02    3.99
   1   7 -37   83.94    5.34
  -1   7  37   85.50    4.27
  -1  -7 -37   89.19    6.03
   1   7 -37   98.27    5.32
  -1  -7 -37   85.19    5.42
   1  -7 -37   79.70    5.38
  -1   7 -37   87.65    5.57
  -1   7 -39   11.08    2.82
   1   7 -39   11.09    2.55
   1  -7  39    9.59    2.00
   1   7  39   10.10    1.96
   1  -7 -39   10.21    2.85
  -1  -7 -39    3.03    2.33
  -1   7  39    6.18    1.68
   1   7 -39    9.84    2.63
  -1   7 -41   12.14    2.81
   1   7 -41   11.46    2.63
   1  -7  41   15.17    2.40
   1   7  41   14.48    2.16
  -1  -7  41   12.08    2.19
   1  -7 -41   14.79    3.09
  -1  -7 -41   15.98    3.11
   1   7  41   14.44    2.14
  -1   7  41   15.95    2.38
  -1   7 -43  153.02    7.87
   1  -7  43  144.97    6.11
  -1  -7  43  143.47    5.87
   1  -7 -43  124.04    6.95
  -1  -7 -43  137.74    7.14
  -1   7  43  142.89    5.95
   1   7  43  141.22    6.16
  -1   7 -45  119.48    7.20
   1  -7  45  116.34    5.80
  -1  -7  45  114.36    5.47
   1  -7 -45  118.41    7.06
  -1   7  45  120.52    5.71
   1   7  45  119.34    5.95
   1   7  47   14.04    2.65
  -1   7  47   21.16    2.93
   1  -7  47   17.94    2.88
  -1  -7  47   18.48    2.79
  -1   7 -47   11.69    3.21
   1   7  49   29.07    3.37
  -1   7  49   32.06    3.40
   1  -7  49   29.63    3.45
   1   7  51   92.58    5.64
   1  -7  51   97.26    6.00
   1   7  53    5.14    2.44
  -1   9   1  163.78    3.27
  -1   9  -1  141.30    3.35
   1   9  -1  154.44    3.68
   1  -9  -1  161.21    3.15
   1   9   1  159.38    3.53
  -1  -9  -1  168.08    3.84
  -1  -9   1  145.21    3.34
  -1  -9   1  153.98    2.59
  -1   9  -1  189.84    3.53
  -1   9   1  171.10    3.22
   1   9   1  162.18    2.76
   1   9  -1  155.21    2.51
   1  -9   1  143.80    3.28
   1  -9  -1  159.03    3.77
  -1   9  -1  143.97    3.25
  -1   9   3  947.49    7.03
   1   9   3 1001.64    8.30
   1   9  -3 1031.46    9.56
   1  -9  -3  988.35    7.02
  -1  -9  -3  968.12    9.49
  -1  -9   3  971.47    7.92
  -1   9  -3 1024.18    7.46
  -1   9  -3 1089.30    9.62
   1   9   3 1043.56    7.44
   1   9  -3 1005.97    6.21
  -1   9  -3 1000.36    7.92
  -1  -9   3 1020.66    6.24
   1  -9   3 1017.32    7.67
   1  -9  -3  988.35    9.86
   1   9  -5  276.53    5.27
   1  -9  -5  264.31    3.20
   1   9   5  257.98    4.19
  -1   9   5  254.85    3.34
  -1   9  -5  277.52    3.44
   1   9  -5  268.91    3.65
  -1  -9  -5  256.48    5.19
  -1  -9   5  270.51    3.89
   1   9   5  279.19    4.07
  -1   9  -5  263.52    5.22
   1   9  -5  274.75    3.31
  -1   9   5  263.39    4.06
  -1   9  -5  273.53    4.42
  -1  -9   5  267.62    3.21
   1  -9  -5  248.52    5.37
   1  -9   5  256.09    3.48
   1  -9  -7 1068.58   11.66
   1  -9   7 1022.14    5.91
   1  -9  -7 1083.97    5.88
   1   9   7  991.59    8.12
   1   9  -7  859.26    9.73
  -1   9   7  992.79    6.21
  -1   9  -7  996.67   10.76
   1   9   7  906.99    7.90
  -1  -9   7 1070.65    6.48
  -1   9   7 1056.82    8.48
   1   9  -7 1094.79    7.08
  -1   9  -7 1032.97    9.10
  -1   9  -7 1021.82    5.32
  -1  -9  -7 1010.80   10.73
  -1  -9   7 1030.75    7.05
   1   9  -7 1004.81    6.65
  -1  -9  -9   28.06    2.12
  -1  -9   9   19.95    1.07
   1  -9  -9   28.73    2.43
   1  -9  -9   28.67    1.04
   1   9   9   27.38    1.46
  -1   9   9   28.00    1.08
   1   9  -9   28.47    2.08
   1   9  -9   21.33    1.03
  -1   9  -9   24.82    2.08
   1   9   9   31.34    1.66
  -1   9   9   25.61    1.51
   1   9  -9   23.80    1.28
  -1  -9   9   22.70    1.09
  -1   9  -9   22.66    1.62
   1  -9 -11   59.38    3.19
   1   9  11   65.77    2.20
   1  -9 -11   65.63    1.46
  -1   9  11   62.48    1.57
   1   9 -11   69.53    3.33
  -1   9  11   68.37    2.42
  -1   9 -11   51.64    3.02
   1   9  11   63.58    2.46
   1   9 -11   55.86    1.99
  -1   9 -11   53.37    2.48
  -1  -9  11   56.41    1.64
   1   9 -11   57.24    1.59
  -1  -9 -13  261.66    6.45
   1  -9 -13  280.75    7.04
   1   9 -13  224.75    3.06
   1  -9 -13  257.84    2.98
  -1   9  13  211.48    2.98
   1   9  13  251.95    4.33
   1   9  13  260.45    4.99
   1   9 -13  228.04    5.91
  -1   9 -13  225.66    6.13
  -1   9  13  256.82    4.77
  -1  -9  13  224.87    3.19
   1   9 -13  239.51    4.30
  -1   9 -13  226.07    5.20
  -1  -9  15   45.25    1.49
   1   9  15   39.65    1.88
  -1   9  15   38.86    1.42
   1  -9 -15   35.25    1.26
  -1   9 -15   50.24    3.27
  -1   9  15   38.26    2.00
   1   9 -15   47.93    3.05
   1  -9 -15   40.60    2.97
  -1  -9 -15   42.50    3.02
   1   9 -15   45.83    2.13
  -1   9 -15   48.82    2.69
  -1  -9  17  486.06    4.92
   1   9  17  460.80    6.20
  -1   9  17  490.33    5.07
   1   9 -17  485.73    9.34
  -1   9  17  451.31    6.92
  -1  -9 -17  453.20    9.13
   1  -9 -17  460.43    9.57
   1   9 -17  480.59    6.93
  -1   9 -17  466.99    8.25
  -1  -9 -19   44.33    3.22
  -1  -9  19   32.98    1.38
  -1   9  19   37.09    1.56
   1   9  19   34.48    1.90
   1   9 -19   34.70    2.90
  -1   9 -19   28.47    2.62
  -1   9  19   35.91    2.13
   1   9 -19   32.14    2.08
  -1   9 -19   36.44    2.58
  -1  -9 -19   42.18    3.16
   1  -9 -19   34.72    3.02
  -1  -9 -21    9.09    1.87
   1  -9 -21    8.10    1.84
   1  -9  21   10.87    0.55
  -1  -9 -21   10.55    2.10
  -1  -9  21   10.71    0.87
   1   9  21    7.00    1.11
  -1   9  21    9.84    0.98
  -1   9 -21   11.21    2.17
   1   9 -21    9.64    1.91
  -1   9  21    8.43    1.25
   1  -9  21   10.13    0.71
   1   9 -21   10.91    1.55
  -1   9 -21    8.73    1.59
  -1  -9 -23  584.66   11.51
   1  -9 -23  519.98   11.11
   1  -9  23  539.69    3.87
  -1  -9  23  544.90    5.75
  -1  -9 -23  604.52   12.13
   1   9  23  580.97    7.75
  -1   9  23  590.17    6.58
  -1   9 -23  547.86   11.60
   1   9 -23  527.33   10.88
  -1   9  23  590.70    8.83
   1  -9  23  508.86    4.80
   1   9 -23  531.73    8.75
  -1   9 -23  536.31    9.85
   1  -9 -25   76.83    4.62
  -1  -9 -25   73.02    4.46
  -1  -9  25   74.56    2.25
  -1  -9 -25   76.85    4.63
   1  -9  25   79.32    1.66
   1   9  25   78.35    3.06
  -1   9  25   78.17    2.65
  -1   9 -25   77.59    4.65
   1   9 -25   78.09    4.54
  -1   9  25   77.74    3.42
   1  -9  25   71.17    2.06
   1   9 -25   77.55    3.63
  -1   9 -25   76.30    4.14
  -1   9  27   92.16    3.01
   1   9  27   93.10    3.45
  -1   9  27   86.09    3.75
   1   9 -27   86.96    4.92
  -1   9 -27   86.42    5.13
  -1  -9  27   86.01    2.53
   1  -9  27   84.01    1.86
  -1  -9 -27   89.67    5.21
   1  -9 -27   99.11    5.31
  -1  -9 -27   97.49    5.21
  -1   9 -27   84.22    4.50
   1   9 -27   85.08    4.06
   1   9  29  140.02    4.46
  -1   9  29  134.23    3.76
   1   9 -29  130.59    6.10
  -1   9 -29  122.73    6.03
  -1   9  29  146.03    4.98
  -1  -9 -29  159.11    6.95
  -1  -9  29  121.69    3.12
  -1  -9 -29  148.83    6.58
   1  -9 -29  138.90    6.39
  -1   9 -29  124.02    5.57
   1   9 -29  119.60    4.95
  -1   9  31   11.30    1.46
   1   9  31   10.95    1.56
   1   9 -31   11.30    2.72
  -1   9 -31   13.17    2.83
  -1   9  31    8.45    1.54
  -1  -9  31   12.07    1.18
   1  -9 -31    8.53    2.27
  -1  -9 -31    9.66    2.69
  -1   9 -31   16.39    2.66
   1   9 -31   15.51    2.30
   1   9  33   16.98    1.97
  -1   9  33   13.49    1.58
  -1   9  33   17.70    2.11
  -1   9 -33   12.20    2.96
   1   9 -33   12.36    2.95
   1   9  33   15.08    2.08
   1   9 -33    9.44    2.17
   1  -9 -33   13.96    2.77
  -1  -9 -33   20.11    3.20
  -1   9 -33   15.65    2.76
   1   9  35   21.60    2.26
  -1   9  35   25.40    2.08
  -1   9  35   26.37    2.56
   1   9 -35   19.35    3.18
   1   9  35   23.49    2.54
  -1   9 -35   28.46    3.95
   1   9 -35   22.51    2.86
   1  -9 -35   22.15    3.23
  -1  -9 -35   25.94    3.33
  -1   9 -35   21.73    3.13
   1   9 -37    6.05    2.56
   1   9  37    3.89    1.72
  -1   9  37    3.85    1.38
  -1   9 -37    2.52    1.80
   1   9 -37    6.78    2.04
  -1  -9 -37    6.36    2.32
   1  -9 -37    2.91    2.14
   1   9  37    4.32    1.54
   1  -9  37    5.98    1.69
   1   9 -39   -4.45    2.73
   1   9  39   -0.55    1.44
  -1   9  39   -0.11    1.31
   1   9 -39    0.06    1.73
  -1   9 -39    1.01    1.94
   1  -9 -39   -5.53    2.67
  -1  -9 -39   -1.43    2.41
   1  -9  39   -3.69    1.84
   1   9  39    0.11    1.37
   1  -9  41  116.38    5.45
  -1   9  41  125.35    5.50
   1   9  41  123.73    5.83
   1   9 -41  125.85    7.15
   1  -9 -41  109.82    6.57
  -1  -9 -41  120.42    6.96
  -1   9 -41  115.78    6.69
  -1   9 -43    1.77    2.29
   1  -9  43    0.48    1.61
   1  -9 -43    0.35    2.36
  -1  -9 -43    2.86    2.82
  -1   9  43    2.62    1.79
   1   9  43    1.43    1.70
  -1   9 -45  101.31    6.76
   1   9  45  107.51    5.74
  -1   9  45  108.99    5.45
  -1  -9  45  102.38    5.36
   1  -9  45  110.83    5.67
  -1  -9 -45   96.20    6.45
   1  -9 -45  104.95    6.88
  -1   9  47    1.90    1.75
   1   9  47    3.28    1.97
  -1  -9  47   -0.51    1.79
   1  -9  47    1.45    1.76
   1  -9 -47   -0.39    2.70
   1   9  49    6.43    2.28
  -1   9  49    8.92    2.64
   1  -9  49    3.04    2.11
  -1  -9  49    4.64    2.23
   1   9  51    8.27    2.67
  -1   9  51    7.72    2.26
   1  -9  51    3.70    2.30
   1   9  53   19.64    3.41
   1  -9  53   13.07    3.05
   1  11  -1   10.05    1.33
  -1  11  -1   13.63    1.38
  -1  11   1    9.81    1.12
   1  11   1   11.07    1.29
   1 -11  -1    9.96    1.34
   1 -11   1   13.53    1.35
   1  11  -1   14.41    0.97
  -1  11   1   11.66    1.13
   1  11   1    9.51    0.86
  -1  11  -1   14.83    1.23
  -1 -11   1   13.67    1.31
  -1 -11  -1   12.12    1.39
  -1  11   3    2.97    0.78
   1  11   3    2.31    0.87
   1  11  -3    3.29    1.09
   1 -11  -3    2.90    1.02
   1 -11   3    2.66    0.84
  -1  11  -3    2.78    1.06
  -1  11   3    2.52    0.74
  -1  11  -3    3.50    0.82
   1  11  -3    3.58    0.67
   1  11   3    1.73    0.59
  -1 -11  -3    2.60    1.00
  -1 -11   3    2.42    0.85
  -1  11   5  250.65    3.89
   1  11  -5  238.83    5.39
   1  11   5  238.61    4.48
   1 -11  -5  229.54    3.60
   1 -11  -5  252.90    5.79
   1 -11   5  242.32    3.98
  -1  11  -5  232.86    5.23
   1  11   5  256.30    4.27
  -1  11  -5  250.65    4.44
  -1  11   5  214.78    4.02
   1  11  -5  255.30    3.55
  -1 -11  -5  250.91    5.53
  -1 -11   5  242.11    4.22
  -1  11  -5  245.52    3.81
   1  11  -7   25.88    2.12
   1 -11  -7   30.78    1.28
  -1  11   7   33.31    1.47
   1  11   7   30.11    1.70
   1 -11  -7   30.10    2.34
   1 -11   7   23.26    1.24
   1  11   7   31.30    1.70
  -1  11  -7   27.83    2.19
   1  11  -7   25.34    1.31
  -1  11  -7   21.61    1.55
  -1  11   7   29.80    1.70
  -1 -11   7   22.43    1.32
  -1 -11  -7   32.54    2.29
  -1  11  -7   26.01    1.18
   1 -11  -9  184.27    2.81
   1  11   9  187.24    3.85
  -1  11   9  171.73    2.96
  -1 -11  -9  171.89    5.21
   1 -11  -9  175.57    5.35
   1 -11   9  163.43    2.57
   1  11   9  163.80    3.81
  -1  11  -9  169.56    5.13
   1  11  -9  165.00    3.19
  -1  11   9  168.37    3.85
  -1  11  -9  165.96    4.06
  -1  11  -9  169.20    2.18
  -1 -11   9  166.79    3.15
   1 -11 -11   24.73    2.39
  -1 -11 -11   26.35    2.48
  -1  11  11   28.09    1.25
   1  11 -11   33.61    2.61
   1 -11 -11   27.22    1.19
   1  11  11   19.04    1.46
   1  11  11   26.96    1.77
  -1  11  11   22.71    1.60
  -1  11 -11   37.90    2.80
  -1 -11  11   35.07    1.47
   1  11 -11   34.94    1.73
  -1  11 -11   37.86    2.29
  -1 -11 -13  174.37    5.85
   1 -11 -13  153.36    5.43
  -1  11  13  160.37    2.83
  -1  11  13  165.02    4.08
  -1  11 -13  166.71    5.65
   1  11  13  154.46    4.10
   1  11  13  158.74    3.68
   1 -11 -13  155.83    2.57
  -1 -11  13  172.96    3.00
   1  11 -13  174.25    3.83
  -1  11 -13  164.44    4.55
  -1 -11 -15  931.81   13.46
   1  11 -15  831.27   12.22
  -1  11  15  886.43    9.67
  -1  11 -15  848.01   12.71
   1  11  15  922.51   10.26
   1 -11 -15  887.49    6.29
  -1  11  15  865.50    6.73
   1  11  15  883.48    8.66
  -1 -11  15  840.88    6.61
  -1  11 -15  847.91   10.72
   1  11 -15  852.23    8.94
  -1 -11 -17   43.56    3.23
   1 -11 -17   50.73    3.53
  -1  11  17   39.27    1.60
   1  11  17   44.14    2.10
   1  11  17   49.03    2.62
   1  11 -17   44.23    3.18
  -1  11 -17   38.13    3.12
  -1  11  17   47.66    2.43
  -1 -11  17   41.90    1.54
   1  11 -17   41.85    2.25
  -1  11 -17   41.13    2.65
  -1  11  19   36.41    1.62
   1  11  19   34.16    1.92
  -1  11  19   35.46    2.24
   1  11 -19   36.04    3.07
  -1  11 -19   43.25    3.51
   1  11  19   37.10    2.31
  -1 -11  19   40.27    1.53
   1 -11 -19   37.74    3.29
  -1 -11 -19   36.65    3.07
  -1  11 -19   36.43    2.56
   1  11 -19   36.19    2.23
   1  11  21  147.41    3.89
  -1  11  21  149.89    3.25
   1  11  21  142.59    4.54
  -1  11  21  148.58    4.51
   1  11 -21  149.79    6.06
  -1  11 -21  163.48    6.37
  -1 -11  21  152.67    2.92
  -1 -11 -21  140.56    5.81
   1 -11 -21  138.40    5.99
   1  11 -21  156.09    4.57
  -1  11 -21  154.37    5.24
   1  11  23   29.45    1.99
  -1  11  23   26.81    1.56
  -1  11 -23   26.12    3.19
  -1  11  23   24.69    2.03
   1  11 -23   25.14    2.94
   1  11  23   30.08    2.39
  -1 -11  23   24.08    1.30
   1 -11 -23   32.00    3.39
  -1 -11 -23   29.18    3.04
   1  11 -23   25.05    2.13
  -1  11 -23   27.09    2.65
  -1  11  25  360.90    5.51
   1  11  25  363.08    6.52
  -1  11 -25  380.97   10.22
   1  11  25  367.95    7.75
   1  11 -25  372.62    9.89
  -1  11  25  350.68    7.29
  -1 -11  25  374.22    4.82
   1 -11 -25  367.70   10.13
  -1 -11 -25  358.79    9.73
   1  11 -25  358.47    7.61
  -1  11 -25  368.28    8.73
  -1  11  27  116.24    3.34
   1  11  27  118.85    3.94
  -1  11 -27  115.96    6.06
   1  11 -27  117.83    5.89
  -1  11  27  111.76    4.33
   1  11  27  119.87    4.74
  -1 -11  27  110.74    2.77
   1 -11 -27  118.53    6.05
  -1 -11 -27  113.93    5.84
   1  11 -27  111.66    4.57
  -1  11 -27  111.93    5.11
   1  11  29   97.18    3.81
  -1  11  29   93.16    3.22
  -1  11 -29  105.02    5.83
   1  11  29   90.89    4.26
  -1  11  29   97.59    4.25
   1  11 -29   94.60    5.53
  -1 -11  29   96.17    2.68
  -1 -11 -29   93.10    5.59
   1 -11 -29   84.40    5.39
  -1  11 -29  113.72    5.42
   1  11 -29  102.30    4.60
   1  11  31    3.17    1.48
  -1  11  31    2.80    1.12
   1  11 -31    2.54    2.27
  -1  11  31    1.70    1.21
  -1  11 -31    1.14    2.10
   1  11  31    1.92    1.29
   1  11 -31    2.88    1.60
  -1 -11 -31    4.46    2.38
   1 -11 -31    2.24    1.94
  -1  11 -31    1.55    1.72
  -1  11  33    7.45    1.37
   1  11  33    8.00    1.70
   1  11 -33    8.90    2.65
   1  11  33    7.09    1.82
  -1  11 -33    9.53    2.83
  -1  11  33    7.05    1.56
   1  11 -33    6.91    2.03
  -1 -11 -33    4.73    2.64
   1 -11 -33    2.49    2.03
  -1  11 -33    9.61    2.28
   1  11  35  482.19    8.91
   1  11  35  465.62   10.33
  -1  11  35  477.84    9.90
   1  11 -35  483.58   13.09
  -1  11 -35  469.37   12.72
  -1 -11 -35  490.51   13.07
   1 -11 -35  458.85   12.58
   1  11 -35  444.63   10.55
  -1  11 -35  445.55   11.53
   1  11 -37   10.00    3.24
  -1  11 -37   11.92    3.16
   1  11  37   16.60    2.39
  -1  11  37   16.78    2.27
  -1  11 -37    9.74    2.56
   1  11 -37   12.18    2.36
  -1 -11 -37   22.02    3.69
   1 -11 -37   21.07    3.41
   1  11  37   18.94    2.24
   1 -11 -39    8.61    2.93
  -1 -11 -39    7.93    2.71
   1  11  39    8.04    1.98
   1  11 -39    6.96    2.69
  -1  11  39    9.19    1.96
  -1  11 -39    6.79    2.59
   1  11 -39    5.64    2.26
   1 -11  41   97.03    5.14
   1 -11 -41   86.37    6.21
  -1 -11 -41   91.44    6.36
  -1  11 -41   99.80    6.31
   1  11  41   91.62    5.17
   1  11 -41   95.32    6.61
  -1  11  41   93.87    4.89
   1 -11  43   46.13    3.84
   1  11  43   48.43    3.90
   1  11 -43   57.50    5.65
  -1  11  43   47.59    3.66
  -1 -11 -43   42.96    4.66
   1 -11 -43   45.46    4.87
  -1  11 -43   53.65    4.99
  -1  11 -45   66.17    5.71
   1  11  45   78.90    5.04
  -1  11  45   79.88    4.91
   1 -11 -45   87.88    6.53
  -1 -11 -45   76.14    6.18
   1 -11  45   77.92    4.99
   1  11  47   93.21    5.62
  -1  11  47   94.87    5.41
   1 -11 -47   87.93    6.74
  -1 -11 -47   82.93    6.64
   1 -11  47   92.21    5.48
  -1 -11  47   87.18    5.22
  -1  11  49   27.15    3.34
   1  11  49   24.86    3.44
  -1 -11  49   25.14    3.33
   1 -11  49   23.38    3.33
   1  11  51   56.82    4.84
  -1  11  51   59.13    4.63
   1 -11  51   68.39    5.15
  -1 -11  51   55.09    4.61
   1  11  53   10.71    2.80
   1 -11  53    9.30    2.69
  -1 -13   1   59.03    2.64
  -1 -13  -1   61.89    2.86
   1  13   1   63.39    2.76
  -1  13  -1   61.06    2.71
   1  13  -1   59.94    2.80
  -1  13   1   70.84    2.71
   1  13   1   65.60    2.18
  -1  13   1   64.06    2.38
  -1  13  -1   59.40    2.33
   1  13  -1   66.98    2.15
   1 -13  -1   66.57    2.90
   1 -13   1   55.70    2.61
  -1 -13   3    6.86    1.16
  -1  13  -3    6.64    1.30
   1  13  -3    6.99    1.30
   1  13   3    8.90    1.53
  -1  13   3    6.12    1.12
   1  13  -3    5.99    0.82
  -1  13   3    6.76    1.05
   1  13   3    4.52    0.81
  -1  13  -3    4.80    0.95
   1 -13  -3    4.53    1.28
   1 -13   3    3.08    0.95
  -1 -13  -3    7.50    1.28
  -1 -13  -5  391.15    7.40
  -1 -13   5  378.30    5.85
  -1  13  -5  372.94    6.98
   1  13   5  389.82    5.58
   1  13  -5  352.89    7.01
   1  13   5  410.43    6.38
  -1  13   5  398.47    5.54
   1  13  -5  360.33    4.71
  -1  13  -5  357.56    5.71
  -1  13   5  403.68    5.87
   1 -13   5  361.43    5.45
   1 -13  -5  394.93    7.63
  -1  13  -7  163.70    3.16
  -1 -13  -7  153.70    4.98
  -1 -13   7  166.25    3.69
   1  13   7  166.14    3.83
  -1  13  -7  162.85    4.95
   1  13  -7  152.18    4.82
   1  13   7  163.31    3.95
  -1  13   7  149.48    3.28
  -1  13  -7  158.05    4.06
   1  13  -7  161.24    3.27
  -1  13   7  158.89    3.87
   1 -13  -7  152.00    5.06
   1 -13   7  156.22    3.35
  -1 -13   9  120.32    3.03
  -1  13  -9  119.11    2.33
   1  13   9   86.13    3.01
  -1  13  -9  118.12    4.48
   1  13   9  108.34    3.25
  -1  13   9  105.32    2.70
   1  13  -9  112.85    4.39
   1  13  -9   82.75    2.54
  -1  13   9  102.57    3.24
  -1  13  -9  113.29    3.56
  -1 -13  -9   97.05    4.23
   1 -13  -9   94.65    4.28
   1 -13   9  118.42    2.64
  -1  13 -11   40.80    1.16
  -1 -13  11   38.71    1.73
   1  13  11   33.51    1.90
  -1  13  11   34.44    1.62
   1  13 -11   26.79    2.53
  -1  13 -11   41.43    3.10
   1  13  11   37.85    2.08
  -1  13 -11   36.42    2.34
   1  13 -11   38.48    1.94
  -1  13  11   35.17    2.01
   1 -13 -11   32.94    2.84
  -1 -13 -11   23.99    2.51
   1 -13  11   38.41    1.40
   1 -13 -13  762.01   12.55
   1 -13  13  749.33    4.69
  -1 -13 -13  772.27   12.25
   1  13  13  744.49    8.29
  -1  13  13  760.32    6.69
   1  13 -13  762.14   11.96
  -1  13 -13  741.09    3.63
   1  13  13  738.15    9.07
  -1  13 -13  728.50   11.92
  -1  13  13  729.92    8.91
  -1 -13  13  739.04    6.84
  -1  13 -13  703.21    9.54
  -1 -13 -15 1514.59   17.95
   1 -13 -15 1466.72   17.79
  -1  13  15 1419.95    9.31
   1  13  15 1389.62   11.56
  -1  13  15 1395.83   12.76
   1  13  15 1455.77   13.36
  -1  13 -15 1397.58   17.16
  -1 -13  15 1375.31    9.03
   1  13 -15 1376.59   11.70
  -1  13 -15 1316.11   13.55
  -1 -13 -17  469.23   10.28
   1 -13 -17  451.05   10.31
  -1  13  17  461.56    5.42
   1  13  17  476.81    6.81
   1  13  17  456.63    7.83
  -1  13  17  458.35    7.62
  -1  13 -17  463.69   10.19
   1  13 -17  439.10    9.72
  -1 -13  17  435.31    5.06
  -1  13 -17  441.36    8.35
   1  13 -17  420.45    6.89
   1  13  19   50.14    2.40
  -1  13  19   49.08    1.91
   1  13  19   49.04    2.77
   1  13 -19   49.21    3.66
  -1  13 -19   45.54    3.61
  -1  13  19   44.97    2.62
   1 -13 -19   52.96    3.93
  -1 -13 -19   47.29    3.63
  -1 -13  19   48.20    1.73
  -1  13 -19   48.25    2.96
   1  13 -19   47.25    2.53
   1  13  21   19.90    1.65
  -1  13  21   20.54    1.41
  -1  13 -21   17.54    2.53
  -1  13  21   19.68    1.90
   1  13 -21   16.28    2.55
   1  13  21   20.70    2.01
  -1 -13 -21   16.22    2.40
   1 -13 -21   21.11    2.92
  -1 -13  21   17.72    1.13
   1  13 -21   20.10    1.94
  -1  13 -21   20.06    2.17
   1  13  23  145.93    4.14
  -1  13  23  160.49    3.56
  -1  13  23  153.59    4.88
   1  13  23  145.31    4.92
  -1  13 -23  146.34    6.48
   1  13 -23  167.25    6.82
  -1 -13 -23  145.10    6.41
   1 -13 -23  138.22    6.47
  -1 -13  23  155.29    3.07
   1  13 -23  148.77    4.77
  -1  13 -23  153.14    5.50
   1  13  25   -0.01    1.00
  -1  13  25    0.24    0.75
  -1  13  25    1.04    1.00
  -1  13 -25    1.22    1.79
   1  13  25   -0.71    1.20
   1  13 -25   -0.32    1.73
  -1 -13 -25    1.03    1.99
   1 -13 -25   -0.67    1.83
  -1 -13  25   -0.14    0.53
   1  13 -25   -0.33    1.12
  -1  13 -25   -1.88    1.48
  -1  13  27   75.51    2.80
   1  13  27   80.62    3.32
   1  13  27   82.17    4.02
   1  13 -27   66.74    4.67
  -1  13 -27   81.87    5.41
  -1  13  27   75.77    3.70
  -1 -13 -27   80.86    5.22
   1 -13 -27   79.27    5.25
  -1 -13  27   73.78    2.23
  -1  13 -27   78.16    4.38
   1  13 -27   71.65    3.74
   1  13  29  230.15    5.71
  -1  13  29  220.61    4.80
  -1 -13 -29  221.74    8.53
   1 -13 -29  223.85    8.74
  -1  13 -29  251.07    7.77
   1  13 -29  251.04    7.06
   1  13  29  217.62    6.58
  -1  13 -29  246.74    9.20
   1  13 -29  234.85    8.72
  -1  13  29  224.26    6.40
   1  13  31   51.67    2.94
  -1  13  31   47.49    2.42
   1  13  31   54.71    3.54
   1  13 -31   56.76    4.75
  -1  13 -31   54.59    4.80
  -1  13  31   51.93    3.37
  -1 -13 -31   53.62    4.62
   1 -13 -31   48.45    4.43
  -1  13 -31   50.45    3.88
   1  13 -31   53.62    3.58
   1  13 -33   10.43    2.19
   1  13  33   11.56    1.85
  -1 -13 -33   10.98    2.78
   1 -13 -33   12.37    2.84
  -1  13 -33    8.35    2.25
  -1  13  33   11.47    1.88
   1  13  33    6.86    1.65
  -1  13 -33   12.15    3.08
   1  13 -33   14.26    3.09
   1  13  35   51.25    3.17
   1  13  35   46.89    3.53
   1  13 -35   59.67    5.40
  -1  13 -35   59.17    5.08
  -1  13  35   38.92    3.19
  -1  13 -35   48.43    4.24
   1  13 -35   56.04    4.08
   1 -13 -35   45.36    4.66
  -1 -13 -35   40.93    4.65
   1  13  37   27.03    2.88
  -1  13 -37   33.62    4.36
   1  13 -37   36.27    4.38
  -1  13  37   25.83    2.72
  -1  13 -37   34.96    3.80
   1  13 -37   33.00    3.41
  -1 -13 -37   29.23    4.22
   1 -13 -37   27.86    3.80
  -1  13 -39   20.16    3.71
  -1  13  39   24.20    2.79
   1  13 -39   32.70    4.31
   1  13  39   29.16    3.05
   1 -13 -39   22.89    3.71
  -1 -13 -39   22.15    4.07
  -1  13 -39   22.20    3.18
  -1  13  41    2.26    1.96
   1  13  41    3.25    2.11
   1  13 -41    4.69    2.94
  -1 -13 -41    2.38    2.84
   1 -13 -41    2.35    2.56
  -1  13 -41   -2.04    2.49
   1  13  43   26.19    3.17
  -1  13  43   34.26    3.48
   1  13 -43   28.76    4.41
  -1 -13 -43   23.64    4.11
   1 -13 -43   23.24    4.05
   1 -13  43   32.47    3.39
  -1  13 -43   30.73    4.02
   1 -13 -45    2.40    3.24
  -1 -13 -45    0.54    2.68
   1 -13  45    3.63    2.06
  -1  13  45    1.31    1.83
   1  13 -45    1.77    3.14
   1  13  45    1.54    1.73
  -1 -13 -47    0.19    2.88
   1 -13 -47    3.77    3.31
   1 -13  47    4.35    2.30
   1  13  47    3.05    1.95
  -1  13  47    1.65    1.81
   1 -13 -49   18.43    4.10
   1 -13  49   21.41    3.38
  -1 -13  49   19.24    3.19
   1  13  49   18.84    3.06
  -1  13  49   22.90    3.35
   1  13  51    2.37    2.05
   1 -13  51    2.21    2.35
  -1 -13  51    3.26    2.26
  -1  13  51    1.83    1.93
   1  13  53   12.56    2.88
  -1  13  53   23.55    3.52
   1 -13  53   18.16    3.42
   1  15  -1  170.16    4.87
   1  15   1  167.64    4.75
  -1  15  -1  173.34    4.71
  -1  15   1  171.67    4.46
  -1  15   1  170.54    4.03
   1  15   1  162.81    3.64
  -1  15  -1  162.38    4.02
   1  15  -1  186.59    3.73
   1 -15   1  170.74    4.65
   1 -15  -1  179.83    5.03
  -1 -15   1  170.06    4.68
  -1 -15  -1  170.18    4.91
  -1  15   3  132.04    3.75
   1  15   3  144.90    4.21
   1  15  -3  137.74    4.54
  -1  15  -3  139.11    4.44
  -1 -15  -3  125.80    4.39
  -1 -15   3  134.85    4.06
  -1  15  -3  143.35    3.73
  -1  15   3  134.88    3.64
   1  15  -3  142.53    3.29
   1  15   3  124.32    3.29
   1 -15  -3  136.17    4.58
   1 -15   3  141.18    4.07
  -1  15   5   31.68    1.89
   1  15  -5   29.46    2.49
   1  15   5   34.50    2.16
  -1 -15  -5   33.58    2.54
  -1 -15   5   33.20    2.02
  -1  15  -5   30.77    2.35
  -1  15  -5   36.12    2.13
   1  15  -5   31.08    1.66
   1  15   5   34.24    1.88
  -1  15   5   38.31    2.08
   1 -15   5   34.73    2.05
   1 -15  -5   33.93    2.63
   1  15  -7  356.42    7.79
  -1  15   7  321.10    5.24
  -1 -15  -7  332.08    7.58
  -1 -15   7  362.89    6.06
   1  15   7  318.22    5.64
  -1  15  -7  336.71    7.44
   1  15  -7  345.40    5.17
  -1  15   7  331.96    5.94
  -1  15  -7  355.01    6.16
   1 -15   7  338.37    5.46
   1 -15  -7  334.24    7.79
  -1  15   9    6.85    1.06
   1  15   9    6.17    1.10
  -1 -15   9    5.56    1.02
  -1  15  -9    6.48    1.67
   1  15  -9    5.21    1.64
   1  15   9    7.77    1.15
  -1  15  -9    5.50    1.18
  -1  15   9    9.06    1.26
   1  15  -9    5.02    0.95
  -1 -15  -9    6.39    1.68
   1 -15   9    7.46    1.01
   1 -15  -9    8.44    1.86
   1  15  11  175.09    4.34
   1  15 -11  175.03    5.91
  -1  15  11  162.36    3.64
  -1 -15  11  167.01    3.77
  -1  15 -11  173.22    2.78
  -1  15 -11  166.13    5.71
  -1  15 -11  163.56    4.67
   1  15 -11  163.24    3.83
  -1  15  11  172.27    4.47
   1 -15 -11  174.41    6.14
  -1 -15 -11  175.06    6.08
   1 -15  11  166.10    3.25
   1 -15 -13    3.22    1.76
   1 -15  13    1.10    0.60
  -1 -15 -13    2.55    1.60
   1  15 -13    0.16    0.87
  -1  15 -13    0.31    1.07
  -1  15  13    1.91    0.83
   1  15  13    1.42    0.96
  -1  15 -13    1.80    1.54
   1  15 -13    0.88    1.29
   1  15  13   -0.59    0.85
  -1  15  13    0.23    0.78
  -1 -15  13    1.23    0.74
  -1  15 -13    0.47    0.37
   1  15 -15  215.18    4.94
  -1  15 -15  214.81    5.78
   1  15  15  212.14    4.85
  -1  15  15  220.00    4.01
  -1  15 -15  215.12    2.03
   1  15 -15  218.44    7.02
   1  15  15  212.77    5.30
  -1  15  15  206.59    5.22
  -1 -15  15  207.73    3.93
  -1 -15 -15  211.46    7.19
   1 -15  15  223.53    2.68
   1  15  17  126.08    3.79
  -1  15  17  122.96    3.07
   1 -15 -17  130.91    5.95
  -1 -15 -17  126.14    5.78
  -1  15  17  124.77    4.18
   1  15  17  113.62    4.03
  -1  15 -17  111.94    5.46
   1  15 -17  128.28    5.69
  -1 -15  17  124.52    2.96
  -1  15 -17  120.88    4.50
   1  15 -17  128.50    4.02
   1  15  19   23.91    1.84
  -1  15  19   24.41    1.50
   1 -15 -19   24.18    3.02
  -1 -15 -19   24.90    2.80
  -1  15 -19   26.86    3.12
   1  15 -19   28.75    3.12
   1  15  19   22.73    2.04
  -1  15  19   25.19    2.04
  -1  15 -19   26.86    2.48
   1  15 -19   29.27    2.19
  -1 -15  19   27.81    1.42
   1  15 -21    3.63    1.13
  -1  15 -21    3.70    1.35
   1  15  21    3.76    1.12
  -1  15  21    5.49    0.92
   1  15 -21    6.36    2.08
   1  15  21    6.62    1.35
  -1  15 -21    6.09    1.97
  -1 -15  21    6.88    0.87
  -1  15  21    4.13    1.12
   1 -15 -21    5.03    2.10
  -1 -15 -21    2.73    1.78
  -1 -15 -23  176.82    7.31
   1 -15 -23  179.47    7.53
   1  15  23  170.82    4.61
  -1  15  23  175.68    3.94
   1  15  23  171.25    5.42
  -1  15  23  181.26    5.49
  -1  15 -23  176.76    7.29
   1  15 -23  165.64    7.03
  -1 -15  23  168.93    3.31
   1  15 -23  165.95    5.11
  -1  15 -23  155.87    5.71
  -1 -15 -25   32.91    3.74
   1 -15 -25   28.51    3.36
   1  15  25   31.07    2.22
  -1  15  25   30.93    1.83
   1  15  25   27.28    2.39
  -1  15  25   32.15    2.53
   1  15 -25   29.16    3.47
  -1  15 -25   32.45    3.76
  -1 -15  25   32.24    1.50
   1  15 -25   33.24    2.59
  -1  15 -25   32.34    2.88
  -1  15  27  160.35    5.46
   1  15  27  151.22    5.47
   1  15 -27  142.05    6.99
  -1  15 -27  132.92    6.89
   1 -15 -27  169.05    7.68
  -1 -15 -27  156.84    7.32
   1  15  27  147.94    4.57
  -1  15  27  159.69    3.99
  -1  15 -27  135.19    5.63
   1  15 -27  139.00    5.13
  -1  15  29   25.92    2.44
  -1  15 -29   22.76    3.42
   1  15 -29   21.05    3.33
   1  15  29   29.74    2.72
   1 -15 -29   26.17    3.58
  -1 -15 -29   28.82    3.58
  -1  15  29   23.23    1.75
   1  15  29   25.17    2.22
   1  15 -29   25.30    2.52
  -1  15 -29   22.40    2.74
   1  15  31    2.99    1.51
   1  15 -31    6.52    2.34
  -1  15 -31    8.29    2.85
  -1  15  31    6.00    1.83
  -1 -15 -31    3.46    2.46
   1 -15 -31    6.20    2.45
   1  15  31    2.25    1.25
  -1  15 -31    7.56    2.04
   1  15 -31    9.10    1.90
   1  15  33   76.51    4.27
  -1  15 -33   73.18    5.57
   1  15 -33   72.14    5.61
  -1  15  33   70.25    4.09
  -1 -15 -33   73.47    5.83
   1 -15 -33   77.81    5.83
   1  15  33   70.25    3.62
  -1  15 -33   71.27    4.65
   1  15 -33   65.38    3.99
   1  15 -35  163.86    8.26
   1  15  35  158.50    6.28
  -1  15  35  158.49    6.11
  -1  15 -35  161.61    8.11
   1 -15 -35  152.62    8.09
  -1 -15 -35  158.62    8.21
   1  15 -35  161.83    6.50
  -1  15 -35  152.40    6.95
  -1  15  37   31.79    3.15
   1  15 -37   27.69    4.29
  -1  15 -37   29.89    4.28
   1  15  37   25.53    2.76
   1 -15 -37   27.65    4.12
  -1 -15 -37   27.07    3.88
  -1  15 -37   32.02    3.65
   1  15  39   73.91    4.59
  -1  15 -39   57.64    5.40
   1  15 -39   66.77    5.76
  -1  15  39   62.13    4.22
   1 -15 -39   60.82    5.72
  -1 -15 -39   67.80    5.78
  -1  15 -39   55.89    4.71
  -1  15 -41   61.61    5.94
  -1  15  41   58.15    4.24
   1  15 -41   45.60    5.09
   1  15  41   52.32    4.10
  -1 -15 -41   47.39    5.27
   1 -15 -41   48.53    5.25
  -1  15 -41   51.68    4.67
  -1  15  43    7.42    2.26
  -1 -15 -43    4.00    2.78
   1 -15 -43    4.18    2.64
   1  15  43    2.59    2.13
   1  15 -43    0.12    2.94
   1 -15  45   40.97    3.89
   1 -15 -45   31.80    4.89
  -1 -15 -45   26.97    4.58
  -1  15  45   34.47    3.57
   1  15  45   33.33    3.59
   1  15 -45   37.21    5.09
   1 -15  47    7.79    2.58
  -1  15  47    2.66    2.02
   1 -15 -47    5.84    3.38
  -1 -15 -47   -0.91    3.06
   1  15  47   -1.07    2.12
   1  15 -47    3.27    3.25
   1 -15  49    8.73    2.52
  -1 -15  49   10.87    2.71
  -1  15  49    9.41    2.50
   1  15  49    9.65    2.52
  -1 -15 -49   14.64    4.29
   1 -15 -49   17.38    4.09
  -1  15  51   34.43    3.89
   1  15  51   42.12    4.32
   1 -15 -51   35.31    5.59
  -1 -15  51   37.93    4.09
   1 -15  51   36.99    4.19
  -1  15  53   26.45    3.79
   1 -15  53   21.84    3.56
  -1 -17   1   91.64    3.78
  -1 -17  -1   90.59    3.90
  -1  17   1   90.22    3.21
  -1  17  -1   90.14    3.16
   1  17   1   92.13    3.01
   1  17  -1   93.29    2.88
   1 -17  -1   85.20    3.80
   1 -17   1   84.41    3.58
   1  17  -1   93.93    3.90
   1  17   1   86.94    3.65
  -1  17   1   82.33    3.39
  -1  17  -1   96.43    3.90
  -1 -17   3  316.96    6.59
  -1 -17  -3  343.17    7.49
   1  17  -3  346.12    5.46
   1  17   3  320.53    5.54
  -1  17   3  331.21    5.95
  -1  17  -3  344.61    6.10
   1 -17   3  324.56    6.53
   1 -17  -3  335.97    7.51
  -1  17   3  328.44    6.32
   1  17   3  312.94    6.71
  -1  17  -3  326.09    7.05
   1  17  -3  315.84    7.14
  -1 -17   5   91.57    3.47
  -1 -17  -5   96.16    4.23
  -1  17   5   99.74    3.36
   1  17   5   93.02    3.64
  -1  17  -5   86.73    3.95
   1  17  -5   82.06    3.93
  -1  17  -5   90.59    3.32
   1  17  -5   91.78    2.86
   1  17   5   90.38    3.08
   1 -17  -5   88.69    4.15
   1 -17   5   90.84    3.34
  -1 -17   7   59.90    2.79
  -1  17  -7   66.12    3.56
   1  17   7   63.28    2.98
   1  17  -7   56.06    3.36
  -1  17   7   62.56    2.65
   1  17  -7   60.23    2.39
  -1  17   7   65.00    2.81
   1  17   7   68.44    2.80
  -1  17  -7   59.98    2.79
   1 -17   7   63.28    2.70
   1 -17  -7   66.69    3.86
  -1 -17  -7   66.17    3.79
  -1 -17   9    2.50    0.98
   1  17  -9    2.29    1.39
  -1  17  -9    2.67    1.55
  -1  17   9    2.12    0.90
   1  17   9    1.65    1.01
  -1  17  -9    2.72    1.27
  -1  17   9    2.63    0.85
   1  17  -9    2.36    0.96
   1  17   9    4.09    1.05
  -1 -17  -9    0.78    1.32
   1 -17  -9    2.99    1.45
   1 -17   9    3.03    0.93
  -1 -17  11  164.07    4.11
   1  17  11  144.14    4.27
  -1  17 -11  166.89    5.98
  -1  17  11  149.95    3.80
   1  17 -11  162.26    5.99
   1  17  11  144.18    4.24
   1  17 -11  158.75    4.01
  -1  17 -11  153.45    4.62
  -1  17  11  158.39    4.50
  -1 -17 -11  152.81    6.06
   1 -17 -11  150.81    5.95
   1 -17  11  152.05    3.53
  -1  17 -13  672.70    5.51
  -1 -17  13  688.85    8.00
  -1  17  13  663.41    7.74
   1  17  13  683.16    8.97
   1  17 -13  643.94   12.12
  -1  17 -13  692.62   12.48
   1  17  13  811.51   10.42
   1  17 -13  728.07    8.82
  -1  17  13  615.05    9.06
  -1  17 -13  636.39    9.71
   1 -17  13  715.79    6.85
   1 -17 -13  602.19   12.13
  -1 -17 -13  589.28   12.11
   1 -17 -15  937.42   15.75
  -1 -17 -15  981.11   15.89
   1 -17  15  950.80    6.87
   1  17 -15 1003.44   10.99
  -1  17 -15  994.54   12.56
  -1  17  15  971.70    9.16
   1  17  15  949.63   10.63
  -1  17 -15 1009.53    5.66
  -1  17 -15  952.73   15.12
   1  17 -15  899.36   14.51
   1  17  15  944.45   11.59
  -1  17  15  969.28   11.65
  -1 -17  15  969.65    9.16
   1 -17 -17  203.07    7.61
  -1 -17 -17  222.40    7.76
   1 -17  17  209.87    2.62
  -1  17 -17  226.23    6.20
   1  17 -17  231.43    5.48
  -1  17  17  229.72    4.44
   1  17  17  225.22    5.26
  -1  17 -17  208.03    1.94
  -1  17 -17  226.00    7.85
   1  17 -17  220.47    7.52
  -1  17  17  224.13    5.80
  -1 -17  17  233.25    4.40
  -1  17  19  138.99    3.50
   1  17  19  132.69    4.08
   1 -17 -19  142.48    6.56
  -1 -17 -19  134.01    6.31
  -1  17 -19  145.12    6.49
   1  17  19  127.56    4.59
   1  17 -19  143.23    6.34
  -1  17  19  137.81    4.68
  -1 -17  19  141.94    3.38
  -1  17 -19  145.02    5.19
   1  17 -19  142.63    4.57
   1  17  21  301.36    6.19
  -1  17  21  297.94    5.17
   1 -17 -21  301.92    9.85
  -1 -17 -21  285.25    9.26
  -1  17  21  299.51    7.02
  -1  17 -21  299.26    9.53
   1  17  21  307.76    7.22
   1  17 -21  266.84    8.73
  -1 -17  21  288.63    4.66
   1  17 -21  281.45    6.52
  -1  17 -21  275.40    7.43
   1  17  23  101.73    3.80
  -1  17  23   99.15    3.12
  -1 -17 -23   91.16    5.56
   1 -17 -23   94.52    5.91
   1  17 -23  101.95    5.82
  -1  17  23   97.50    4.26
  -1  17 -23   98.34    5.73
   1  17  23   95.80    4.27
  -1  17 -23   95.32    4.71
   1  17 -23  104.11    4.20
  -1 -17  23   96.53    2.67
  -1  17  25    2.55    0.91
   1  17  25    2.95    1.24
   1 -17 -25    2.78    1.98
  -1 -17 -25    2.80    1.92
  -1  17 -25    1.16    2.02
   1  17 -25    4.25    2.15
   1  17  25    1.23    1.21
  -1  17  25    3.09    1.47
   1  17 -25    2.48    1.23
  -1  17 -25    3.78    1.64
   1  17  27    0.56    1.19
  -1  17  27    0.68    1.02
  -1  17 -27    1.04    2.09
   1  17 -27    1.64    2.17
   1  17  27    1.49    1.28
   1 -17 -27    6.09    2.74
  -1 -17 -27    0.77    1.91
  -1  17  27    3.03    1.46
   1  17 -27    1.71    1.46
  -1  17 -27    3.44    1.72
   1  17 -29   12.12    2.87
  -1  17 -29   13.71    3.19
   1  17  29    8.54    1.88
  -1  17  29   13.63    2.06
  -1 -17 -29    8.11    2.59
   1 -17 -29    8.03    2.67
   1  17  29   10.15    1.70
   1  17 -29   10.79    1.93
  -1  17 -29    9.19    1.99
   1  17  31    0.58    1.29
  -1  17 -31    3.52    2.86
   1  17 -31    2.46    2.47
   1  17  31   -0.67    1.42
  -1 -17 -31    3.38    2.52
   1 -17 -31    2.08    2.30
  -1  17  31    0.92    1.40
  -1  17 -31   -0.57    1.75
   1  17 -31    2.19    1.43
  -1  17  33  108.26    5.09
  -1  17 -33   98.43    6.65
   1  17  33  101.08    5.03
   1  17 -33   94.00    6.35
  -1 -17 -33  105.72    6.90
   1 -17 -33  101.25    6.82
   1  17 -33  106.73    5.16
  -1  17 -33  100.91    5.52
  -1  17  35   36.98    3.19
  -1  17 -35   38.24    4.70
   1  17 -35   39.22    4.67
   1  17  35   44.82    3.51
  -1 -17 -35   36.54    4.59
   1 -17 -35   37.97    4.68
  -1  17 -35   40.32    3.88
  -1  17 -37    6.30    3.34
   1  17  37    1.87    1.54
   1  17 -37   -0.86    2.70
   1 -17 -37    6.47    2.82
  -1 -17 -37    2.46    2.95
  -1  17  37    4.34    1.93
  -1  17 -37    0.70    2.11
   1  17  39   33.58    3.30
  -1  17 -39   30.21    4.42
  -1  17  39   31.09    3.17
   1  17 -39   35.33    4.87
  -1 -17 -39   36.95    5.01
   1 -17 -39   25.83    4.26
  -1  17 -39   35.54    4.11
   1 -17 -41   38.65    5.03
  -1 -17 -41   42.11    5.32
  -1  17 -41   45.68    5.36
   1  17  41   41.05    3.73
  -1  17  41   42.90    3.79
   1  17 -41   39.97    5.10
  -1  17  43    7.46    2.20
   1 -17 -43    9.36    3.95
  -1 -17 -43    4.51    3.09
  -1  17 -43    8.27    3.25
   1  17  43    9.50    2.34
   1  17 -43   12.71    3.68
  -1  17  45    4.74    2.18
  -1 -17 -45    6.44    3.40
   1 -17 -45   13.24    3.85
   1  17  45    9.47    2.48
   1  17 -45    3.44    3.31
   1 -17  47    8.36    2.85
  -1  17  47    2.65    2.07
  -1 -17 -47    6.68    3.92
   1 -17 -47    2.67    3.65
   1  17 -47    0.53    3.43
   1  17  47    8.68    2.73
   1 -17  49    3.65    2.35
  -1  17  49    3.56    2.00
   1 -17 -49    6.65    3.90
  -1 -17 -49    4.07    3.79
   1  17  49    1.00    1.93
   1  17 -49   -3.06    3.85
  -1 -17  51    1.44    2.19
   1 -17  51    3.01    2.34
   1  17  51    4.36    2.28
  -1  17  51    4.74    2.51
   1 -17 -51    7.72    4.03
  -1 -19   1  191.57    5.68
  -1 -19  -1  182.49    5.66
   1  19  -1  189.03    4.34
  -1  19  -1  184.30    4.75
  -1  19   1  181.97    4.70
   1  19   1  187.74    4.45
   1 -19  -1  182.09    5.80
   1 -19   1  171.54    5.38
   1  19   1  182.43    5.46
  -1  19   1  170.10    5.12
  -1  19  -1  191.40    5.62
   1  19  -1  174.47    5.54
  -1 -19  -3  251.37    6.86
  -1 -19   3  239.22    6.09
   1  19   3  245.17    5.11
   1  19  -3  240.32    4.83
  -1  19   3  248.37    5.47
  -1  19  -3  254.14    5.63
   1 -19   3  245.00    6.12
   1 -19  -3  240.64    6.80
  -1  19   3  250.50    5.91
   1  19   3  231.56    6.06
   1  19  -3  243.90    6.78
  -1  19  -3  240.49    6.48
  -1 -19   5   37.38    2.54
   1  19  -5   35.96    2.96
  -1  19   5   36.24    2.33
  -1  19  -5   37.91    2.90
   1  19   5   39.25    2.65
  -1  19  -5   41.81    2.41
   1  19   5   34.58    2.07
  -1  19   5   37.93    2.26
   1  19  -5   35.83    1.95
   1 -19  -5   40.72    3.14
  -1 -19  -5   34.35    2.89
   1 -19   5   43.45    2.67
  -1 -19   7  246.97    5.81
  -1  19  -7  265.74    7.26
  -1  19   7  243.10    5.42
   1  19  -7  256.65    7.24
   1  19   7  229.29    5.87
  -1  19  -7  250.36    5.62
   1  19  -7  248.35    4.96
   1  19   7  264.42    5.64
   1 -19  -7  244.67    7.46
   1 -19   7  251.00    5.62
  -1 -19  -7  233.04    7.22
  -1 -19   9    0.99    1.02
  -1  19  -9    1.76    1.47
   1  19  -9   -0.16    1.40
   1  19   9    1.27    1.12
  -1  19   9    0.14    0.94
  -1  19  -9   -0.64    1.00
  -1  19   9    0.41    0.81
   1  19  -9   -0.12    0.81
   1  19   9    0.95    0.81
   1 -19   9    1.26    0.96
   1 -19  -9    1.35    1.45
  -1 -19  -9    0.18    1.34
  -1 -19  11    1.45    0.91
   1  19 -11    1.24    1.51
  -1  19 -11    0.20    1.53
  -1  19  11    1.70    0.98
   1  19  11   -0.16    1.00
   1  19  11    0.33    0.79
  -1  19 -11    0.33    1.04
  -1  19  11    0.57    0.91
   1  19 -11    1.31    0.97
   1 -19 -11    3.05    1.72
   1 -19  11   -0.33    0.81
  -1 -19 -11    0.52    1.54
  -1 -19  13  191.80    4.62
  -1  19  13  203.13    4.67
   1  19 -13  187.30    6.95
   1  19  13  214.22    5.42
  -1  19 -13  180.23    6.75
   1  19  13  186.65    5.23
  -1  19 -13  201.79    5.67
  -1  19  13  195.84    5.36
   1  19 -13  185.31    4.72
   1 -19  13  187.51    4.02
   1 -19 -13  195.29    7.35
  -1 -19 -13  205.28    7.48
   1 -19  15   27.05    1.46
  -1 -19 -15   23.89    3.04
   1 -19 -15   27.66    3.11
  -1  19 -15   27.87    2.39
  -1  19  15   27.90    1.88
   1  19  15   26.18    2.01
  -1  19 -15   23.83    1.12
   1  19 -15   28.37    3.11
   1  19  15   29.84    2.27
  -1  19 -15   28.99    3.21
  -1  19  15   25.73    2.13
   1  19 -15   27.01    2.10
  -1 -19  15   29.42    1.89
   1 -19 -17  406.41   11.14
  -1 -19 -17  418.40   11.05
   1 -19  17  392.41    4.46
  -1  19 -17  397.55    8.47
   1  19 -17  395.25    7.51
  -1  19  17  395.32    6.35
   1  19  17  398.69    7.32
  -1  19 -17  379.59    3.41
   1  19 -17  371.84   10.10
   1  19  17  417.22    8.21
  -1  19 -17  433.55   10.98
  -1  19  17  402.11    8.07
  -1 -19  17  403.22    6.27
  -1  19 -19  241.74    6.80
   1  19 -19  227.36    5.85
  -1  19  19  259.31    5.15
   1  19  19  254.28    5.95
  -1 -19 -19  257.48    8.93
   1 -19 -19  245.50    8.95
  -1  19 -19  237.86    8.52
   1  19 -19  251.18    8.63
   1  19  19  207.07    5.99
  -1  19  19  264.24    6.72
  -1 -19  19  229.40    4.61
   1  19 -21   13.52    1.94
  -1  19 -21   14.35    2.20
  -1  19  21   16.00    1.56
   1  19  21   14.40    1.80
   1 -19 -21   15.07    2.89
  -1 -19 -21   17.65    3.04
   1  19 -21   13.06    2.80
   1  19  21   13.05    1.93
  -1  19 -21   11.66    2.79
  -1  19  21   13.91    1.93
  -1 -19  21   13.65    1.32
   1  19  23  127.42    5.00
  -1  19 -23  120.84    6.67
  -1  19  23  128.49    4.98
   1  19 -23  120.25    6.49
  -1 -19 -23  127.29    6.76
   1 -19 -23  128.55    6.95
   1  19  23  116.28    4.20
  -1  19  23  126.18    3.66
   1  19 -23  123.34    4.70
  -1  19 -23  112.79    5.09
  -1  19  25    8.87    1.34
   1  19  25   10.53    1.63
   1  19 -25   13.11    2.97
   1  19  25    8.75    1.79
  -1  19 -25    8.80    2.71
  -1 -19 -25   10.75    2.79
   1 -19 -25   11.72    2.78
  -1  19  25   10.45    1.77
  -1  19 -25    8.37    2.08
   1  19 -25    5.95    1.60
   1  19  27  207.02    6.66
   1  19 -27  194.79    8.60
  -1  19 -27  189.93    8.47
  -1  19  27  204.46    6.59
   1 -19 -27  196.06    8.92
  -1 -19 -27  200.94    8.83
   1  19  27  201.87    5.65
   1  19 -27  196.09    6.18
  -1  19 -27  190.49    6.93
  -1  19  29  266.26    7.65
   1  19 -29  268.74   10.20
   1  19  29  265.22    7.70
  -1  19 -29  248.76    9.86
  -1 -19 -29  279.79   10.65
   1 -19 -29  286.07   10.96
   1  19  29  277.33    6.68
   1  19 -29  264.77    7.43
  -1  19 -29  274.11    8.44
  -1  19 -31  240.52    9.99
   1  19 -31  246.22    9.97
   1  19  31  247.11    7.62
  -1  19  31  264.61    7.82
  -1 -19 -31  253.58   10.38
   1 -19 -31  260.54   10.52
  -1  19 -31  235.25    8.10
  -1  19 -33  164.70    8.65
   1  19  33  152.24    6.23
   1  19 -33  130.79    7.71
  -1  19  33  154.99    6.15
   1 -19 -33  166.81    8.64
  -1 -19 -33  155.65    8.54
  -1  19 -33  151.37    6.82
   1  19  35   29.42    3.10
   1  19 -35   34.88    4.68
  -1  19 -35   32.57    4.59
  -1  19  35   29.17    3.06
  -1 -19 -35   34.61    4.81
   1 -19 -35   33.29    4.75
  -1  19 -35   33.92    3.65
   1  19 -37   28.37    4.50
  -1  19  37   22.26    2.84
  -1  19 -37   24.20    4.29
   1  19  37   22.29    2.89
  -1 -19 -37   27.26    4.17
   1 -19 -37   24.05    4.20
  -1  19 -37   23.05    3.33
  -1 -19 -39  168.97    9.53
   1 -19 -39  163.84    9.22
   1  19 -39  176.76    9.54
   1  19  39  165.32    6.98
  -1  19  39  164.26    6.92
  -1  19 -39  158.04    9.09
  -1  19  41    6.11    2.15
  -1 -19 -41    4.49    3.62
   1 -19 -41    7.76    3.33
   1  19 -41    4.58    3.55
  -1  19 -41    2.08    2.87
   1  19  41    6.61    2.14
  -1 -19 -43   86.46    7.42
   1 -19 -43  103.83    7.72
  -1  19  43   91.29    5.53
  -1  19 -43   84.01    7.23
   1  19  43   95.10    5.69
   1  19 -43   95.49    7.75
  -1 -19 -45  145.47    9.34
   1 -19 -45  135.74    9.02
  -1  19 -45  127.08    8.76
   1  19  45  135.89    6.95
   1  19 -45  125.49    8.70
  -1  19  45  140.20    6.84
  -1 -19 -47   10.38    3.91
   1 -19 -47    8.61    3.88
  -1  19  47   11.06    2.77
   1 -19  47    7.16    2.76
   1  19 -47    4.99    3.65
   1  19  47    9.69    2.49
  -1 -19 -49   -0.88    4.07
   1 -19 -49   -4.98    3.80
  -1  19  49    1.92    2.28
   1 -19  49    4.75    2.49
   1  19  49    4.67    2.48
   1  19 -49   -5.29    4.31
  -1  19  51   37.53    4.16
   1 -19 -51   47.06    6.35
  -1 -19 -51   40.85    6.03
   1  21   1   23.20    2.47
  -1  21  -1   18.18    2.17
  -1  21   1   23.54    2.35
   1  21  -1   20.66    2.24
   1 -21   1   24.15    2.39
   1 -21  -1   20.35    2.28
   1  21   1   18.98    1.63
   1  21  -1   21.24    1.68
  -1  21   1   21.83    1.92
  -1  21  -1   23.36    1.97
  -1 -21   1   21.62    2.21
  -1 -21  -1   24.62    2.46
  -1  21  -3    1.43    1.30
  -1  21  -3    2.12    1.01
   1  21   3    2.42    0.97
   1  21  -3   -0.35    0.82
  -1  21   3    0.35    0.99
   1  21  -3   -0.04    1.39
   1  21   3    2.21    1.23
  -1  21   3    1.95    1.25
  -1 -21   3    0.79    1.12
  -1 -21  -3    2.20    1.68
   1 -21   3   -2.12    1.39
   1 -21  -3    3.89    1.73
   1  21  -5  477.68    9.96
  -1  21  -5  496.04   10.11
  -1  21   5  498.79    8.57
   1  21   5  491.01    9.13
  -1 -21  -5  510.32   10.80
   1 -21  -5  477.64   10.38
   1 -21   5  490.18    8.71
   1  21  -5  527.51    7.53
  -1  21   5  501.76    8.24
  -1  21  -5  506.58    8.26
   1  21   5  509.46    7.94
  -1 -21   5  496.33    8.95
   1  21  -7   81.09    4.43
  -1  21   7   73.20    3.36
   1  21   7   66.04    3.42
  -1 -21  -7   81.04    4.57
   1 -21  -7   74.72    4.47
   1 -21   7   72.84    3.32
  -1  21  -7   75.87    4.31
   1  21   7   73.65    3.15
  -1  21  -7   73.67    3.29
   1  21  -7   73.78    2.92
  -1  21   7   76.40    3.40
  -1 -21   7   72.79    3.40
   1  21   9  163.40    5.25
  -1  21   9  170.47    4.78
   1  21  -9  171.90    6.45
   1 -21  -9  168.67    6.63
  -1 -21  -9  168.58    6.72
   1 -21   9  167.01    4.69
  -1  21  -9  170.62    6.39
   1  21   9  178.29    5.07
  -1  21  -9  171.89    5.07
  -1  21   9  181.04    5.19
   1  21  -9  183.04    4.60
  -1 -21   9  174.15    5.05
   1  21  11  152.91    5.01
  -1  21  11  155.33    4.48
   1  21 -11  143.51    6.21
   1 -21  11  149.09    4.20
   1 -21 -11  159.56    6.73
  -1 -21 -11  161.94    6.70
  -1  21 -11  151.47    6.31
  -1  21  11  158.70    4.89
   1  21 -11  153.50    4.37
  -1  21 -11  161.75    5.11
   1  21  11  168.87    5.07
  -1 -21  11  158.92    4.70
  -1  21 -13    1.49    1.28
  -1  21  13    1.31    1.08
   1  21  13    2.27    1.19
   1 -21  13    1.04    0.87
   1 -21 -13    1.81    1.79
  -1 -21 -13    1.65    1.87
   1  21 -13    7.44    2.09
  -1  21 -13    0.00    1.67
   1  21  13    0.92    0.96
  -1  21  13    1.47    0.95
   1  21 -13    6.19    1.34
  -1 -21  13    6.23    1.32
  -1  21  15  419.62    7.05
   1  21  15  386.31    7.58
  -1 -21 -15  398.35   10.99
   1 -21  15  381.38    5.76
   1 -21 -15  393.10   11.01
   1  21 -15  379.35   10.38
  -1  21 -15  385.17   10.42
   1  21  15  395.21    8.04
  -1  21  15  412.22    8.25
  -1  21 -15  378.13    8.25
   1  21 -15  391.87    7.47
  -1 -21  15  389.41    6.87
   1  21 -17   13.90    1.91
  -1  21 -17   15.17    2.28
  -1  21  17    8.62    1.42
   1  21  17   10.20    1.66
   1 -21 -17   11.15    2.78
  -1 -21 -17    8.85    2.30
   1 -21  17   14.79    1.25
  -1  21 -17   14.64    2.80
   1  21 -17   13.92    2.69
   1  21  17   13.60    1.74
  -1  21  17   10.55    1.77
  -1 -21  17   14.73    1.59
  -1  21 -19   21.98    2.49
   1  21 -19   19.74    2.10
  -1  21  19   20.30    1.80
   1  21  19   21.36    2.05
  -1 -21 -19   25.75    3.44
   1 -21 -19   25.30    3.45
   1  21  19   24.00    2.30
  -1  21 -19   20.84    3.26
   1  21 -19   18.61    3.05
  -1  21  19   21.64    2.29
  -1 -21  19   23.28    1.80
  -1  21 -21  152.29    5.82
   1  21 -21  156.65    5.27
   1  21  21  130.16    4.55
  -1  21  21  133.45    3.97
   1 -21 -21  135.09    7.11
  -1 -21 -21  131.76    6.85
  -1  21 -21  142.75    7.10
   1  21  21  131.62    5.20
   1  21 -21  151.58    7.24
  -1  21  21  129.82    5.06
  -1 -21  21  147.29    3.86
  -1  21  23    4.64    1.14
   1  21  23    5.86    1.56
   1 -21 -23    2.98    2.31
  -1 -21 -23    8.45    2.65
   1  21 -23    9.34    2.58
  -1  21 -23    6.34    2.56
   1  21  23    7.40    1.71
  -1  21  23    7.24    1.82
  -1  21 -23    7.60    2.01
   1  21 -23    6.24    1.63
   1  21  25   42.10    2.82
   1 -21 -25   46.56    4.69
  -1 -21 -25   38.58    4.30
   1  21 -25   54.94    4.90
   1  21  25   43.33    3.26
  -1  21 -25   49.79    4.61
  -1  21  25   40.20    3.18
   1  21 -25   51.99    3.39
  -1  21 -25   46.31    3.66
   1  21  27   -1.00    1.32
  -1  21 -27    1.61    2.49
   1  21 -27    8.15    3.18
  -1 -21 -27    0.83    2.30
   1 -21 -27   -0.78    2.35
  -1  21  27    2.38    1.59
   1  21  27    0.55    1.41
  -1  21 -27    1.30    1.70
   1  21 -27    1.26    1.40
   1  21 -29   10.73    2.96
  -1  21 -29   13.20    3.42
  -1  21  29   12.94    2.12
   1  21  29   15.48    2.29
   1 -21 -29   14.46    3.58
  -1 -21 -29   15.92    3.33
   1  21 -29   10.70    2.17
  -1  21 -29   10.96    2.47
  -1  21 -31   -1.49    2.88
   1  21 -31   -1.19    2.63
   1  21  31   -0.27    1.36
  -1 -21 -31    1.23    2.56
   1 -21 -31    0.69    2.90
  -1  21  31    0.84    1.55
  -1  21 -31   -0.62    1.94
   1  21  33    3.94    1.81
  -1  21 -33    4.65    3.37
   1  21 -33    5.73    2.96
   1 -21 -33    5.50    2.83
  -1 -21 -33   -2.08    3.05
  -1  21  33    0.80    1.46
  -1  21 -33    2.07    1.91
   1  21  35   -0.07    1.61
   1  21 -35    5.90    3.17
  -1  21 -35    6.50    3.22
  -1 -21 -35    8.22    3.33
   1 -21 -35    3.10    2.80
  -1  21  35    2.92    1.56
  -1  21 -35    8.20    2.54
   1  21 -37    1.56    3.05
   1  21  37    1.18    1.75
  -1  21 -37    2.50    2.94
  -1 -21 -37   -2.52    3.24
   1 -21 -37   -2.85    3.38
  -1  21  37    1.23    1.49
  -1  21 -37    1.31    2.23
  -1  21  39   10.84    2.40
   1 -21 -39    9.16    3.55
  -1 -21 -39   10.44    3.78
   1  21  39    8.93    2.43
   1  21 -39   10.76    3.94
  -1  21 -39    8.78    3.40
  -1  21  41    0.31    1.89
   1  21  41    1.40    1.94
  -1 -21 -41    5.40    3.46
   1 -21 -41    5.82    3.50
   1  21 -41    4.67    3.27
  -1  21 -41    0.69    3.28
   1  21  43    3.68    2.26
  -1  21  43    2.08    1.95
  -1 -21 -43    0.73    3.51
   1 -21 -43   -0.09    3.23
   1  21 -43    7.89    4.21
  -1  21 -43   -1.07    3.46
  -1  21  45    2.70    2.23
   1  21  45    8.28    2.65
   1 -21 -45   10.63    4.49
  -1 -21 -45    2.38    3.93
   1  21 -45    2.19    4.22
  -1  21 -45    5.29    3.78
  -1  21  47    8.38    2.54
   1  21  47   10.44    2.78
  -1 -21 -47    3.25    3.69
   1 -21 -47   10.05    3.91
   1  21 -47   10.11    4.38
   1 -21 -49   -0.84    3.67
  -1 -21 -49    8.00    4.21
   1  21 -49    0.73    4.35
  -1  21  49    0.15    2.12
   1 -21  49    4.57    2.68
  -1  23   1    1.46    1.37
  -1  23  -1    1.89    1.54
   1  23   1    3.82    1.08
   1  23  -1    1.33    0.88
  -1  23   1    1.60    1.10
  -1  23  -1    1.51    1.09
   1  23  -1    0.11    1.59
   1  23   1    1.77    1.35
   1 -23   1   -0.13    1.35
  -1 -23  -1    1.10    1.39
   1 -23  -1    3.32    1.60
  -1 -23   1    0.95    1.27
   1  23   3   50.85    3.29
  -1  23   3   46.39    3.07
  -1  23  -3   61.97    3.78
   1  23  -3   51.17    3.51
   1  23  -3   51.57    2.67
  -1  23  -3   55.21    2.98
   1  23   3   56.27    2.90
  -1  23   3   46.89    2.79
  -1 -23  -3   52.83    3.71
   1 -23   3   59.90    3.58
   1 -23  -3   50.93    3.65
  -1 -23   3   53.29    3.36
  -1  23   5  117.64    4.54
   1  23  -5  124.70    5.46
  -1  23  -5  124.26    5.40
   1  23   5  123.07    4.86
  -1 -23   5  110.01    4.60
  -1  23   5  110.48    4.17
   1  23  -5  113.16    3.73
   1  23   5  120.07    4.14
  -1  23  -5  123.87    4.41
   1 -23  -5  125.67    5.68
  -1 -23  -5  120.27    5.58
   1 -23   5  121.56    4.70
  -1  23  -7    2.73    1.73
  -1 -23   7    1.83    1.33
   1 -23  -7    0.80    1.57
  -1 -23  -7    1.81    1.64
   1 -23   7    2.18    1.14
   1  23  -7    2.59    1.05
   1  23   7    0.03    0.93
  -1  23  -7    3.90    1.32
  -1  23   7    2.69    1.17
  -1  23   7    0.40    1.27
   1  23  -7    2.50    1.74
   1  23   7    2.29    1.49
  -1  23   9  324.72    7.03
   1  23  -9  299.93    8.82
   1  23   9  303.10    7.34
  -1 -23   9  296.02    6.92
  -1  23  -9  301.32    8.74
   1  23  -9  295.10    6.11
  -1  23   9  320.68    7.17
   1  23   9  313.36    6.82
  -1  23  -9  303.58    6.94
   1 -23  -9  312.50    9.45
   1 -23   9  310.32    6.82
  -1 -23  -9  316.57    9.33
  -1  23  11  135.79    4.50
   1  23  11  137.36    5.03
   1  23 -11  125.73    5.99
  -1 -23  11  124.71    4.44
  -1  23 -11  125.37    5.96
   1  23  11  120.28    4.45
  -1  23 -11  134.66    4.84
   1  23 -11  123.05    4.10
  -1  23  11  137.07    4.78
   1 -23  11  122.77    4.16
   1 -23 -11  111.30    5.92
  -1 -23 -11  135.54    6.45
   1  23 -13  597.96   12.98
  -1  23  13  605.87    9.07
   1  23  13  612.89   10.31
  -1 -23  13  610.47    9.35
  -1  23 -13  580.57   12.88
   1  23  13  589.10    9.94
  -1  23  13  609.37   10.08
   1  23 -13  614.75    9.35
  -1  23 -13  599.13   10.21
   1 -23 -13  598.40   13.71
  -1 -23 -13  599.39   13.59
   1 -23  13  596.04    8.52
   1 -23  15   -1.53    1.04
   1 -23 -15    2.85    2.13
  -1 -23 -15    1.24    1.98
   1  23  15    1.12    1.36
  -1  23  15    2.00    1.24
   1  23 -15    1.16    1.21
  -1  23 -15    0.73    1.53
  -1  23 -15   -2.38    2.12
   1  23 -15   -1.50    1.88
   1  23  15    0.48    1.07
  -1  23  15    3.12    1.38
  -1 -23  15    1.36    1.21
  -1 -23 -17  380.51   11.41
   1 -23 -17  371.00   11.51
   1  23  17  360.88    7.86
  -1  23  17  373.03    7.01
   1  23 -17  369.85    7.84
  -1  23 -17  372.80    8.78
   1  23  17  365.95    8.23
  -1  23 -17  391.41   11.22
   1  23 -17  362.94   10.68
  -1  23  17  367.56    8.27
  -1 -23  17  372.10    6.94
   1 -23 -19   21.76    3.39
  -1 -23 -19   15.78    3.11
  -1  23  19   22.10    2.02
   1  23  19   19.27    2.20
   1  23 -19   22.90    2.38
  -1  23 -19   17.50    2.50
   1  23 -19   16.81    3.14
   1  23  19   22.55    2.44
  -1  23 -19   17.68    3.31
  -1  23  19   22.61    2.40
  -1 -23  19   18.39    1.73
   1  23  21    2.27    1.30
  -1  23  21    1.07    1.09
   1  23 -21    2.81    1.50
  -1  23 -21   -0.64    1.66
   1  23 -21    0.35    1.96
  -1  23 -21    2.45    2.34
   1  23  21    1.12    1.29
  -1  23  21    3.05    1.53
   1 -23 -21    3.23    2.41
  -1 -23 -21    1.61    2.14
   1  23  23   99.48    4.23
   1  23 -23  103.30    4.59
  -1  23 -23  104.28    5.20
   1  23  23   95.51    4.66
   1  23 -23   98.95    6.31
  -1  23 -23  106.55    6.55
  -1  23  23  104.83    4.87
  -1 -23 -23  102.21    6.52
   1 -23 -23  115.13    7.11
   1  23  25   65.66    3.57
   1  23 -25   66.77    3.93
  -1  23 -25   68.51    4.49
   1  23  25   66.22    4.04
   1  23 -25   64.49    5.44
  -1  23 -25   60.78    5.38
  -1  23  25   58.14    3.80
  -1 -23 -25   61.16    5.38
   1 -23 -25   67.75    5.83
   1  23  27  163.01    5.45
  -1  23 -27  180.80    7.00
   1  23 -27  171.59    6.16
  -1  23  27  184.09    6.62
   1 -23 -27  188.59    9.41
  -1 -23 -27  194.01    9.33
   1  23 -27  185.09    8.94
   1  23  27  181.70    6.69
  -1  23 -27  172.23    8.64
  -1  23 -29  243.69    8.38
  -1  23  29  239.19    7.77
   1 -23 -29  234.20   10.64
  -1 -23 -29  243.91   10.75
   1  23  29  243.08    7.83
   1  23 -29  258.39   10.71
  -1  23 -29  232.32   10.12
  -1  23 -31  130.51    6.44
  -1  23  31  143.77    6.14
   1 -23 -31  149.44    8.75
  -1 -23 -31  152.19    8.88
   1  23  31  142.15    6.22
   1  23 -31  132.45    7.90
  -1  23 -31  124.58    7.87
  -1  23 -33   69.97    4.90
  -1  23  33   64.59    4.30
   1 -23 -33   77.64    6.72
  -1 -23 -33   63.70    6.01
   1  23 -33   71.96    6.24
  -1  23 -33   67.26    6.29
   1  23  33   75.62    4.81
  -1  23 -35    1.24    1.88
   1  23 -35    1.44    3.14
  -1  23 -35    5.83    3.37
  -1 -23 -35    3.11    3.59
   1 -23 -35    1.59    2.91
  -1  23  35    6.01    2.11
   1  23  35    6.79    2.13
  -1  23 -37   16.72    4.25
   1  23 -37   19.50    4.46
   1  23  37   20.10    2.99
  -1 -23 -37   16.87    4.10
   1 -23 -37   20.88    4.57
  -1  23  37   19.90    2.87
   1  23 -39   81.85    7.42
  -1  23 -39   79.27    7.10
   1  23  39   69.16    5.02
  -1 -23 -39   74.39    7.24
   1 -23 -39   71.13    6.85
  -1  23  39   76.02    4.97
   1  23 -41  199.05   10.70
  -1  23 -41  201.07   10.91
   1  23  41  186.46    8.09
   1 -23 -41  205.66   11.20
  -1 -23 -41  194.99   11.13
  -1  23  41  187.12    7.99
  -1  23 -43   87.27    7.91
   1  23  43   89.98    5.85
   1  23 -43   89.71    8.31
   1 -23 -43   91.75    8.17
  -1 -23 -43   91.10    8.13
  -1  23  43   87.32    5.66
   1  23 -45  126.88    9.50
  -1  23 -45  129.69    9.16
   1  23  45  136.33    7.25
  -1 -23 -45  128.40    9.62
   1 -23 -45  137.95    9.73
  -1  23  45  136.47    7.12
   1  23 -47   29.67    5.79
   1  23  47   25.70    3.83
  -1  23 -47   30.13    5.64
  -1  23  47   28.08    3.73
  -1 -23 -47   30.24    5.52
   1 -23 -47   31.90    5.57
  -1 -23 -49   67.20    7.83
  -1  25   1    9.21    2.10
  -1  25  -1    5.07    1.61
  -1  25  -1    8.42    1.50
  -1  25   1    6.67    1.50
   1  25  -1    6.63    1.25
   1  25   1    8.34    1.41
   1  25   1    9.66    2.01
   1  25  -1    2.97    1.70
  -1 -25   1    6.41    1.93
  -1 -25  -1    8.07    2.00
   1 -25  -1    8.33    1.98
   1 -25   1    3.98    1.51
   1  25  -3  144.31    6.02
  -1  25  -3  142.55    5.87
   1  25   3  137.61    5.54
  -1  25   3  151.86    5.56
  -1  25   3  146.62    4.94
  -1  25  -3  148.85    4.95
   1  25   3  160.55    4.85
   1  25  -3  147.67    4.52
   1 -25  -3  151.28    6.32
  -1 -25  -3  154.39    6.42
   1 -25   3  146.34    5.66
  -1 -25   3  143.28    5.65
   1  25   5  118.48    5.04
  -1  25   5  120.93    4.90
   1  25  -5  126.51    5.80
  -1  25  -5  122.02    5.61
  -1 -25   5  113.49    4.92
  -1  25   5  114.81    4.47
  -1  25  -5  129.94    4.68
   1  25  -5  124.33    4.21
   1  25   5  129.47    4.56
   1 -25   5  126.25    5.14
  -1 -25  -5  117.71    5.83
   1 -25  -5  119.34    5.84
   1  25   7  187.98    6.18
   1  25  -7  206.39    7.47
  -1  25   7  220.19    6.29
  -1 -25   7  206.35    6.34
  -1  25  -7  216.84    7.50
   1  25  -7  206.97    5.42
   1  25   7  214.63    5.83
  -1  25   7  212.52    6.02
  -1  25  -7  222.68    6.09
   1 -25   7  211.26    6.38
  -1 -25  -7  206.57    7.76
   1 -25  -7  206.05    7.76
   1  25  -9  417.42   10.82
  -1  25   9  409.48    8.41
   1  25   9  434.32    9.22
  -1 -25   9  426.10    8.80
  -1  25  -9  423.30   10.77
  -1  25   9  398.99    8.38
  -1  25  -9  433.08    8.58
   1  25  -9  412.58    7.65
   1  25   9  420.81    8.27
   1 -25  -9  437.07   11.54
  -1 -25  -9  439.50   11.59
   1 -25   9  426.18    8.52
   1  25 -11   38.84    3.78
  -1  25  11   43.75    2.95
   1  25  11   43.16    3.23
  -1 -25  11   38.00    2.81
  -1  25 -11   40.35    3.81
  -1  25 -11   36.58    2.86
  -1  25  11   41.18    2.92
   1  25  11   43.30    2.90
   1  25 -11   41.03    2.67
  -1 -25 -11   37.59    3.80
   1 -25 -11   43.25    4.07
   1 -25  11   42.02    2.78
   1  25  13  354.21    8.27
  -1  25  13  357.74    7.52
   1  25 -13  335.39   10.18
  -1 -25  13  339.35    7.44
  -1  25 -13  342.41   10.25
  -1  25 -13  335.25    7.94
  -1  25  13  352.52    8.04
   1  25  13  363.06    8.11
   1  25 -13  341.00    7.34
   1 -25  13  336.38    6.93
   1 -25 -13  360.20   11.13
  -1 -25 -13  357.77   10.98
   1  25  15  143.71    5.43
  -1  25  15  128.01    4.51
  -1 -25  15  134.11    4.63
   1  25 -15  153.88    7.13
  -1  25 -15  142.90    7.02
  -1  25  15  131.91    5.07
   1  25  15  139.31    5.24
   1  25 -15  131.54    4.66
  -1  25 -15  136.11    5.33
  -1 -25 -15  134.36    7.08
   1 -25 -15  130.99    7.13
   1 -25  15  139.40    4.27
  -1 -25 -17   80.06    5.80
   1 -25 -17   88.84    6.22
  -1  25  17   81.90    3.64
   1  25  17   85.41    4.24
  -1  25 -17   76.08    4.26
  -1  25 -17   78.23    5.41
   1  25 -17   82.92    5.55
   1  25 -17   83.96    4.01
   1  25  17   84.31    4.18
  -1 -25  17   75.04    3.39
  -1  25  19    4.60    1.38
   1  25  19    6.38    1.75
   1  25 -19    4.97    1.73
  -1  25 -19    3.81    1.77
  -1  25 -19    2.69    2.22
   1  25 -19    7.04    2.63
   1  25  19    5.56    1.57
  -1  25  19    7.45    1.71
   1 -25 -19    5.48    2.55
  -1 -25 -19    3.16    2.61
   1  25  21   18.19    2.25
   1  25 -21   23.29    2.53
  -1  25 -21   22.18    2.77
  -1  25 -21   22.00    3.79
   1  25 -21   27.53    3.86
  -1  25  21   16.47    2.18
   1  25  21   17.16    2.37
   1 -25 -21   22.77    3.95
  -1 -25 -21   20.87    3.56
   1  25  23    0.09    1.38
   1  25 -23    1.14    1.67
  -1  25 -23    1.43    1.65
  -1  25 -23    1.41    2.65
   1  25 -23    5.41    3.06
   1  25  23    0.99    1.44
  -1  25  23    0.31    1.31
  -1 -25 -23    0.23    2.42
   1 -25 -23    5.32    2.69
   1  25  25    1.14    1.40
  -1  25 -25   -0.12    1.73
   1  25 -25    0.84    1.55
  -1  25  25    1.02    1.42
   1  25  25    0.23    1.36
  -1 -25 -25   -0.61    2.65
   1 -25 -25   -0.72    2.63
   1  25 -25   -1.30    2.66
  -1  25 -25    3.96    2.79
   1  25 -27   16.28    2.34
  -1  25 -27   16.75    2.64
  -1  25  27   15.92    2.37
   1 -25 -27   15.98    3.55
  -1 -25 -27   19.39    3.91
   1  25 -27   12.36    3.44
   1  25  27   16.83    2.37
  -1  25 -27   13.42    3.63
  -1  25 -29  137.35    6.47
  -1  25  29  138.07    6.15
  -1 -25 -29  137.53    8.48
   1 -25 -29  130.67    8.44
   1  25 -29  141.45    8.39
  -1  25 -29  130.24    7.89
   1  25  29  128.52    5.87
  -1  25 -31   19.44    3.16
  -1  25  31   19.49    2.64
   1 -25 -31   18.71    4.27
  -1 -25 -31   21.19    4.36
   1  25  31   15.67    2.51
   1  25 -31   16.14    4.00
  -1  25 -31   23.60    4.36
  -1  25 -33    3.85    2.07
  -1  25 -33    2.07    2.98
   1  25 -33    5.77    3.37
   1 -25 -33    3.17    2.92
  -1 -25 -33    6.38    3.09
  -1  25  33    7.15    2.09
   1  25  33   11.11    2.26
   1  25 -35   13.52    3.65
   1  25  35   21.45    3.20
  -1  25 -35   22.86    4.37
  -1 -25 -35   11.56    3.72
   1 -25 -35   18.61    4.30
  -1  25  35   21.84    2.98
   1  25 -37    4.62    3.23
  -1  25 -37    6.70    3.73
   1 -25 -37    4.73    3.35
  -1 -25 -37    7.03    3.60
  -1  25  37    1.03    1.92
   1  25  37    3.67    2.04
   1  25 -39   31.40    5.37
   1  25  39   37.22    3.92
  -1  25 -39   36.47    5.85
  -1 -25 -39   34.26    5.59
   1 -25 -39   35.92    5.54
  -1  25  39   31.28    3.62
  -1  25 -41   25.97    5.18
   1  25 -41   34.02    5.96
   1  25  41   27.64    3.54
  -1 -25 -41   26.61    5.35
   1 -25 -41   34.76    5.64
  -1  25  41   32.42    3.83
   1  25  43   54.16    4.94
   1  25 -43   63.37    7.33
  -1  25 -43   53.32    6.59
  -1 -25 -43   55.94    7.03
   1 -25 -43   47.84    6.42
  -1  25  43   56.10    4.89
   1  25 -45   15.36    4.74
  -1  25 -45   13.53    4.58
   1  25  45   21.30    3.49
  -1  25  45   20.82    3.51
  -1 -25 -45   20.44    5.61
   1 -25 -45   18.35    4.96
  -1 -25 -47   95.32    8.76
  -1  27  -1    8.19    2.17
  -1  27   1    8.35    1.95
   1 -27  -1    8.01    2.19
   1 -27   1    9.26    2.12
  -1 -27  -1    8.40    2.14
  -1 -27   1    9.60    2.21
  -1  27   1    8.95    1.58
   1  27   1   10.98    1.59
  -1  27  -1    5.52    1.29
   1  27  -1    8.68    1.55
   1  27   1    8.76    2.30
   1  27  -1    8.21    2.26
  -1  27   3    6.98    1.92
  -1  27  -3    3.68    2.04
  -1 -27   3    3.12    1.59
   1 -27  -3    7.31    2.12
  -1 -27  -3    4.18    2.05
   1 -27   3    5.63    2.06
  -1  27   3    5.30    1.49
   1  27   3    6.36    1.50
   1  27  -3    4.64    1.40
  -1  27  -3    3.62    1.42
   1  27  -3    0.72    1.66
   1  27   3    6.80    2.17
  -1  27  -5  193.84    7.26
  -1 -27  -5  202.50    7.81
   1 -27   5  192.74    6.59
   1 -27  -5  195.46    7.69
  -1 -27   5  193.85    6.80
   1  27   5  203.97    5.88
  -1  27  -5  189.45    5.85
  -1  27   5  197.69    6.13
   1  27  -5  180.14    7.15
   1  27   5  197.24    6.79
  -1  27   5  206.51    6.66
   1  27  -7    0.79    2.09
  -1  27  -7    0.89    1.90
   1 -27   7    0.42    1.40
   1 -27  -7   -2.05    1.93
  -1 -27   7    2.73    1.67
  -1 -27  -7   -1.94    2.00
  -1  27   7   -1.38    1.31
   1  27   7    0.12    1.14
   1  27  -7   -0.96    1.15
  -1  27  -7    0.31    1.51
  -1  27   7    0.57    1.58
   1  27   7    1.43    1.55
  -1  27   9  167.33    5.78
   1  27  -9  161.94    7.21
   1  27   9  154.13    5.91
  -1 -27   9  150.97    5.69
  -1  27  -9  161.09    7.08
  -1  27   9  150.39    5.35
  -1  27  -9  154.02    5.40
   1  27  -9  157.54    5.02
   1  27   9  164.52    5.46
   1 -27   9  154.31    5.54
  -1 -27  -9  176.12    7.77
   1 -27  -9  160.19    7.38
   1  27 -11   11.55    2.62
  -1  27 -11   10.03    2.55
   1 -27 -11    8.13    2.59
  -1 -27 -11    7.74    2.60
  -1 -27  11    9.64    1.88
   1 -27  11   12.15    2.01
  -1  27 -11   10.99    1.91
  -1  27  11   13.60    2.09
   1  27  11   11.16    1.84
   1  27 -11    9.61    1.69
   1  27  11    7.32    1.87
  -1  27  11   10.47    1.93
   1  27 -13  144.20    7.08
  -1  27  13  144.92    5.21
   1  27  13  147.31    5.72
  -1 -27  13  132.36    5.00
  -1  27 -13  136.49    6.89
  -1  27 -13  141.17    5.49
   1  27  13  150.19    5.47
   1  27 -13  149.17    5.16
  -1  27  13  146.84    5.60
  -1 -27 -13  145.35    7.29
   1 -27 -13  150.27    7.57
   1 -27  13  135.21    4.82
   1  27  15   63.22    3.81
  -1  27  15   57.92    3.39
  -1 -27  15   50.06    3.18
   1  27 -15   56.44    4.75
  -1  27 -15   56.00    4.87
  -1  27 -15   54.41    3.69
   1  27  15   55.37    3.48
   1  27 -15   59.29    3.45
  -1  27  15   64.94    3.88
  -1 -27 -15   56.68    4.98
   1 -27 -15   65.19    5.23
   1  27 -17   31.80    4.10
  -1  27 -17   31.47    4.08
   1  27  17   29.87    2.73
  -1  27  17   30.73    2.58
   1  27  17   24.77    2.53
  -1  27  17   29.69    2.75
   1  27 -17   33.39    2.86
  -1  27 -17   28.93    2.97
  -1 -27 -17   29.62    3.91
   1 -27 -17   29.41    3.90
   1  27 -19   11.02    2.10
  -1  27 -19    9.95    2.20
  -1  27 -19    5.51    2.78
   1  27 -19   14.62    3.04
   1  27  19    8.52    1.82
  -1  27  19   10.07    1.92
   1  27  19    9.08    1.90
   1 -27 -19    8.20    2.83
  -1 -27 -19    7.56    2.77
  -1  27 -21   61.57    4.18
   1  27 -21   56.20    3.70
  -1  27 -21   63.58    5.45
   1  27 -21   72.80    5.84
   1  27  21   66.81    3.96
  -1  27  21   67.02    4.08
   1  27  21   62.20    3.93
   1 -27 -21   60.65    5.55
  -1 -27 -21   58.99    5.44
   1  27 -23    0.89    1.50
  -1  27 -23    0.63    1.70
  -1  27 -23    0.10    2.71
   1  27 -23    6.66    3.01
   1  27  23    2.67    1.57
   1  27  23    4.66    1.66
  -1  27  23   -0.03    1.43
   1 -27 -23    2.01    2.83
  -1 -27 -23    4.24    2.59
   1  27 -25  204.97    6.96
  -1  27 -25  222.22    8.00
   1  27  25  220.74    7.50
  -1  27  25  218.20    7.45
   1 -27 -25  232.51   10.73
  -1 -27 -25  226.07   10.25
   1  27 -25  209.71    9.71
  -1  27 -25  231.13   10.27
  -1  27 -27    2.34    1.84
  -1  27  27    5.27    1.91
   1  27  27   -0.57    1.66
   1 -27 -27    3.71    2.84
  -1 -27 -27    3.18    3.07
   1  27 -27    4.60    2.99
  -1  27 -27   -2.16    2.94
  -1  27 -29   41.94    4.00
  -1  27  29   41.26    3.71
   1 -27 -29   37.05    5.05
  -1 -27 -29   39.74    5.26
   1  27 -29   42.19    5.20
   1  27  29   42.06    3.60
  -1  27 -29   49.94    5.57
  -1  27 -31   63.85    4.78
   1  27 -31   60.21    6.12
  -1  27 -31   65.07    6.26
   1  27  31   66.07    4.56
   1 -27 -31   63.64    6.46
  -1 -27 -31   72.37    6.98
  -1  27  31   57.64    4.38
  -1  27 -33   20.59    4.40
   1  27 -33   14.58    3.71
  -1 -27 -33    9.86    3.66
   1 -27 -33   10.71    3.79
  -1  27  33   13.86    2.47
   1  27  33   11.90    2.44
   1  27  35   37.20    3.88
  -1  27 -35   35.43    5.52
   1  27 -35   39.83    5.80
   1 -27 -35   30.44    4.94
  -1 -27 -35   34.41    5.57
  -1  27  35   25.68    3.17
  -1  27 -37  111.58    8.50
   1  27  37  104.08    6.13
   1  27 -37  109.82    8.40
   1 -27 -37  109.32    8.58
  -1 -27 -37  116.94    8.96
  -1  27  37  105.99    6.16
   1  27 -39    1.52    3.78
  -1  27 -39   -1.69    4.39
   1 -27 -39    7.02    4.53
  -1 -27 -39    2.85    3.98
   1  27  39   -1.27    2.09
  -1  27  39   -0.62    1.97
   1  27 -41   98.52    8.60
  -1  27 -41  101.38    8.49
   1  27  41  110.31    6.60
  -1 -27 -41   99.11    8.62
   1 -27 -41  107.77    8.91
  -1  27  41   97.78    6.16
  -1  27 -43   13.18    4.78
   1  27 -43    6.27    4.07
   1 -27 -43    7.48    4.41
  -1 -27 -43    5.42    4.26
   1  27  43    6.93    2.42
  -1  27  43    4.59    2.31
  -1 -27 -45   20.90    5.81
   1  29   1  219.44    7.79
  -1  29   1  210.50    7.40
   1  29  -1  216.24    7.88
  -1  29  -1  204.94    7.50
  -1 -29   1  212.26    7.79
   1 -29  -1  224.31    8.19
  -1 -29  -1  220.08    8.14
   1 -29   1  198.31    7.47
   1  29   1  222.01    6.27
   1  29  -1  206.17    5.96
  -1  29   1  229.89    6.69
  -1  29  -1  210.26    6.45
  -1  29  -3  175.96    7.15
  -1  29   3  164.10    6.44
   1  29   3  178.34    6.91
   1  29  -3  171.17    7.14
  -1  29   3  170.28    5.85
   1  29   3  167.22    5.44
   1  29  -3  165.48    5.33
  -1  29  -3  166.04    5.71
  -1 -29   3  170.17    6.81
   1 -29   3  162.51    6.57
   1 -29  -3  167.76    7.28
  -1 -29  -3  178.46    7.58
  -1  29  -5   96.24    5.45
   1  29  -5   92.48    5.56
   1  29   5  102.68    5.24
  -1  29   5  108.12    5.17
  -1  29  -5   97.78    4.47
  -1  29   5  103.40    4.67
   1  29   5  100.08    4.33
   1  29  -5   97.92    4.15
   1 -29  -5  111.34    6.18
  -1 -29  -5  112.92    6.24
   1 -29   5  102.03    5.13
  -1 -29   5  104.96    5.32
  -1  29  -7   94.57    5.55
   1  29   7   95.38    5.09
   1  29  -7  100.48    5.92
  -1  29   7   91.73    4.66
   1  29   7  107.43    4.56
  -1  29  -7   92.26    4.44
   1  29  -7   98.64    4.26
  -1  29   7   94.05    4.52
  -1 -29   7  100.39    5.10
   1 -29   7   98.71    4.94
   1 -29  -7  100.36    6.07
  -1 -29  -7   99.95    6.00
  -1  29  -9   93.16    5.82
  -1  29   9   98.88    4.80
   1  29   9  102.12    5.12
   1  29  -9  110.70    6.34
   1  29  -9  109.91    4.45
   1  29   9  104.42    4.63
  -1  29  -9   89.39    4.43
  -1  29   9  103.32    4.75
   1 -29   9   99.32    4.79
  -1 -29  -9  112.99    6.64
   1 -29  -9  100.00    6.12
  -1 -29   9  103.44    4.98
  -1  29 -11   56.20    4.68
  -1  29  11   49.07    3.43
   1  29 -11   51.83    4.54
   1  29  11   51.58    3.75
   1  29  11   51.78    3.43
  -1  29  11   46.76    3.33
  -1  29 -11   52.53    3.66
   1  29 -11   55.39    3.33
   1 -29 -11   46.78    4.62
  -1 -29  11   54.67    3.70
   1 -29  11   56.42    3.63
  -1 -29 -11   48.59    4.42
  -1  29 -13  180.74    8.19
   1  29  13  175.95    6.46
   1  29 -13  187.56    8.30
  -1  29  13  184.06    6.15
   1  29 -13  184.50    5.94
  -1  29 -13  166.89    6.10
  -1  29  13  179.39    6.27
   1  29  13  182.90    6.27
  -1 -29  13  177.65    6.16
   1 -29 -13  191.96    8.86
  -1 -29 -13  194.55    8.84
  -1  29 -15   13.79    2.19
   1  29 -15   13.64    3.08
  -1  29 -15   14.13    3.40
   1  29  15   14.91    2.39
  -1  29  15   15.31    2.24
  -1  29  15   17.57    2.44
   1  29 -15   17.99    2.28
   1  29  15   16.03    2.22
   1 -29 -15   14.63    3.43
  -1 -29 -15   12.95    2.99
   1  29 -17  183.55    8.53
  -1  29 -17  187.92    8.72
   1  29  17  190.08    6.66
  -1  29 -17  197.52    7.06
   1  29  17  195.25    6.62
  -1  29  17  205.93    6.95
   1  29 -17  184.55    6.25
  -1 -29 -17  185.77    8.91
   1 -29 -17  186.28    9.09
  -1  29 -19   57.95    4.21
   1  29 -19   44.44    3.39
   1  29 -19   50.40    5.08
  -1  29 -19   52.22    5.08
   1  29  19   46.41    3.50
   1  29  19   45.88    3.56
  -1  29  19   45.11    3.49
   1 -29 -19   49.54    5.30
  -1 -29 -19   48.48    5.02
  -1  29 -21  136.01    6.29
   1  29 -21  118.42    5.32
   1  29 -21  141.44    8.02
  -1  29 -21  129.48    7.83
   1  29  21  141.14    5.80
   1  29  21  130.03    5.73
  -1  29  21  145.76    6.07
   1 -29 -21  145.56    8.59
  -1 -29 -21  146.26    8.35
  -1  29 -23  142.79    6.43
   1  29 -23  133.14    5.71
  -1  29  23  148.90    6.25
   1  29  23  160.44    6.51
   1 -29 -23  143.13    8.59
  -1 -29 -23  137.60    8.24
   1  29 -23  150.16    8.49
  -1  29 -23  138.69    8.20
  -1  29 -25   23.39    3.16
   1  29  25   18.86    2.58
  -1  29  25   16.72    2.53
  -1 -29 -25   15.78    3.58
   1 -29 -25   21.14    3.94
  -1  29 -25   20.09    4.09
   1  29 -25   15.23    3.72
  -1  29 -27   18.48    2.89
   1  29  27   19.42    2.79
  -1  29  27   18.61    2.67
  -1 -29 -27   10.51    3.34
   1 -29 -27   15.76    4.09
  -1  29 -27   13.77    3.66
   1  29 -27   13.33    3.26
  -1  29 -29   69.57    5.00
   1  29 -29   69.94    6.70
  -1  29 -29   63.76    6.35
   1 -29 -29   72.45    6.86
  -1 -29 -29   58.02    6.28
  -1  29  29   69.72    4.66
   1  29  29   64.49    4.52
   1  29 -31   10.86    3.84
  -1  29 -31    8.58    3.40
  -1 -29 -31   11.61    4.24
   1 -29 -31   10.85    4.00
  -1  29  31    7.87    2.24
   1  29  31    7.69    2.13
  -1  29 -33   36.63    5.38
   1  29 -33   40.83    5.60
   1 -29 -33   48.39    6.09
  -1 -29 -33   43.58    5.84
   1  29  33   47.39    4.27
  -1  29  33   48.71    4.13
  -1  29 -35   42.48    6.23
   1  29 -35   29.96    5.19
   1 -29 -35   38.13    5.74
  -1 -29 -35   41.59    5.94
   1  29  35   31.68    3.67
  -1  29  35   38.30    3.98
  -1  29 -37    9.29    4.20
   1  29 -37    2.67    3.53
  -1 -29 -37   15.71    4.96
   1 -29 -37    4.11    3.88
  -1  29  37   11.47    2.80
   1  29  37   10.12    2.56
   1  29 -39   49.08    6.95
  -1  29 -39   46.69    6.64
  -1 -29 -39   46.19    6.76
   1 -29 -39   36.30    6.09
   1  29  39   32.49    3.79
  -1  29  39   36.64    4.10
   1  29 -41    1.28    4.00
  -1  29 -41   -0.42    3.67
   1 -29 -41    1.92    3.99
  -1 -29 -41    0.54    4.04
  -1  29  41    0.55    2.22
   1  29  41   -3.41    2.54
  -1 -29 -43   40.47    6.62
   1  31  -1   77.65    5.09
  -1  31   1   76.78    4.81
   1  31   1   75.82    5.07
  -1  31  -1   72.79    4.90
   1 -31   1   75.47    5.00
   1 -31  -1   75.33    5.10
  -1 -31   1   75.95    5.11
  -1 -31  -1   80.77    5.37
  -1  31  -1   72.67    4.07
   1  31   1   71.72    3.80
   1  31  -1   73.60    3.85
  -1  31   1   74.31    4.12
  -1  31   3   83.72    4.90
   1  31  -3   91.61    5.53
   1  31   3   86.18    5.25
  -1  31  -3   90.53    5.43
   1  31   3   86.08    4.25
   1  31  -3   86.62    4.12
  -1  31  -3   87.49    4.51
  -1  31   3   90.32    4.43
  -1 -31  -3  104.24    6.21
  -1 -31   3   96.10    5.55
   1 -31   3   94.72    5.38
   1 -31  -3   86.43    5.64
  -1  31   5   13.67    2.41
  -1  31  -5   14.65    2.87
   1  31  -5   13.44    2.87
   1  31   5   15.17    2.62
   1  31  -5   18.93    2.26
   1  31   5   15.70    2.16
  -1  31   5   16.09    2.28
  -1  31  -5   16.51    2.33
   1 -31  -5   14.56    3.11
  -1 -31  -5   16.71    3.08
  -1 -31   5   13.33    2.50
   1 -31   5   13.53    2.53
   1  31  -7   -1.86    2.36
  -1  31   7    3.78    1.83
  -1  31  -7    1.76    2.04
   1  31   7    1.22    1.81
  -1  31   7    1.10    1.57
  -1  31  -7    3.19    1.80
   1  31  -7    2.93    1.44
   1  31   7    0.62    1.24
   1 -31   7    2.30    1.88
   1 -31  -7   -0.05    2.26
  -1 -31  -7    0.75    2.01
  -1 -31   7    4.49    2.16
   1  31  -9    5.03    2.27
  -1  31  -9    4.44    2.42
   1  31   9    7.83    2.14
  -1  31   9    5.67    1.90
  -1  31  -9    7.28    1.93
   1  31  -9    9.10    1.87
  -1  31   9    7.46    1.78
   1  31   9    6.02    1.74
   1 -31   9    8.92    2.09
  -1 -31   9    6.12    2.02
   1 -31  -9    3.09    2.14
  -1 -31  -9    3.58    2.35
  -1  31 -11    7.15    2.52
   1  31 -11    7.71    2.70
  -1  31  11    6.79    2.03
   1  31  11    9.94    2.30
   1  31 -11    7.99    1.71
  -1  31 -11    7.32    2.06
  -1  31  11    5.73    1.54
   1  31  11    8.11    1.87
   1 -31 -11    6.61    2.59
  -1 -31 -11   13.23    3.12
  -1 -31  11    8.11    2.02
  -1  31 -13   29.72    4.01
   1  31  13   29.66    3.15
   1  31 -13   31.98    4.17
  -1  31  13   31.02    3.06
  -1  31 -13   31.63    3.07
  -1  31  13   28.99    2.84
   1  31  13   37.61    3.11
   1  31 -13   27.67    2.70
  -1 -31 -13   34.02    4.17
  -1 -31  13   22.94    2.73
   1 -31 -13   30.43    4.11
   1  31 -15   34.22    4.09
  -1  31 -15   39.22    4.37
   1  31  15   41.68    3.56
  -1  31 -15   37.98    3.43
   1  31 -15   39.22    3.07
  -1  31  15   41.06    3.39
   1  31  15   49.03    3.54
   1 -31 -15   43.49    4.75
  -1 -31 -15   46.99    5.07
  -1  31 -17  546.54   15.03
   1  31 -17  536.42   14.84
   1  31  17  546.56   11.57
  -1  31  17  560.04   11.83
  -1  31 -17  525.77   11.74
   1  31  17  552.92   11.38
   1  31 -17  505.43   10.49
  -1 -31 -17  544.44   15.56
   1 -31 -17  580.83   16.26
  -1  31 -19   51.54    4.07
   1  31 -19   59.28    3.97
  -1  31 -19   50.15    5.20
   1  31 -19   58.11    5.39
   1  31  19   54.14    3.99
   1  31  19   60.17    4.07
  -1  31  19   53.25    4.04
   1 -31 -19   65.39    6.03
  -1 -31 -19   53.34    5.50
   1  31 -21   17.03    2.43
  -1  31 -21   16.46    2.79
   1  31  21   21.34    2.73
  -1  31  21   24.54    2.87
   1 -31 -21   24.56    4.23
  -1 -31 -21   20.46    4.10
   1  31 -21   12.77    3.41
  -1  31 -21   19.16    3.84
  -1  31 -23    0.62    1.93
  -1  31  23   -2.98    2.01
   1  31  23   -0.81    1.46
   1 -31 -23    5.63    3.70
  -1 -31 -23   -1.16    2.97
  -1  31 -23    2.91    3.08
   1  31 -23   -1.95    2.77
  -1  31 -25   22.38    3.32
  -1  31  25   21.44    2.84
   1  31  25   19.93    2.92
   1 -31 -25   25.69    4.63
  -1 -31 -25   25.06    4.42
  -1  31 -25   22.72    4.40
   1  31 -25   27.97    4.76
  -1  31 -27    5.07    2.28
  -1  31 -27    8.98    3.59
   1  31 -27    6.29    3.45
   1 -31 -27    8.83    3.48
  -1 -31 -27   -0.30    3.02
   1  31  27    3.70    1.80
  -1  31  27    0.60    1.83
  -1  31 -29    3.50    3.04
   1  31 -29   -0.36    3.28
  -1 -31 -29    2.04    3.43
   1 -31 -29    2.22    3.45
  -1  31  29    0.78    1.82
   1  31  29    1.80    1.90
  -1  31 -31   10.53    4.15
   1  31 -31   16.35    4.48
  -1 -31 -31    4.48    3.45
   1 -31 -31    8.73    3.73
   1  31  31   10.15    2.58
  -1  31  31   13.07    2.77
  -1  31 -33   43.08    5.83
   1  31 -33   45.75    5.96
  -1 -31 -33   49.37    6.17
   1 -31 -33   46.67    6.37
  -1  31  33   47.64    4.32
   1  31  33   49.30    4.38
   1  31 -35    7.70    4.65
  -1  31 -35    3.99    3.81
  -1 -31 -35   -0.80    3.76
   1 -31 -35    0.16    3.39
   1  31  35    0.00    2.20
  -1  31  35    5.24    2.36
  -1  31 -37   92.25    8.53
   1  31 -37   94.16    8.34
  -1 -31 -37   90.75    8.66
   1 -31 -37  102.03    8.79
  -1  31  37   95.86    6.11
   1  31  37   98.85    6.33
  -1  31 -39   39.69    6.35
   1  31 -39   31.99    5.84
   1 -31 -39   45.05    6.64
  -1 -31 -39   41.44    6.61
  -1  31  39   42.08    4.60
   1  31  39   44.55    4.50
  -1  33   1  238.69    8.62
   1  33  -1  221.31    8.62
  -1  33  -1  236.23    8.73
   1  33   1  233.24    8.83
  -1  33   1  233.24    7.32
   1  33  -1  246.21    7.02
   1  33   1  227.64    6.86
  -1  33  -1  235.86    7.35
   1 -33   1  241.16    9.03
  -1 -33  -1  237.18    9.30
  -1 -33   1  246.98    9.32
   1 -33  -1  245.55    9.25
  -1  33  -3    0.68    2.28
  -1  33   3    3.39    2.12
   1  33  -3    3.39    2.27
   1  33   3    1.22    2.23
   1  33   3    3.74    1.70
   1  33  -3    1.77    1.50
  -1  33  -3    1.63    1.71
  -1  33   3    2.06    1.70
   1 -33  -3    1.86    2.17
  -1 -33  -3   -0.67    2.14
  -1 -33   3    0.27    2.02
   1 -33   3    0.32    1.88
  -1  33  -5  101.18    6.16
  -1  33   5  114.42    5.87
   1  33  -5  107.97    6.50
   1  33   5  119.19    6.24
   1  33   5  122.72    5.28
  -1  33  -5  112.65    5.15
  -1  33   5  116.94    5.28
   1  33  -5  116.47    4.96
  -1 -33  -5  120.26    7.00
  -1 -33   5  115.60    6.23
   1 -33   5  116.15    6.05
   1 -33  -5  112.36    6.85
   1  33  -7   11.69    3.11
  -1  33   7    8.46    2.32
  -1  33  -7    9.73    3.00
   1  33   7    8.08    2.19
  -1  33  -7    9.76    2.16
   1  33   7   12.81    2.14
   1  33  -7    4.44    1.53
  -1  33   7   11.88    2.12
  -1 -33  -7    9.11    2.75
   1 -33  -7    8.62    2.84
  -1 -33   7   11.18    2.53
   1 -33   7    6.80    2.20
  -1  33  -9   57.29    5.05
  -1  33   9   55.11    4.14
   1  33   9   64.77    4.63
   1  33  -9   53.51    4.96
   1  33  -9   64.94    3.83
  -1  33   9   62.45    4.17
   1  33   9   67.44    4.02
  -1  33  -9   62.57    4.17
  -1 -33   9   58.73    4.41
  -1 -33  -9   64.17    5.57
   1 -33   9   58.72    4.26
   1 -33  -9   60.36    5.46
   1  33 -11   -2.89    2.63
  -1  33 -11   -3.19    2.88
   1  33  11    1.49    1.78
  -1  33  11    0.12    1.74
  -1  33  11    1.74    1.75
   1  33 -11    2.28    1.67
   1  33  11    1.66    1.77
  -1  33 -11   -1.33    1.74
   1 -33 -11    1.16    2.39
  -1 -33 -11    5.52    2.82
  -1 -33  11    1.33    1.73
  -1  33 -13   15.22    3.45
   1  33 -13   12.27    3.13
   1  33  13   12.23    2.59
   1  33  13   14.56    2.41
   1  33 -13   13.37    2.22
  -1  33 -13   12.78    2.38
  -1  33  13   12.40    2.13
   1 -33 -13    8.50    2.98
  -1 -33 -13   13.35    3.35
  -1  33 -15   34.93    4.80
   1  33 -15   30.15    4.19
   1  33  15   32.29    3.35
   1  33 -15   36.56    3.19
  -1  33  15   34.11    3.25
   1  33  15   35.37    3.30
  -1  33 -15   33.00    3.36
   1 -33 -15   38.82    4.69
  -1 -33 -15   35.26    4.72
  -1  33 -17    3.49    2.28
   1  33 -17   -0.30    2.74
  -1  33 -17    4.01    2.92
   1  33  17    3.46    2.18
   1  33 -17    8.01    2.63
  -1  33  17    2.09    1.80
   1  33  17    4.00    1.86
   1 -33 -17   -0.83    2.67
  -1 -33 -17    1.79    2.53
   1  33 -19   66.28    4.32
  -1  33 -19   63.83    4.61
   1  33  19   69.29    4.43
  -1  33  19   67.36    4.60
   1 -33 -19   78.64    6.91
  -1 -33 -19   67.39    6.21
   1  33 -19   69.85    6.04
  -1  33 -19   71.42    6.39
  -1  33 -21  126.39    6.34
  -1  33  21  139.45    6.47
   1  33  21  141.86    6.41
  -1 -33 -21  133.98    8.73
   1 -33 -21  145.66    9.04
   1  33 -21  148.41    8.65
  -1  33 -21  135.95    8.39
  -1  33 -23   12.08    2.59
   1  33  23   10.85    2.44
  -1  33  23    8.72    2.24
  -1 -33 -23    7.88    3.08
   1 -33 -23    6.28    3.56
  -1  33 -23    5.02    3.14
   1  33 -23   14.47    3.78
  -1  33 -25   40.61    4.08
  -1  33 -25   46.20    5.76
   1  33 -25   44.14    5.35
   1 -33 -25   53.32    6.22
  -1 -33 -25   44.47    5.73
   1  33  25   45.91    4.03
  -1  33  25   50.35    4.18
  -1  33 -27    6.51    3.57
   1  33 -27    5.29    3.25
  -1 -33 -27    4.29    3.82
   1 -33 -27    4.90    3.30
   1  33  27    5.68    2.42
  -1  33  27    2.91    1.91
  -1  33 -29   13.34    4.27
   1  33 -29    8.87    4.20
  -1 -33 -29    4.00    3.41
   1 -33 -29   10.02    4.12
  -1  33  29    9.21    2.40
   1  33  29   10.32    2.59
   1  33 -31   16.32    4.45
  -1  33 -31   26.69    5.28
   1 -33 -31   24.11    5.13
  -1 -33 -31   26.63    5.13
  -1  33  31   23.21    3.35
   1  33  31   18.24    3.02
   1  33 -33   52.48    6.47
  -1  33 -33   50.67    6.42
  -1 -33 -33   59.43    7.23
   1 -33 -33   53.26    6.73
  -1  33  33   52.40    4.68
   1  33  33   51.76    4.61
  -1  33 -35   91.13    8.27
   1  33 -35   68.23    7.42
   1 -33 -35   77.69    8.02
  -1 -33 -35   80.48    8.40
   1  33  35   74.18    5.52
  -1  33  35   81.01    5.75
   1  33 -37   53.06    6.85
  -1  33 -37   43.32    6.54
  -1  33  37   35.98    4.04
   1  33  37   43.77    4.58
  -1 -33 -37   43.42    6.47
   1 -33 -37   35.39    6.22
  -1  35  -1   46.50    4.51
  -1  35   1   49.88    4.41
   1  35  -1   53.00    4.77
   1  35   1   56.20    4.75
   1  35   1   55.95    3.75
   1  35  -1   54.07    3.74
  -1  35  -1   51.16    3.83
  -1  35   1   45.13    3.69
  -1 -35   1   55.90    4.90
   1 -35   1   54.29    4.72
   1 -35  -1   57.34    5.01
  -1 -35  -1   58.74    5.08
  -1  35  -3   87.00    5.93
  -1  35   3   80.92    5.31
   1  35   3   82.75    5.49
   1  35  -3   76.40    5.55
  -1  35  -3   82.28    4.68
  -1  35   3   82.10    4.71
   1  35   3   87.91    4.61
   1  35  -3   77.29    4.29
  -1 -35  -3   77.40    5.81
   1 -35   3   82.05    5.55
  -1 -35   3   87.47    5.82
   1 -35  -3   83.23    5.91
   1  35  -5    9.10    3.21
  -1  35   5    7.94    2.48
  -1  35  -5   10.31    3.10
   1  35   5   13.41    2.99
   1  35  -5   10.28    2.01
  -1  35   5    6.77    2.00
  -1  35  -5   12.14    2.44
   1  35   5   10.56    2.17
   1 -35   5    8.99    2.82
   1 -35  -5   12.30    3.40
  -1 -35  -5   11.75    3.10
  -1 -35   5   12.01    3.00
  -1  35   7   17.29    2.83
  -1  35  -7   18.08    3.41
   1  35  -7   17.03    3.39
   1  35   7   14.10    2.92
  -1  35  -7   19.15    2.76
  -1  35   7   17.49    2.69
   1  35  -7   15.05    2.37
   1  35   7   16.01    2.46
   1 -35  -7   18.89    3.73
   1 -35   7   20.44    2.99
  -1 -35  -7   15.41    3.23
  -1 -35   7   16.26    3.00
  -1  35  -9  242.61    9.87
   1  35   9  243.08    8.84
  -1  35   9  248.20    8.54
   1  35  -9  263.03   10.49
   1  35   9  261.00    7.95
  -1  35   9  266.18    8.25
  -1  35  -9  264.28    8.31
   1  35  -9  252.16    7.58
   1 -35  -9  251.61   10.67
  -1 -35  -9  268.09   10.92
  -1 -35   9  250.69    8.97
  -1  35 -11   84.95    6.49
   1  35 -11   91.22    6.49
   1  35  11   95.27    5.72
  -1  35 -11   79.82    4.93
   1  35  11   86.72    4.77
   1  35 -11   83.47    4.68
  -1  35  11   90.82    5.02
   1 -35 -11   91.28    6.99
  -1 -35 -11   92.47    6.80
   1  35 -13   35.38    4.69
  -1  35 -13   36.35    4.94
   1  35  13   30.80    3.49
   1  35  13   30.70    3.17
  -1  35  13   38.53    3.52
   1  35 -13   34.54    3.25
  -1  35 -13   37.62    3.67
  -1 -35 -13   29.49    4.21
   1 -35 -13   37.27    4.78
   1  35 -15   44.01    5.05
  -1  35 -15   41.01    4.95
   1  35  15   40.77    3.93
  -1  35 -15   37.10    3.58
  -1  35  15   41.52    3.69
   1  35  15   46.37    3.84
   1  35 -15   37.13    3.40
   1 -35 -15   37.00    5.12
  -1 -35 -15   42.34    5.26
  -1  35  17   91.41    5.30
  -1  35 -17   97.96    5.69
   1  35 -17   90.88    5.06
   1  35  17   94.26    5.27
   1 -35 -17  105.94    7.89
  -1 -35 -17  108.78    7.76
   1  35 -17  104.84    7.40
  -1  35 -17  114.72    7.85
  -1  35 -19  321.97    9.96
   1  35  19  337.44    9.83
  -1  35  19  327.75    9.81
  -1 -35 -19  345.30   13.51
   1 -35 -19  352.38   13.78
   1  35 -19  342.03   12.91
  -1  35 -19  346.53   13.26
  -1  35 -21   46.83    4.36
   1  35  21   53.24    4.29
  -1  35  21   49.95    4.25
  -1 -35 -21   47.30    5.96
   1 -35 -21   48.01    6.13
   1  35 -21   52.79    5.71
  -1  35 -21   60.75    6.20
  -1  35 -23    7.95    2.71
   1  35 -23    2.33    3.18
  -1  35 -23    3.24    2.93
   1 -35 -23    8.90    4.08
  -1 -35 -23    2.65    3.01
   1  35  23   10.03    2.51
  -1  35  23    6.74    2.28
  -1  35 -25   26.75    4.75
   1  35 -25   25.30    4.59
  -1 -35 -25   22.26    4.81
   1 -35 -25   25.37    4.71
   1  35  25   28.53    3.55
  -1  35  25   27.02    3.43
  -1  35 -27    9.38    3.75
   1  35 -27    1.75    3.59
  -1 -35 -27    7.10    3.56
   1 -35 -27    4.33    3.31
  -1  35  27    3.57    2.17
   1  35  27    2.85    1.98
  -1  35 -29   44.06    5.99
   1  35 -29   40.61    5.86
   1 -35 -29   37.21    5.81
  -1 -35 -29   50.97    6.93
   1  35  29   41.95    4.23
  -1  35  29   53.43    4.59
   1  35 -31    9.59    4.62
  -1  35 -31   17.11    4.83
   1 -35 -31    6.07    3.97
  -1 -35 -31    5.36    4.00
   1  35  31   14.75    3.06
  -1  35  31   15.30    3.17
  -1  35 -33   53.79    6.95
   1  35 -33   48.29    6.66
   1 -35 -33   54.03    7.15
  -1 -35 -33   61.31    7.60
  -1  35  33   52.56    4.87
   1  35  33   53.99    4.83
   1  35 -35    3.04    4.05
  -1  35 -35    9.82    4.72
  -1 -35 -35   11.41    4.77
   1 -35 -35    8.63    4.19
   1  35  35    8.98    2.73
  -1  35  35   10.01    2.98
  -1  37   1    9.71    2.88
   1  37   1    9.37    2.91
  -1  37  -1    3.47    2.41
   1  37  -1    7.72    2.90
   1  37  -1    6.34    2.01
  -1  37  -1    8.47    2.19
  -1  37   1   10.35    2.48
   1  37   1    7.49    1.99
   1 -37   1    5.65    2.54
   1 -37  -1    8.32    3.15
  -1 -37   1    8.04    2.86
  -1 -37  -1    4.33    2.55
  -1  37  -3    1.25    2.40
   1  37  -3    2.12    2.24
  -1  37   3    3.91    2.46
   1  37   3    5.30    2.74
   1  37  -3   -1.36    1.66
   1  37   3    1.45    1.55
  -1  37   3    0.25    1.93
  -1  37  -3    2.12    1.81
   1 -37   3    4.05    2.58
   1 -37  -3    4.98    2.60
  -1 -37   3    1.51    2.29
  -1 -37  -3    1.53    2.57
  -1  37  -5   23.65    3.72
   1  37   5   30.96    3.95
  -1  37   5   29.62    3.80
   1  37  -5   35.36    4.45
  -1  37  -5   31.69    3.40
   1  37   5   32.56    3.17
   1  37  -5   30.15    3.05
  -1  37   5   32.80    3.39
  -1 -37   5   27.64    3.82
  -1 -37  -5   32.79    4.45
   1 -37  -5   30.70    4.47
   1 -37   5   31.51    3.71
  -1  37  -7    3.16    2.46
   1  37  -7    1.69    2.70
  -1  37   7    2.53    2.26
   1  37   7    2.98    2.29
   1  37   7    3.02    1.86
  -1  37   7    3.95    1.82
   1  37  -7    3.68    1.99
  -1  37  -7    4.97    1.92
  -1 -37   7    3.29    2.26
  -1 -37  -7    2.65    2.70
   1 -37  -7    2.17    2.71
  -1  37  -9   45.16    4.97
   1  37   9   45.99    4.42
   1  37  -9   38.06    4.62
   1  37   9   50.11    3.96
  -1  37   9   46.39    3.91
   1  37  -9   46.61    3.67
  -1  37  -9   46.01    4.11
  -1 -37  -9   47.28    5.24
   1 -37  -9   39.66    4.91
  -1  37 -11   61.07    5.68
   1  37 -11   52.93    5.42
   1  37  11   58.34    4.79
  -1  37  11   60.70    4.45
  -1  37 -11   62.95    4.56
   1  37  11   61.23    4.32
   1  37 -11   60.45    4.20
   1 -37 -11   70.57    6.58
  -1 -37 -11   58.11    5.89
   1  37 -13   38.64    3.56
  -1  37  13   47.57    3.96
   1  37  13   51.83    4.06
  -1  37 -13   50.97    4.21
  -1 -37 -13   48.45    5.46
   1 -37 -13   47.55    5.34
   1  37 -13   41.39    5.27
  -1  37 -13   46.30    5.20
   1  37 -15    4.99    2.14
  -1  37 -15    2.38    2.20
   1  37  15    2.55    1.94
  -1  37  15    3.48    2.13
   1 -37 -15    4.19    3.23
  -1 -37 -15    2.67    3.21
   1  37 -15    7.15    3.00
  -1  37 -15    1.12    3.02
  -1  37 -17    0.71    2.13
  -1  37  17    3.58    2.02
   1  37  17   -1.04    1.90
  -1 -37 -17    3.37    3.34
   1 -37 -17   -3.19    3.34
   1  37 -17    2.06    3.38
  -1  37 -17   -0.70    3.13
  -1  37 -19  142.27    7.11
  -1  37  19  162.87    7.19
   1  37  19  164.72    7.23
   1 -37 -19  149.66    9.77
  -1 -37 -19  162.50    9.91
  -1  37 -19  137.25    8.95
   1  37 -19  144.33    8.93
  -1  37 -21    6.49    2.74
  -1  37 -21    4.21    3.43
   1  37 -21    9.30    3.89
   1 -37 -21    6.49    4.04
  -1 -37 -21   11.12    3.88
   1  37  21    7.63    2.44
  -1  37  21    4.88    2.14
  -1  37 -23   31.29    5.04
   1  37 -23   24.46    4.85
   1 -37 -23   29.71    5.56
  -1  37  23   17.96    3.08
   1  37  23   18.44    2.95
   1  37 -25   70.90    7.09
  -1  37 -25   76.53    7.46
   1 -37 -25   72.33    7.34
  -1 -37 -25   80.99    7.84
  -1  37  25   72.35    5.26
   1  37  25   75.21    5.26
   1  37 -27  107.02    8.81
  -1  37 -27  115.80    9.02
   1 -37 -27  124.12    9.54
  -1 -37 -27  107.89    9.22
  -1  37  27  112.54    6.68
   1  37  27  119.51    6.59
  -1  37 -29   24.84    5.42
   1  37 -29   29.64    5.40
  -1 -37 -29   27.23    5.35
   1 -37 -29   33.16    5.63
   1  37  29   25.17    3.54
  -1  37  29   36.36    4.17
   1  37 -31   86.17    8.42
  -1  37 -31   77.10    7.93
  -1 -37 -31   80.37    8.50
   1 -37 -31   94.31    8.83
   1  37  31   92.55    6.13
  -1  37  31   85.36    6.06
   1  39   1    1.29    2.58
  -1  39   1   -0.61    2.42
   1  39  -1    2.86    2.48
  -1  39  -1    2.10    2.69
   1 -39  -1    1.12    2.61
   1 -39   1    3.62    2.81
  -1 -39  -1    0.85    2.67
  -1 -39   1    0.03    2.41
  -1  39   1   -1.21    2.08
   1  39   1    3.73    1.99
  -1  39  -1    2.67    1.91
   1  39  -1    3.16    2.09
   1  39  -3   20.28    3.78
   1  39   3   18.51    3.48
  -1  39  -3   18.62    3.75
  -1  39   3   11.80    2.85
  -1  39  -3   21.43    3.12
   1  39   3   18.83    2.69
  -1  39   3   17.14    2.84
   1  39  -3   17.62    2.68
   1 -39   3   19.04    3.54
   1 -39  -3   15.80    3.44
  -1 -39  -3   20.26    3.98
  -1 -39   3   17.13    3.55
  -1  39  -5   51.27    5.26
  -1  39   5   46.02    4.70
   1  39  -5   52.23    5.36
   1  39   5   54.98    5.17
  -1  39   5   54.57    4.21
   1  39  -5   49.56    3.93
   1  39   5   45.54    3.89
  -1  39  -5   46.45    4.16
  -1 -39  -5   45.90    5.08
  -1 -39   5   42.97    4.66
   1 -39  -5   48.69    5.49
  -1  39  -7   57.46    5.62
   1  39   7   55.46    4.95
   1  39  -7   55.81    5.71
  -1  39   7   54.29    4.28
   1  39   7   52.27    4.00
  -1  39  -7   54.70    4.42
   1  39  -7   50.99    4.05
   1 -39  -7   50.24    5.44
  -1 -39  -7   47.97    5.40
   1  39  -9   42.35    5.13
  -1  39  -9   35.05    4.51
   1  39   9   33.75    4.05
   1  39   9   32.66    3.37
  -1  39   9   35.69    3.73
  -1  39  -9   44.40    4.05
   1  39  -9   35.18    3.34
  -1 -39  -9   36.15    4.81
   1 -39  -9   34.48    4.81
  -1  39 -11    3.98    2.30
  -1  39  11    4.92    2.06
   1  39 -11   -0.58    1.99
   1  39  11    5.50    2.15
  -1 -39 -11    1.60    2.88
   1 -39 -11    1.19    2.78
   1  39 -11   -3.78    3.23
  -1  39 -11    7.47    3.69
  -1  39 -13    7.05    2.35
   1  39 -13    6.05    2.36
   1  39  13   12.73    2.66
  -1  39  13    9.49    2.62
  -1 -39 -13    8.39    3.51
   1 -39 -13    3.92    2.97
  -1  39 -13   14.86    4.02
   1  39 -13    4.58    3.42
   1  39  15  129.16    6.44
  -1  39 -15  116.07    6.34
  -1  39  15  119.46    6.38
  -1 -39 -15  130.88    8.99
   1 -39 -15  142.73    9.56
   1  39 -15  134.93    8.63
  -1  39 -15  133.98    8.60
  -1  39 -17    5.79    2.67
  -1  39  17    2.42    2.02
   1  39  17    3.26    2.15
   1 -39 -17    7.18    3.75
  -1 -39 -17    7.64    4.08
   1  39 -17    5.44    3.76
  -1  39 -17    0.92    2.99
  -1  39 -19   31.73    4.05
  -1  39 -19   32.27    5.33
   1  39 -19   35.45    5.51
   1 -39 -19   21.44    4.84
  -1 -39 -19   25.21    5.14
   1  39  19   23.24    3.38
  -1  39  19   28.43    3.61
   1  39 -21   69.07    7.07
  -1  39 -21   63.99    6.99
   1 -39 -21   84.32    8.03
  -1 -39 -21   66.39    7.30
  -1  39  21   69.58    5.05
   1  39  21   69.88    5.18
  -1  39 -23   19.76    5.32
   1  39 -23   24.29    5.14
  -1 -39 -23   20.42    5.31
   1 -39 -23   18.84    5.28
  -1  39  23   12.04    3.06
   1  39  23   15.48    3.02
  -1  39 -25    1.37    3.67
   1  39 -25   11.05    4.48
  -1 -39 -25    8.30    4.27
   1 -39 -25   10.26    4.59
  -1  39  25    8.72    2.67
   1  39  25    7.29    2.65
  -1  39 -27   -0.28    3.99
   1  39 -27    3.52    3.95
  -1 -39 -27   13.52    4.77
   1 -39 -27   17.51    5.70
  -1  39  27    5.81    2.76
   1  39  27    6.71    2.50
  -1  39 -29   20.38    5.17
   1  39 -29   22.19    5.19
   1  39  29   19.73    3.39
  -1  39  29   22.19    3.71
   1 -39 -29   14.08    4.75
  -1 -39 -29   25.84    5.78
  -1  41  -1   33.10    4.61
  -1  41   1   37.29    4.59
   1  41  -1   27.52    4.21
   1  41   1   35.80    4.66
  -1  41  -1   36.21    3.90
   1  41   1   30.54    3.59
   1  41  -1   38.34    3.70
  -1  41   1   31.64    3.61
  -1 -41  -1   34.76    5.10
  -1 -41   1   38.58    4.66
   1 -41  -1   33.47    4.73
   1 -41   1   25.52    4.30
  -1  41   3   44.61    4.79
  -1  41  -3   45.57    5.15
   1  41   3   44.33    4.93
   1  41  -3   49.79    5.43
  -1 -41  -3   49.68    5.52
  -1 -41   3   45.01    5.00
   1 -41  -3   40.16    5.14
  -1  41   3   44.62    4.14
   1  41  -3   51.53    4.22
   1  41   3   51.19    4.26
  -1  41  -3   40.40    3.94
   1  41   5    5.97    3.08
   1  41  -5   -2.04    3.22
  -1  41  -5    4.15    3.10
   1  41   5    3.88    2.07
  -1  41  -5    1.86    2.22
   1  41  -5    5.35    2.20
  -1  41   5    1.89    1.89
  -1 -41  -5    2.14    2.76
   1 -41  -5    5.72    3.49
   1  41  -7   25.53    4.40
  -1  41  -7   19.02    4.11
   1  41   7   20.36    3.88
   1  41  -7   18.89    3.01
  -1  41  -7   15.03    2.93
  -1  41   7   20.71    3.07
   1  41   7   22.51    3.08
  -1 -41  -7   19.48    4.37
   1 -41  -7   23.54    4.56
  -1  41   9  139.44    6.83
   1  41  -9  136.06    6.46
  -1  41  -9  109.33    6.26
   1  41   9  143.14    6.75
   1 -41  -9  132.79    8.77
  -1 -41  -9  144.19    9.12
  -1  41  -9  141.37    8.65
   1  41  -9  141.30    8.58
  -1  41  11   42.58    4.27
  -1  41 -11   34.37    4.00
   1  41 -11   29.69    3.54
   1  41  11   36.17    3.97
   1 -41 -11   35.33    5.60
  -1 -41 -11   31.90    5.17
   1  41 -11   33.63    5.12
  -1  41 -11   35.97    5.33
  -1  41  13   31.32    3.76
  -1  41 -13   27.62    3.78
   1  41  13   23.58    3.24
   1 -41 -13   34.51    5.40
  -1 -41 -13   29.26    5.20
  -1  41 -13   26.33    4.85
   1  41 -13   27.20    4.83
  -1  41 -15    7.41    2.95
   1  41 -15   10.03    4.22
  -1  41 -15    6.90    3.69
  -1 -41 -15   10.80    3.94
   1 -41 -15    7.48    3.78
   1  41  15    7.05    2.43
  -1  41  15   10.65    3.04
  -1  41 -17   71.85    7.21
   1  41 -17   65.94    6.69
   1 -41 -17   72.08    7.68
  -1 -41 -17   73.97    7.31
  -1  41  17   69.23    5.41
   1  41  17   84.54    5.60
  -1  41 -17   61.79    5.20
   1  41 -19   22.73    4.78
  -1  41 -19   25.75    4.94
  -1 -41 -19   25.00    5.17
   1 -41 -19   19.44    4.65
   1  41  19   22.67    3.47
  -1  41  19   27.05    3.63
  -1  41 -21    4.81    3.78
   1  41 -21    9.03    4.63
  -1 -41 -21   -2.50    3.46
   1 -41 -21    4.53    4.11
   1  41  21    1.36    2.16
  -1  41  21    0.55    2.19
   1  41 -23   57.37    6.93
  -1  41 -23   62.80    7.33
   1 -41 -23   51.47    6.90
  -1 -41 -23   65.29    7.46
  -1  41  23   55.40    4.90
   1  41  23   57.88    5.05
   1  41 -25   59.88    7.41
  -1  41 -25   72.15    7.67
  -1  41  25   60.30    5.27
   1  41  25   61.64    5.35
   1 -41 -25   66.89    7.86
  -1 -41 -25   71.03    7.93
  -1  43  -1   72.80    6.35
   1  43   1   73.24    6.38
   1  43  -1   77.43    6.63
   1  43  -1   67.59    4.83
  -1  43   1   74.90    5.43
   1  43   1   75.23    5.13
  -1  43  -1   78.87    5.64
  -1 -43  -1   68.37    6.43
  -1 -43   1   73.77    6.44
  -1  43   3   10.74    2.79
   1  43  -3    7.31    2.43
  -1  43  -3   10.72    2.95
   1  43   3   17.42    3.08
  -1 -43  -3   18.04    4.36
   1 -43  -3    9.36    3.44
  -1  43  -3   22.05    4.43
   1  43   3   15.29    3.89
   1  43  -3   15.58    3.77
  -1  43   5   13.90    2.87
   1  43   5   16.91    3.06
   1  43  -5   17.06    2.98
  -1  43  -5   16.89    3.13
  -1 -43  -5   12.23    3.89
   1 -43  -5   15.45    3.93
   1  43  -5   15.16    4.03
   1  43   5    9.62    3.02
  -1  43  -5   10.84    3.59
  -1  43  -7    7.42    2.66
  -1  43   7    9.38    2.76
   1  43  -7    7.63    2.62
   1  43   7    7.51    2.42
  -1 -43  -7    9.28    4.19
   1 -43  -7    9.53    3.53
  -1  43  -7    8.77    3.22
   1  43  -7   21.26    4.65
  -1  43   9   -0.82    2.13
   1  43  -9    1.56    2.08
   1  43   9    3.08    2.24
  -1  43  -9    4.62    2.59
  -1 -43  -9    1.44    3.16
   1 -43  -9    1.79    3.49
   1  43  -9   -3.24    3.84
  -1  43  -9   -2.63    3.09
  -1  43  11   67.43    5.09
  -1  43 -11   70.82    5.55
   1  43  11   61.32    4.89
   1 -43 -11   80.16    7.78
  -1 -43 -11   61.91    7.00
  -1  43 -11   73.34    6.88
   1  43 -11   76.21    7.01
  -1  43 -13   24.14    3.71
  -1  43  13   23.24    3.42
   1  43  13   32.31    4.00
  -1 -43 -13   23.89    5.11
   1 -43 -13   30.69    5.40
   1  43 -13   35.55    5.58
  -1  43 -13   25.92    4.83
   1  43  15   52.48    4.68
  -1  43  15   49.44    4.76
  -1  43 -15   47.16    4.72
  -1 -43 -15   51.66    6.65
   1 -43 -15   55.93    6.93
  -1  43 -15   52.04    6.57
   1  43 -15   47.11    6.08
  -1  43  17    0.33    2.17
   1  43  17    2.71    2.17
  -1 -43 -17   -2.00    4.14
   1 -43 -17    3.15    3.72
   1  43 -17    0.29    3.47
  -1  43 -17    3.22    3.68
   1  43  19   50.04    4.54
  -1  43  19   63.71    5.50
   1 -43 -19   61.00    7.20
  -1 -43 -19   58.95    7.21
  -1  43 -19   42.92    6.32
   1  43 -19   53.35    6.78
  -1  43  21   85.26    6.16
   1  43  21   78.25    5.74
   1 -43 -21   78.52    8.31
  -1 -43 -21   88.14    8.59
   1  43 -21   99.08    8.84
  -1  43 -21   77.93    8.05
   1 -43 -23   10.78    4.77
  -1  43 -23    0.91    3.86
   1  45   1    6.94    2.51
  -1  45  -1    5.88    2.83
  -1  45   1    8.31    2.88
   1  45  -1    8.49    2.59
   1  45   1   11.94    3.75
   1  45  -1    9.95    3.92
  -1  45  -3   -1.96    2.60
  -1  45   3    5.92    2.79
   1  45  -3   -4.16    2.58
   1  45   3    0.33    2.10
  -1 -45  -3   -1.41    3.27
   1  45  -3    3.99    3.64
  -1  45  -3    1.32    3.34
  -1  45   5    9.91    3.08
   1  45  -5    2.32    2.18
   1  45   5   -1.64    2.28
  -1  45  -5    1.33    2.54
  -1 -45  -5   -2.99    3.38
   1 -45  -5    5.14    3.86
  -1  45  -5    1.42    3.09
   1  45  -5    3.82    3.50
  -1  45  -7   -0.03    2.40
   1  45   7    1.66    2.43
  -1  45   7    3.41    2.32
  -1 -45  -7    0.53    3.56
   1 -45  -7    2.78    3.72
   1  45  -7    0.62    3.34
  -1  45  -7    4.02    3.76
  -1  45   9    6.52    2.73
  -1  45  -9    4.46    3.10
   1  45   9    1.58    2.07
  -1 -45  -9    4.03    3.80
   1 -45  -9    4.25    3.42
   1  45  -9    8.84    4.07
  -1  45  -9    2.61    3.59
   1  45  11   13.74    3.06
  -1  45 -11   12.14    3.46
  -1  45  11   10.23    2.73
  -1 -45 -11    7.58    4.08
   1 -45 -11   15.12    4.61
  -1  45 -11    2.60    3.53
   1  45 -11   13.77    4.59
  -1  45 -13    4.67    2.86
   1  45 -13    8.75    4.41
  -1  45 -13   14.19    4.81
   1 -45 -13    7.58    4.15
  -1 -45 -13   12.56    4.45
   1  45  13   13.39    3.03
  -1  45  13    8.36    2.98
   1  45 -15    7.44    3.90
  -1  45 -15   11.72    4.64
  -1 -45 -15   17.08    5.00
   1 -45 -15   11.15    4.68
  -1  45  15    3.93    2.83
   1  45  15    4.78    2.64
   1  45 -17   29.69    5.42
  -1  45 -17   21.30    4.83
  -1 -45 -17   35.65    6.37
   1 -45 -17   24.31    5.07
   1  45  17   30.33    4.11
  -1  45  17   35.29    4.42
   1 -45 -19   -1.06    4.07
  -1  45 -19    1.10    3.76
   1  47  -1   70.15    6.96
  -1  47  -1   86.81    6.28
  -1  47   1   81.73    6.10
   1  47   1   77.88    5.70
   1  47  -1   72.07    5.48
   1  47  -3   52.71    6.10
  -1  47  -3   61.75    5.34
   1  47  -3   57.66    4.98
   1  47   3   63.90    5.32
  -1  47   3   70.17    5.84
   1  47  -5   60.24    6.84
  -1 -47  -5   53.53    6.60
  -1  47  -5   46.99    4.89
  -1  47   5   55.03    5.18
   1  47   5   56.99    5.08
   1  47  -7   -2.21    3.88
  -1  47  -7    0.15    3.75
  -1 -47  -7    4.07    3.65
   1 -47  -7    1.76    4.08
   1  47   7    2.57    2.44
  -1  47  -7   -3.16    2.83
  -1  47   7    1.47    2.73
  -1  47  -9   21.76    5.00
   1  47  -9   24.70    5.12
  -1 -47  -9   21.80    5.28
   1 -47  -9   23.34    5.35
  -1  47   9   25.74    3.97
  -1  47  -9   22.42    4.01
   1  47   9   19.14    3.51
   1  47 -11   -1.82    3.76
  -1  47 -11    1.60    3.79
   1 -47 -11   -3.91    4.31
  -1 -47 -11    0.55    3.78
  -1  47  11   -0.49    2.41
   1  47  11   -4.20    2.63
   1  47 -13   10.69    4.52
  -1  47 -13   21.56    5.11
  -1 -47 -13   20.68    5.55
   1 -47 -13   11.92    4.75
   1  47  13    8.21    3.03
   1 -47 -15   80.80    8.47
  -1  47 -15   72.86    7.91
  -1  49   1    3.53    2.88
   1  49  -1    3.87    2.85
  -1  49  -1    7.17    3.18
   1  49   1    8.93    3.11
  -1  49  -3   23.08    3.90
   1  49   3   23.58    3.81
   1  49  -5    1.66    3.88
   1  49   5    0.38    2.59
  -1  49  -5    5.91    3.09
   1  49  -7   -2.73    3.77
   1  49   7    2.99    2.69
  -1  49  -7    6.44    3.23
  -1 -49  -9    4.74    3.70
  -2   0   0    1.66    0.46
   2   0   0    0.24    0.42
   2   0   0    0.24    0.47
  -2   0   0    0.68    0.50
   2   0   0    0.67    0.42
  -2   0   0    1.46    0.41
  -2   0  -2 3275.74   10.48
  -2   0   2 3319.27    9.77
   2   0   2 3037.92   10.15
   2   0  -2 3216.84    9.60
  -2   0   2 3341.94   10.87
   2   0  -2 3287.98   10.79
   2   0   2 2857.78    9.50
   2   0  -2 3045.29    8.33
  -2   0   2 2977.61    8.59
  -2   0  -2 3334.44   12.76
  -2   0  -4   -0.16    0.43
   2   0   4   -0.13    0.44
   2   0   4   -0.08    0.57
  -2   0  -4    0.48    0.61
  -2   0   4    0.30    0.46
   2   0  -4    0.01    0.50
   2   0  -4    0.90    0.53
  -2   0   4   -0.55    0.55
  -2   0   4   -0.20    0.33
   2   0  -4    0.10    0.31
  -2   0  -4    1.54    0.96
   2   0   4   -0.24    0.87
  -2   0  -6 2238.85    9.42
   2   0   6 2089.02    8.70
   2   0   6 2142.99    9.91
  -2   0   6 2209.08    8.92
   2   0  -6 2151.10    8.86
  -2   0   6 2147.36    9.52
   2   0  -6 2284.58    6.72
  -2   0   6 2190.30    6.59
  -2   0  -8   -0.68    0.62
   2   0   8   -0.09    0.57
   2   0   8   -0.03    0.79
   2   0  -8   -1.02    0.72
  -2   0   8    0.30    0.57
   2   0  -8   -0.45    0.41
  -2   0   8   -0.01    0.35
  -2   0  -8   -0.21    1.02
   2   0  10   51.68    1.92
   2   0 -10   54.63    1.86
  -2   0  10   52.50    1.74
  -2   0  10   56.46    1.91
  -2   0  10   51.24    1.30
  -2   0 -10   50.93    1.79
   2   0  10   55.43    1.79
  -2   0 -10   51.89    2.51
   2   0 -12    0.37    0.88
  -2   0 -12   -0.31    0.69
   2   0  12   -0.02    0.69
  -2   0  12    0.14    0.63
  -2   0  12   -0.02    0.68
   2   0 -12    0.23    0.77
  -2   0  12    0.00    0.41
   2   0  12   -0.58    0.60
  -2   0 -12   -1.04    1.16
  -2   0 -14    5.24    0.90
   2   0 -14    4.53    1.16
   2   0  14    5.21    0.95
  -2   0 -14    6.00    1.40
   2   0 -14    4.65    0.99
  -2   0  14    5.17    0.67
  -2   0 -16   -0.33    0.91
   2   0 -16    1.42    1.18
   2   0  16    0.94    0.82
  -2   0 -16    0.62    1.28
   2   0 -16    0.55    1.02
  -2   0  16    0.48    0.54
  -2   0 -18   43.76    2.32
   2   0 -18   45.34    2.65
   2   0  18   50.59    2.41
  -2   0 -18   49.51    3.16
   2   0 -18   46.71    2.51
   2   0 -20    0.36    1.14
  -2   0 -20    1.49    1.08
   2   0 -20    1.02    1.18
   2   0  20    1.10    1.04
  -2   0 -20    2.24    1.50
   2   0 -22  112.42    4.13
   2   0 -22  110.16    4.16
  -2   0 -22  104.25    3.75
   2   0 -22  111.72    4.04
   2   0  22  105.23    3.61
  -2   0 -22  114.85    5.02
   2   0 -24   -0.48    1.23
  -2   0 -24    3.19    1.36
   2   0 -24    0.65    1.18
   2   0  24    3.41    1.17
   2   0 -24    0.66    0.96
  -2   0 -24    3.04    1.75
  -2   0 -26   78.22    3.62
   2   0 -26   80.95    3.84
   2   0 -26   79.32    3.70
   2   0  26   74.90    3.28
  -2   0 -26   74.90    4.60
   2   0 -28   -0.79    1.39
  -2   0 -28   -0.05    1.26
   2   0 -28    0.24    1.32
   2   0  28    0.02    1.05
  -2   0 -28    1.69    1.50
   2   0 -30 1051.12   14.31
  -2   0 -30 1075.03   13.78
   2   0 -30 1096.24   14.35
   2   0  30 1057.61   12.92
  -2   0 -30 1106.01   17.78
  -2   0  32    0.10    0.85
   2   0 -32   -0.57    1.51
  -2   0 -32   -0.62    1.33
  -2   0 -32    0.05    1.75
  -2   0  32    0.22    0.96
   2   0  32   -1.91    1.42
  -2   0  34   28.85    2.23
  -2   0 -34   28.48    2.81
   2   0 -34   27.54    2.88
  -2   0 -34   26.80    3.45
   2   0  34   27.98    2.65
  -2   0  34   30.19    2.24
  -2   0  36    3.11    1.27
  -2   0 -36    2.28    1.81
   2   0  36    2.12    1.72
  -2   0  36    1.31    1.23
  -2   0 -36    3.64    2.42
  -2   0  38   60.37    3.46
   2   0  38   62.85    3.98
  -2   0  38   64.48    3.43
  -2   0 -38   61.29    5.35
  -2   0  38   62.33    3.28
  -2   0  40    1.24    1.36
  -2   0  40    1.52    1.33
   2   0  40    0.66    1.54
  -2   0 -40    0.20    2.08
  -2   0  40    0.65    1.09
  -2   0  42    5.06    1.55
  -2   0 -42    3.59    2.55
   2   0  42    6.96    2.08
  -2   0 -44    0.63    2.29
   2   0  44   -1.89    1.67
  -2   0 -46    9.58    3.21
   2   0  46    9.49    2.19
  -2   0 -48    3.81    3.06
   2   0  48   -0.01    1.91
  -2   0 -50   54.74    5.71
  -2   0 -52   -0.19    2.75
  -2   0 -54   25.41    4.68
  -2  -2   0  766.60    5.39
   2  -2   0  861.99    4.63
  -2   2   0  922.08    4.97
   2   2   0  856.69    5.79
  -2  -2   0  813.28    5.63
   2  -2   0  925.02    5.22
   2   2   0  816.60    5.58
  -2   2   0  895.31    5.92
   2   2   0  813.19    5.37
  -2  -2   0  850.96    5.48
  -2  -2  -2 1455.71    7.67
   2   2   2 1254.11    7.05
  -2   2   2 1417.83    5.16
   2  -2  -2 1410.88    5.32
  -2  -2   2 1408.04    7.52
   2   2   2 1249.90    7.15
  -2  -2  -2 1500.19    8.00
  -2   2  -2 1352.90    6.43
   2   2  -2 1197.13    7.03
  -2   2   2 1351.31    8.79
  -2   2  -2 1399.63    6.16
  -2   2   2 1392.29    6.89
   2  -2   2 1399.00    6.16
  -2  -2   2 1411.76    7.35
   2   2  -2 1366.84    7.32
   2  -2   2 1285.68    8.13
   2  -2  -2 1376.57    6.48
  -2   2   2 1277.01    6.38
  -2   2  -2 1373.83    8.55
  -2  -2  -2 1400.98    8.38
   2   2   2 1475.86    8.60
  -2  -2  -4  659.73    5.62
   2   2   4  586.80    5.08
  -2  -2  -4  613.42    5.20
   2  -2   4  586.45    4.80
  -2   2  -4  606.53    4.84
   2   2   4  580.76    5.07
  -2  -2   4  597.78    5.17
   2   2  -4  588.37    5.12
  -2   2   4  607.15    6.56
  -2  -2   4  565.76    4.82
   2   2  -4  597.74    4.96
   2  -2   4  583.68    3.89
  -2   2  -4  592.21    3.87
   2  -2  -4  621.19    4.26
  -2   2   4  568.30    4.09
  -2   2  -4  575.46    6.18
   2  -2   4  509.31    5.80
  -2  -2  -4  586.75    6.29
   2   2   4  713.95    6.90
  -2  -2  -6    0.82    0.66
   2   2   6    0.33    0.69
   2  -2   6    1.01    0.47
  -2   2  -6    0.67    0.42
   2  -2  -6    1.07    1.01
   2   2   6    0.53    0.82
   2  -2   6    3.32    0.83
   2   2  -6    0.61    0.83
  -2  -2   6    1.09    0.85
  -2  -2   6    1.47    0.70
   2   2  -6    1.29    0.71
   2  -2  -6    1.66    0.53
  -2   2   6    2.40    0.57
  -2  -2  -6    0.89    1.08
  -2   2  -6    3.50    1.19
   2  -2   8  225.12    2.58
  -2  -2  -8  227.05    3.91
  -2   2  -8  225.21    2.79
   2  -2  -8  251.26    4.93
   2   2   8  226.44    3.53
   2  -2   8  222.27    3.57
   2  -2  -8  241.02    2.70
  -2  -2   8  225.61    3.78
  -2   2   8  241.30    2.60
   2   2  -8  225.35    3.77
  -2  -2   8  225.14    3.26
   2  -2  -8  231.60    2.88
  -2  -2   8  224.33    1.90
  -2   2   8  234.07    2.86
  -2   2  -8  220.01    4.52
  -2  -2   8  230.47    2.60
  -2  -2  -8  225.27    4.78
   2  -2 -10   43.63    2.28
   2  -2  10   28.13    1.50
   2   2 -10   27.79    1.55
  -2   2  10   40.44    1.33
  -2  -2  10   28.02    1.27
   2  -2 -10   40.78    1.38
   2  -2 -10   36.30    1.32
  -2  -2  10   29.22    0.87
  -2   2  10   41.15    1.35
  -2   2 -10   29.52    1.20
  -2  -2 -10   41.03    1.89
   2  -2  10   28.70    1.07
  -2   2 -10   35.99    2.15
  -2  -2 -10   26.27    1.99
  -2  -2  10   27.69    1.20
   2  -2 -12   83.23    3.19
   2  -2  12   77.29    2.48
   2   2  12   83.81    2.47
   2   2 -12   81.81    2.76
  -2   2  12   89.15    2.18
  -2  -2  12   75.01    2.10
   2   2 -12   84.09    2.19
   2  -2 -12   92.32    2.28
  -2   2  12   87.42    2.07
  -2  -2 -12   81.91    2.71
   2  -2  12   82.87    1.94
  -2   2 -12   80.85    2.06
  -2   2 -12   92.13    3.44
  -2  -2 -12   89.89    3.61
  -2  -2  12   81.56    2.23
  -2   2 -14   -0.24    0.62
   2  -2 -14    1.08    1.12
  -2  -2 -14    2.08    0.92
   2  -2  14    0.32    0.66
   2   2  14    0.53    0.71
  -2   2  14    1.13    0.69
   2  -2 -14    1.72    0.77
  -2   2  14    1.41    0.54
   2   2 -14   -0.16    0.96
  -2   2 -14    0.24    1.13
  -2  -2  14    0.14    0.74
  -2  -2 -14    3.02    1.41
   2  -2  14    0.42    0.50
   2   2 -14    0.84    0.66
  -2  -2  14    1.27    0.58
   2   2  16   60.25    2.41
   2  -2  16   57.22    2.38
   2  -2 -16   70.71    2.51
   2   2 -16   60.09    2.77
  -2   2  16   66.21    2.11
   2   2 -16   59.53    2.38
  -2  -2  16   54.75    1.93
  -2  -2 -16   63.52    2.71
   2  -2 -16   64.60    3.19
  -2   2 -16   61.31    2.18
  -2  -2 -16   63.84    3.39
  -2   2 -16   53.71    3.06
   2  -2  18 1029.59   10.23
   2   2  18 1005.28    9.91
   2  -2 -18 1000.95    9.65
   2   2 -18  996.74   11.17
  -2   2  18 1000.41    8.63
  -2  -2  18 1015.59    8.54
   2   2 -18 1045.00   10.24
   2  -2 -18  954.86   11.97
  -2  -2 -18  971.76   11.00
  -2   2 -18 1016.88    9.17
  -2   2 -18 1013.11   13.21
  -2  -2 -18 1018.57   13.62
   2  -2  20   87.97    3.22
   2   2  20  103.68    3.45
  -2   2  20  100.21    2.98
   2   2 -20   93.68    3.74
   2  -2 -20  102.11    3.38
  -2  -2  20   91.35    2.75
   2   2 -20   89.73    3.32
   2  -2 -20  106.55    4.26
  -2   2 -20   88.10    3.03
  -2  -2 -20   97.96    3.74
  -2  -2 -20  102.11    4.68
  -2   2 -20  100.90    4.46
   2   2  22  272.19    5.71
   2  -2  22  270.03    5.71
  -2   2  22  267.63    5.07
   2  -2 -22  256.83    5.54
   2   2 -22  256.24    6.30
  -2  -2  22  264.18    4.75
   2   2 -22  264.87    6.04
   2  -2 -22  247.45    6.52
  -2   2 -22  260.10    5.34
  -2  -2 -22  258.01    6.18
  -2  -2 -22  262.38    7.66
  -2   2 -22  272.26    7.53
   2   2  24    8.27    1.38
   2  -2  24    6.41    1.18
   2  -2 -24    5.25    1.25
   2   2 -24    5.20    1.49
  -2   2  24    7.56    1.03
   2   2 -24    5.13    1.26
  -2  -2 -24    4.49    1.67
  -2  -2  24    5.36    0.95
   2  -2 -24    5.96    1.50
  -2   2 -24    5.25    1.22
  -2  -2 -24    9.12    1.60
  -2   2 -24    4.90    1.78
   2   2  26  131.57    4.31
   2  -2  26  134.80    4.33
   2   2 -26  133.50    5.04
  -2   2  26  128.57    3.85
   2   2 -26  136.54    4.80
  -2  -2  26  128.84    3.59
  -2  -2 -26  125.94    4.79
   2  -2 -26  129.80    5.13
  -2   2 -26  140.77    4.40
  -2  -2 -26  126.42    5.90
  -2   2 -26  139.35    6.00
  -2   2  28  196.59    4.49
   2   2  28  206.06    5.58
   2  -2  28  179.41    5.18
  -2   2  28  197.64    4.96
   2   2 -28  180.79    6.12
  -2  -2 -28  192.48    7.35
  -2  -2  28  174.21    4.28
   2   2 -28  182.50    5.84
   2  -2 -28  195.46    6.54
  -2   2 -28  184.06    5.18
  -2  -2 -28  191.26    6.10
  -2   2 -28  181.75    7.03
   2  -2  30  501.20    8.97
   2   2  30  502.89    8.87
  -2   2  30  505.66    7.49
  -2   2  30  521.97    8.43
   2   2 -30  504.58   10.20
  -2  -2  30  512.86    7.55
  -2  -2 -30  507.31   12.20
   2   2 -30  522.16   10.17
  -2   2 -30  478.51    8.58
  -2  -2 -30  483.98    9.96
   2  -2 -30  501.57   10.48
  -2   2 -30  507.71   11.90
  -2   2  32   11.11    1.53
   2   2 -32    9.74    2.27
   2   2 -32   13.70    2.19
  -2  -2  32   11.10    1.43
  -2  -2 -32   11.30    2.62
  -2   2 -32    9.61    2.47
   2  -2 -32    9.66    2.19
  -2  -2 -32   12.48    2.24
  -2   2 -32    9.44    1.66
  -2   2  32   11.78    1.45
   2   2  32   11.86    1.88
   2  -2  32   13.21    2.05
   2   2  34   94.71    4.21
  -2   2  34   98.08    3.66
   2  -2  34   82.34    4.02
  -2   2  34   97.02    3.96
   2   2 -34   82.31    4.75
  -2  -2 -34   94.85    5.81
   2   2 -34   88.33    4.66
  -2  -2  34   77.46    3.19
  -2  -2 -34   90.28    4.73
   2  -2 -34   93.32    4.84
  -2   2 -34   76.70    3.79
  -2   2 -34   80.57    5.44
  -2  -2 -36   13.60    2.94
  -2  -2  36   12.70    1.62
  -2   2 -36   13.52    2.75
  -2  -2  36    9.70    1.53
   2  -2  36   10.66    1.95
   2   2  36   13.81    2.07
  -2   2  36    9.37    1.43
  -2  -2 -36   12.48    2.29
  -2   2 -36   12.18    1.98
   2  -2 -36   10.99    2.40
  -2   2  36   12.07    1.62
  -2  -2 -38 1112.43   20.37
  -2   2 -38 1134.38   20.22
  -2  -2  38 1018.21   11.90
  -2   2  38 1069.44   12.82
   2   2  38 1067.73   14.62
   2  -2  38 1110.75   15.33
  -2  -2  38 1126.19   13.84
   2  -2 -38 1052.54   16.31
  -2  -2 -38 1029.60   16.06
  -2   2  38 1072.26   13.81
  -2  -2  38 1084.12   13.24
  -2   2 -40    7.35    2.79
  -2  -2 -40    0.50    2.23
   2   2  40    5.58    1.84
   2  -2  40    1.14    1.53
  -2  -2  40    3.31    1.47
   2  -2 -40    1.19    1.87
  -2   2  40    2.05    1.34
  -2  -2  40   -0.23    1.05
  -2   2  42  194.73    6.36
   2   2  42  194.19    6.82
  -2  -2  42  186.59    6.08
   2  -2  42  211.75    7.52
  -2  -2 -42  214.65    9.63
  -2   2 -42  193.55    9.07
  -2   2  44    2.80    1.45
   2  -2  44    1.84    1.95
   2   2  44    1.37    1.86
  -2  -2 -44    6.03    2.90
  -2   2 -44    2.59    2.36
   2  -2  46    7.80    2.33
   2   2  46    6.72    2.10
  -2  -2 -46    9.92    3.14
  -2   2 -46    3.49    2.85
   2   2  48    2.49    2.19
   2  -2  48    0.82    2.06
  -2   2 -48    5.20    3.16
  -2  -2 -48   -1.45    2.82
   2  -2  50   93.06    5.60
  -2  -2 -50   82.50    6.90
  -2   2 -50  101.51    7.40
  -2   2 -52   -0.16    2.76
   2   2  54  160.44    7.55
  -2  -4   0    0.29    0.58
   2   4   0   -0.21    0.60
  -2   4   0    0.24    0.85
   2  -4   0   -0.26    0.77
   2  -4   0    0.14    0.40
   2   4   0   -0.47    0.76
  -2  -4   0    0.88    0.74
  -2  -4   0    1.02    0.68
   2  -4   0    0.86    0.75
  -2   4   0    0.10    0.66
   2  -4   0    0.00    0.70
   2   4   0    0.02    0.58
  -2  -4  -2  376.37    4.41
  -2  -4   2  536.18    4.94
   2   4   2  508.47    5.12
   2  -4  -2  546.36    5.94
  -2   4   2  622.92    6.71
  -2   4  -2  572.40    5.05
   2  -4  -2  506.50    2.97
  -2  -4  -2  537.83    5.23
   2  -4   2  523.86    4.25
   2   4   2  568.46    5.38
  -2  -4   2  529.07    5.32
   2   4  -2  558.66    5.49
   2   4  -2  532.44    4.85
  -2   4  -2  531.33    3.73
   2  -4  -2  513.34    3.89
   2  -4   2  513.92    5.50
  -2   4  -2  480.71    5.25
  -2   4   2  533.60    4.75
   2  -4  -2  564.48    4.86
   2  -4   2  494.86    5.19
   2   4   2  535.47    5.56
  -2  -4  -2  508.76    5.45
  -2  -4  -4 2271.39   11.69
   2  -4  -4 2354.44   13.39
   2   4   4 1983.33   10.27
  -2  -4   4 2388.17   11.86
   2   4  -4 1875.98   10.95
  -2  -4   4 2238.98    9.92
   2  -4   4 2379.32    7.24
  -2   4  -4 2209.32    7.03
   2   4  -4 2214.52    9.94
   2  -4   4 1799.85   11.89
  -2   4  -4 2108.46   12.18
   2  -4  -4 2308.29    9.48
  -2   4   4 2229.46    9.54
   2   4   4 2149.15   12.49
  -2   4  -4 2469.52   12.98
  -2  -4  -4 2347.79   13.06
  -2  -4  -6  252.88    4.26
   2  -4  -6  242.90    4.84
   2   4   6  236.54    3.72
   2   4  -6  283.03    4.43
  -2  -4   6  281.97    3.67
  -2   4  -6  278.95    2.34
   2  -4   6  287.78    2.37
  -2   4  -6  277.92    4.90
   2  -4  -6  239.63    3.20
  -2   4   6  249.79    3.27
  -2   4  -6  272.78    4.76
  -2  -4  -6  241.51    4.75
   2   4   8 5761.98   18.29
   2   4  -8 5670.14   20.63
  -2  -4   8 5815.56   16.77
  -2   4  -8 5736.50   23.61
  -2  -4  -8 5613.63   21.21
  -2  -4  -8 5929.33   25.05
   2   4  10 1200.48    8.93
   2   4 -10 1180.68   10.17
  -2   4  10 1174.09    5.34
   2   4 -10 1137.98    6.14
  -2  -4  10 1088.84    7.46
   2  -4 -10 1201.53    5.41
  -2   4 -10 1078.23   10.98
  -2   4  10 1206.34    7.81
  -2  -4 -10 1181.51   10.37
  -2   4 -10 1122.18    5.59
   2  -4  10 1104.67    4.78
  -2  -4 -10 1235.45   12.29
  -2   4 -10 1150.63   11.27
  -2  -4  10 1156.81    6.03
   2  -4 -12 2025.22   16.03
   2   4  12 2000.26   11.76
  -2   4  12 2086.78    8.88
   2   4 -12 1923.46   13.90
  -2  -4  12 1972.80   10.34
   2   4 -12 1966.74    9.79
   2  -4 -12 2085.57    8.77
  -2   4 -12 2027.91   15.96
  -2   4  12 2029.46   10.89
   2  -4  12 1989.12    7.25
  -2   4 -12 1942.48    8.12
  -2  -4 -12 1974.62   14.12
  -2  -4 -12 1985.82   16.74
  -2   4 -12 1974.52   15.31
  -2  -4  12 1914.27    9.33
  -2   4 -14  260.81    3.41
   2  -4 -14  282.91    6.28
   2   4  14  285.77    4.66
  -2   4  14  277.76    3.85
  -2  -4  14  257.80    3.92
   2   4 -14  258.70    4.09
   2   4 -14  256.17    5.40
  -2   4  14  277.59    4.24
  -2  -4 -14  270.83    5.56
   2  -4  14  254.99    2.96
  -2  -4 -14  285.88    6.74
  -2   4 -14  252.96    5.94
  -2  -4  14  257.64    4.01
  -2   4 -16  122.10    2.61
  -2  -4 -16  131.54    4.20
   2  -4 -16  127.87    4.55
   2   4  16  131.24    3.38
  -2   4  16  130.56    3.08
  -2  -4  16  121.05    2.84
   2   4 -16  123.83    3.22
  -2   4  16  132.04    3.15
   2   4 -16  116.83    4.01
   2  -4  16  121.50    2.40
  -2   4 -16  126.98    4.47
  -2   4  18   97.98    2.25
   2   4  18   97.72    3.09
   2  -4  18  118.67    3.65
  -2  -4  18  119.74    2.93
   2   4 -18  123.82    3.50
  -2   4 -18  122.72    2.88
  -2  -4 -18   91.60    3.69
   2  -4 -18   93.87    4.12
  -2   4  18   98.58    2.93
   2   4 -18  115.77    4.23
   2  -4  18  118.64    2.65
  -2   4 -18  122.85    4.65
  -2  -4 -18   97.52    4.48
  -2  -4 -20  243.76    7.19
   2   4 -20  219.65    4.96
  -2  -4  20  207.38    3.95
   2  -4  20  214.84    5.05
   2   4  20  223.34    4.86
  -2   4  20  236.15    3.74
   2   4 -20  215.09    5.91
  -2   4  20  229.84    4.60
   2  -4 -20  215.93    6.21
  -2   4 -20  213.26    4.11
  -2  -4 -20  227.55    6.00
  -2   4 -20  224.41    6.51
  -2  -4 -22    1.81    1.33
  -2  -4  22    0.72    0.61
   2   4 -22    1.85    1.03
   2  -4  22    2.17    0.98
  -2   4  22    1.89    0.69
   2   4  22    2.65    1.00
  -2   4  22    1.99    0.70
   2   4 -22    0.91    1.26
  -2   4 -22    1.10    0.83
  -2  -4 -22   -0.03    1.08
   2  -4 -22    3.28    1.52
  -2   4 -22   -0.33    1.18
  -2  -4 -24  169.56    6.54
   2   4 -24  167.25    4.96
  -2  -4  24  154.01    3.68
   2  -4  24  143.45    4.51
   2   4  24  166.65    4.56
  -2   4  24  166.93    3.55
  -2   4  24  170.71    4.39
   2   4 -24  148.69    5.30
  -2  -4 -24  174.35    5.58
   2  -4 -24  172.08    6.03
  -2   4 -24  168.83    4.11
  -2   4 -24  166.00    6.15
  -2  -4 -26   30.02    3.16
   2   4 -26   26.48    2.36
  -2  -4  26   24.71    1.63
  -2   4  26   30.97    1.71
   2   4  26   31.73    2.16
   2  -4  26   29.20    2.24
  -2   4  26   31.18    2.01
   2   4 -26   28.05    2.71
   2  -4 -26   28.96    2.76
  -2   4 -26   28.68    1.90
  -2  -4 -26   30.57    2.82
  -2   4 -26   26.90    2.76
   2   4 -28    3.68    1.46
  -2  -4  28    1.31    0.81
  -2  -4 -28    2.20    1.62
   2  -4  28    0.33    1.29
  -2   4  28    2.85    0.98
   2   4  28    1.66    1.13
   2   4 -28    0.79    1.60
  -2   4  28    2.22    1.07
  -2  -4 -28    1.41    1.58
   2  -4 -28   -1.76    1.70
  -2   4 -28   -0.30    0.99
  -2   4 -28    2.26    1.68
  -2  -4 -30  154.88    6.94
   2   4 -30  174.76    5.88
  -2  -4  30  168.94    4.27
  -2   4  30  156.59    4.14
   2  -4  30  170.21    5.35
   2   4  30  154.15    4.93
  -2   4  30  155.95    4.75
   2   4 -30  178.51    6.69
   2  -4 -30  155.26    6.23
  -2  -4 -30  152.40    6.05
  -2   4 -30  172.61    4.73
  -2   4 -30  173.81    7.10
  -2  -4  32   58.22    2.69
   2   4 -32   65.23    3.82
  -2  -4 -32   52.19    4.34
  -2   4  32   48.55    2.50
   2  -4  32   58.02    3.45
   2   4  32   55.75    3.25
  -2   4  32   52.90    2.96
   2   4 -32   58.18    4.08
  -2  -4 -32   44.47    3.58
  -2   4 -32   59.69    3.11
   2  -4 -32   49.23    3.85
  -2   4 -32   61.21    4.61
   2   4 -34    5.02    2.08
  -2   4  34    7.03    1.42
   2  -4  34   10.00    1.90
   2   4  34    8.33    1.72
  -2   4  34    8.92    1.47
  -2   4 -34    5.88    1.52
  -2  -4 -34    8.82    2.38
   2  -4 -34    5.85    2.28
  -2   4 -34    8.48    2.43
  -2  -4  34    6.59    1.23
  -2  -4 -34    7.49    2.31
   2   4 -34    9.74    2.08
  -2  -4  36   55.51    2.79
   2   4 -36   65.35    4.27
  -2  -4 -36   61.86    5.06
  -2   4  36   60.10    3.06
   2  -4  36   61.97    3.68
   2   4  36   59.51    3.52
  -2   4  36   61.70    3.43
   2   4 -36   62.34    4.44
  -2  -4 -36   56.89    4.10
   2  -4 -36   63.75    4.53
  -2   4 -36   52.02    4.64
  -2   4  38    5.49    1.59
   2   4 -38    5.03    1.93
  -2   4 -38    8.70    2.65
  -2  -4 -38    4.80    2.42
   2   4  38    4.59    1.74
   2  -4  38    7.25    1.98
  -2  -4 -38    2.21    2.09
   2  -4 -38    7.57    2.58
  -2   4  40   83.95    4.14
  -2   4 -40   95.85    6.43
  -2  -4 -40   79.51    5.94
   2  -4  40   94.86    4.86
  -2  -4  40   97.66    4.50
   2   4  40   82.06    4.38
   2  -4 -40   74.81    4.98
  -2  -4 -40   80.11    5.08
  -2   4  42    9.59    1.89
  -2   4 -42   14.18    2.99
  -2  -4 -42   12.16    3.24
   2  -4  42   13.29    2.53
   2   4  42   11.94    2.22
  -2  -4  42   15.58    2.18
   2  -4 -42   10.80    2.81
  -2   4  44    2.35    1.49
  -2  -4 -44   -4.72    2.62
  -2   4 -44   -0.23    2.36
   2  -4 -44    1.21    2.34
   2   4  44   -0.93    1.70
  -2  -4  44    0.55    1.43
   2  -4  44    2.09    1.77
  -2  -4 -46   21.67    4.20
  -2   4 -46   17.77    3.70
   2   4  46   12.80    2.61
   2  -4  46   21.31    3.19
  -2   4 -48   62.12    6.01
  -2  -4 -48   69.57    6.39
   2  -4  48   62.28    4.59
  -2   4 -50   17.27    3.92
   2  -4  50   15.19    2.98
   2   4  52   27.80    3.48
  -2   4 -52   21.42    4.54
   2  -4  52   18.93    3.13
   2   4  54   17.63    3.21
   2   6   0 9999.00   22.98
  -2   6   0 9636.87   26.19
  -2  -6   2 3290.45   13.49
  -2  -6  -2 3325.24   15.00
   2   6  -2 3142.41   14.98
   2   6   2 3370.43   14.41
   2   6  -2 3543.94   11.56
   2   6   2 3601.97   15.69
  -2  -6  -2 3735.65   15.63
   2  -6   2 3367.79   15.20
   2   6  -2 3527.96    8.61
  -2   6  -2 3744.51   16.02
  -2   6   2 3438.24   11.55
   2  -6  -2 3383.33   11.40
  -2   6   2 3238.16   12.92
  -2   6  -2 3467.08   14.71
   2  -6  -2 3017.53   15.33
  -2   6  -2 3301.79   13.62
   2  -6   2 3751.65   13.78
  -2   6  -4 1834.88    9.02
   2  -6  -4 1859.72   12.91
   2   6   4 1893.47   10.88
   2   6  -4 2038.64   12.65
  -2  -6  -4 1940.59   12.75
  -2   6  -4 1921.43    6.70
  -2   6  -4 1698.15   11.96
  -2  -6   4 1947.63    5.48
   2   6  -4 1966.99    5.34
  -2   6  -4 1728.99   11.18
  -2   6   4 1634.69    9.16
  -2  -6   4 1895.29    9.99
  -2  -6  -4 1845.13   11.95
  -2  -6  -6 2292.62   14.22
   2  -6  -6 2434.11   15.87
  -2   6  -6 2237.38    8.51
   2   6   6 2364.41   12.33
   2   6  -6 2125.16   13.39
  -2   6  -6 2450.48    6.70
  -2  -6   6 2419.50   11.11
  -2  -6  -6 2455.76   15.49
  -2   6  -6 2214.07   14.79
  -2   6   6 2375.30   11.30
  -2   6  -6 2320.43   13.96
  -2  -6  -8    9.13    1.25
   2  -6  -8   11.59    1.53
   2   6   8   11.73    1.12
   2   6  -8    9.43    1.24
  -2  -6  -8   13.14    1.55
  -2  -6   8   11.05    0.93
  -2   6  -8   10.02    1.50
  -2   6   8   11.29    0.92
  -2   6  -8   14.00    1.54
  -2  -6 -10  196.60    4.67
   2  -6 -10  196.11    5.13
   2   6  10  191.63    3.75
   2   6 -10  226.20    4.92
  -2  -6 -10  204.93    5.32
  -2  -6  10  225.10    3.50
  -2   6 -10  220.73    5.38
  -2  -6  10  220.90    2.32
  -2   6  10  192.84    3.47
   2   6 -10  223.33    2.64
  -2   6 -10  231.87    5.15
  -2   6  12  161.40    1.64
   2   6  12  154.74    3.40
   2   6 -12  164.71    4.45
  -2  -6  12  158.49    3.02
  -2  -6 -12  158.50    4.94
  -2   6  12  158.15    2.08
  -2   6  12  159.61    3.33
  -2  -6 -12  153.33    4.34
  -2  -6  12  155.07    2.51
  -2   6 -12  160.40    4.55
   2   6 -12  161.00    2.72
   2  -6 -14   17.07    2.03
  -2   6  14   19.81    0.80
   2   6  14   18.93    1.46
   2   6 -14   23.94    2.17
  -2   6 -14   23.50    2.17
  -2   6  14   18.62    1.04
  -2   6  14   18.41    1.34
  -2   6 -14   21.82    2.01
   2   6 -14   25.18    1.36
  -2  -6  14   27.44    1.35
  -2  -6 -14   15.96    1.71
  -2  -6  14   25.83    1.34
  -2  -6 -14   20.86    2.22
  -2  -6 -16   92.47    3.76
  -2   6 -16   78.02    1.64
   2  -6 -16   92.15    4.12
  -2  -6 -16   87.82    4.16
  -2  -6  16   79.10    2.31
   2   6  16   92.23    2.91
  -2   6  16   94.51    1.85
   2   6 -16   74.94    3.44
  -2   6 -16   73.84    3.85
  -2   6  16   93.70    2.82
  -2   6  16   89.92    2.36
   2  -6  16   83.79    1.40
   2   6 -16   83.28    2.53
  -2   6 -16   78.71    3.59
   2  -6 -18  428.36    8.83
  -2   6 -18  421.39    4.20
  -2  -6 -18  452.25    8.69
  -2  -6  18  412.04    5.32
  -2   6  18  474.13    4.72
   2   6  18  426.31    6.39
  -2   6  18  398.73    5.41
  -2   6 -18  419.45    8.66
   2   6 -18  420.49    8.14
  -2   6  18  430.72    6.29
   2  -6  18  400.69    3.65
  -2   6 -18  418.70    8.38
   2   6 -18  411.06    6.12
   2  -6 -20   39.94    3.10
  -2   6 -20   42.80    1.60
  -2  -6 -20   42.72    2.92
  -2  -6 -20   41.87    3.32
  -2  -6  20   40.48    1.75
  -2   6  20   42.07    1.59
   2   6  20   40.97    2.16
  -2   6 -20   41.84    3.14
  -2   6  20   42.40    2.15
   2   6 -20   47.53    3.12
   2  -6  20   42.24    1.41
  -2   6 -20   42.55    2.97
   2   6 -20   43.43    2.27
  -2  -6 -22   68.93    3.71
  -2   6 -22   77.36    2.27
   2  -6 -22   80.13    4.26
  -2  -6 -22   70.40    4.25
  -2  -6  22   74.27    2.44
  -2   6  22   82.33    2.32
   2   6  22   74.98    2.97
  -2   6  22   80.49    3.02
  -2   6 -22   75.80    4.18
   2   6 -22   74.81    3.92
   2  -6  22   69.92    2.03
   2   6 -22   77.12    3.17
  -2   6 -22   72.41    3.96
   2   6  24   -0.22    0.91
  -2   6  24    0.59    0.70
   2   6 -24    2.12    1.54
  -2   6  24    0.46    0.69
  -2  -6 -24    1.13    1.46
   2   6 -24    0.43    0.95
  -2  -6  24    0.24    0.59
   2  -6 -24   -1.61    1.56
  -2   6 -24    0.07    0.70
  -2  -6 -24    0.35    1.28
  -2   6 -24    0.43    1.28
   2  -6  26  135.90    4.55
   2   6  26  137.57    4.24
  -2   6  26  155.53    3.69
  -2   6  26  134.24    4.18
   2   6 -26  129.15    5.41
  -2  -6 -26  140.64    6.27
  -2  -6  26  129.26    3.40
   2   6 -26  141.95    4.74
   2  -6 -26  134.53    5.74
  -2  -6 -26  132.14    5.34
  -2   6 -26  132.85    3.33
  -2   6 -26  135.75    5.77
   2  -6  28  674.15   10.41
  -2   6  28  715.05    8.06
   2   6  28  660.58    9.57
  -2   6  28  699.68    9.80
   2   6 -28  679.40   12.54
  -2  -6  28  669.68    7.91
  -2  -6 -28  706.29   14.24
   2   6 -28  700.70   10.83
   2  -6 -28  664.54   12.70
  -2   6 -28  698.36    7.86
  -2  -6 -28  672.46   12.38
  -2   6 -28  660.19   12.88
  -2   6  30  201.00    4.50
   2  -6  30  197.66    5.97
   2   6  30  180.14    5.28
   2   6 -30  192.16    7.02
  -2   6  30  187.02    5.35
  -2  -6 -30  203.33    8.11
   2   6 -30  201.60    6.20
  -2  -6  30  184.81    4.35
   2  -6 -30  185.20    7.07
  -2   6 -30  200.29    4.49
  -2  -6 -30  180.31    6.85
  -2   6 -30  191.46    7.33
   2  -6  32    5.35    1.46
   2   6  32    3.68    1.34
  -2   6  32    3.64    1.13
  -2   6  32    4.82    1.23
   2   6 -32    4.87    2.43
   2   6 -32    5.78    1.66
  -2  -6  32    4.74    1.07
  -2  -6 -32    7.16    2.42
  -2  -6 -32    2.69    1.82
  -2   6 -32    4.35    1.16
   2  -6 -32    6.94    2.15
  -2   6 -32    1.44    1.80
   2   6  34   21.47    2.21
   2  -6  34   33.24    2.87
  -2   6  34   26.79    1.94
   2   6 -34   34.96    3.70
  -2   6  34   25.33    2.30
   2   6 -34   29.06    2.94
  -2  -6 -34   27.68    3.81
  -2  -6  34   30.90    2.06
  -2  -6 -34   19.45    2.86
   2  -6 -34   21.67    2.90
  -2   6 -34   30.66    3.45
  -2   6  36    4.66    1.44
   2   6 -36    5.22    2.36
  -2  -6  36    3.43    1.10
   2   6 -36    7.40    2.05
  -2  -6 -36    3.71    2.45
  -2   6 -36    5.91    2.39
  -2  -6 -36    3.15    2.08
   2  -6 -36    2.10    2.05
   2  -6  36    6.06    1.76
   2   6  36    3.14    1.59
   2   6  38  165.13    5.77
   2  -6  38  159.75    6.00
   2   6 -38  161.25    7.29
  -2   6  38  154.44    5.51
   2   6 -38  173.58    6.74
  -2  -6 -38  157.44    8.03
  -2  -6 -38  149.63    7.00
   2  -6 -38  160.89    7.30
  -2   6 -38  154.06    7.55
  -2  -6 -40    0.59    2.12
  -2   6 -40    1.38    2.28
   2   6  40    1.93    1.46
   2  -6  40    0.52    1.55
   2  -6 -40    0.74    2.18
  -2  -6 -40    2.25    2.30
   2   6 -40    5.77    2.67
  -2   6  40   -1.94    1.59
  -2  -6 -42   80.74    6.26
   2  -6  42   72.08    4.44
   2   6  42   74.48    4.33
  -2  -6  42   75.67    4.15
   2  -6 -42   66.12    5.06
  -2  -6 -42   73.68    5.39
  -2   6  42   71.91    4.08
  -2  -6 -44    6.24    2.79
  -2   6 -44    7.80    2.78
  -2  -6  44    5.13    1.73
   2   6  44    5.01    2.09
   2  -6  44    7.76    2.14
   2  -6 -44    4.79    2.42
  -2   6  44    6.55    1.72
  -2   6 -46   -1.62    2.74
   2  -6  46    3.87    2.16
   2  -6 -46    0.87    2.27
  -2   6  46    0.22    1.48
   2   6  48    2.34    1.84
   2  -6  48    7.62    2.74
  -2   6 -48    7.80    2.89
   2   6  50   45.27    4.18
   2  -6  50   45.44    4.50
  -2   6 -50   36.45    5.07
   2   6  52    0.05    2.00
   2  -6  52    0.93    2.33
   2   6  54   11.84    3.01
  -2  -8   0    1.65    0.90
   2   8   0    1.99    0.94
   2   8   0    1.29    0.87
  -2   8   0    2.34    1.02
   2  -8   0    1.62    0.88
   2   8   0    1.27    0.56
  -2   8   0    2.00    0.96
   2  -8   0    1.75    1.13
  -2  -8   2  745.94    7.08
  -2  -8  -2  757.31    8.03
  -2   8  -2  784.76    7.94
   2   8  -2  773.78    4.82
   2   8   2  701.89    5.72
  -2  -8   2  711.79    4.88
  -2   8   2  851.90    6.59
   2  -8  -2  756.71    6.14
   2   8   2  737.01    7.51
   2   8  -2  719.68    8.03
  -2   8  -2  789.98    7.39
  -2   8   2  767.68    6.92
  -2   8  -2  778.25    7.39
   2  -8  -2  798.18    8.72
   2  -8   2  740.27    6.92
  -2  -8   4 4550.46   16.92
  -2  -8  -4 4707.24   21.05
   2  -8  -4 4828.58   12.73
   2   8   4 4634.18   18.41
   2   8  -4 4735.75   21.14
  -2   8   4 4306.70   12.79
  -2  -8   4 4813.65   11.02
   2   8   4 4519.11   15.50
  -2   8  -4 4196.91   19.96
  -2   8  -4 4538.44   18.86
  -2   8   4 4806.00   17.41
   2  -8   4 4313.01   14.87
   2  -8  -4 4188.16   21.13
  -2   8  -4 4340.08   15.62
  -2  -8   6    9.20    0.90
  -2  -8  -6   10.39    1.42
   2  -8   6    7.93    0.68
  -2   8  -6    6.72    0.74
   2  -8  -6    7.79    1.46
   2   8   6    8.32    1.08
   2   8  -6    7.83    1.20
  -2  -8  -6    8.81    1.32
  -2   8  -6    6.25    1.24
  -2  -8   6    8.07    0.51
  -2   8   6    7.84    0.97
   2   8  -6    8.38    0.56
  -2   8  -6    3.85    1.01
  -2  -8   8 1169.42    8.22
  -2  -8  -8 1157.12   11.55
   2  -8  -8 1098.65   12.16
  -2   8  -8 1164.15    5.59
   2   8   8 1087.93    9.14
  -2  -8  -8 1130.20   11.82
  -2   8  -8 1202.01    4.24
  -2   8  -8 1110.71   11.71
  -2  -8   8 1233.60    5.15
   2   8  -8 1240.10    5.98
  -2   8   8 1095.79    8.65
  -2   8  -8 1120.06   10.72
  -2  -8 -10  938.85   10.82
   2  -8 -10  942.21   11.79
   2   8  10  968.43    8.76
   2   8 -10  957.49   10.77
  -2  -8 -10  961.38   11.56
  -2  -8  10  887.03    7.20
  -2   8 -10  933.69   11.42
  -2  -8  10  903.47    4.83
  -2   8  10  916.64    8.23
  -2   8 -10  913.06   10.24
   2   8 -10  975.04    6.10
  -2  -8 -12  550.53    8.61
   2  -8 -12  555.92    9.44
   2   8  12  561.24    6.78
   2   8 -12  559.22    8.69
  -2  -8  12  563.97    5.78
  -2  -8 -12  595.70    9.63
  -2   8 -12  580.38    9.51
  -2  -8  12  608.51    4.67
  -2   8  12  557.44    6.58
   2   8 -12  581.11    5.22
  -2  -8 -14 1473.70   14.65
   2  -8 -14 1708.20   17.22
   2   8  14 1446.54   11.26
  -2   8  14 1537.73    6.04
   2   8 -14 1410.70   14.39
  -2  -8  14 1431.56    9.38
  -2  -8 -14 1631.65   16.78
  -2   8 -14 1084.67   13.65
  -2   8  14 1491.14    7.25
  -2   8  14 1401.08   10.92
  -2  -8  14 1419.99    8.24
  -2   8 -14 1378.17   14.01
   2   8 -14 1373.99    8.91
  -2  -8 -16   67.31    3.78
  -2  -8  16   78.74    2.32
   2   8  16   64.77    2.58
  -2   8  16   73.32    1.59
  -2   8 -16   86.23    4.26
   2   8 -16   75.03    3.67
  -2   8  16   73.77    2.04
  -2   8  16   74.28    2.74
  -2  -8 -16   70.79    3.67
   2  -8 -16   74.70    3.96
  -2   8 -16   73.57    3.60
   2   8 -16   78.98    2.55
  -2  -8  18   72.56    2.27
  -2  -8 -18   67.49    3.89
  -2   8  18   62.71    1.63
   2   8  18   56.96    2.50
  -2   8  18   61.16    2.11
   2   8 -18   69.69    3.64
  -2   8  18   66.33    2.68
  -2   8 -18   47.36    3.40
  -2  -8 -18   63.36    3.52
   2  -8 -18   56.36    3.54
   2   8 -18   69.59    2.53
  -2   8 -18   76.60    3.68
  -2  -8  20   50.43    1.97
  -2  -8 -20   63.68    4.09
   2   8  20   51.57    2.46
  -2   8  20   52.28    1.63
  -2   8  20   53.70    2.51
  -2   8 -20   48.77    3.35
   2   8 -20   43.46    3.08
   2   8 -20   49.92    2.39
  -2   8 -20   50.98    3.24
  -2  -8 -20   53.98    3.41
   2  -8 -20   58.56    3.73
  -2  -8 -22   10.44    1.92
   2  -8 -22   14.60    2.33
   2  -8  22    6.52    0.46
   2   8 -22    6.99    1.21
  -2  -8 -22   13.88    2.33
  -2  -8  22    6.86    0.87
  -2   8  22    8.95    0.88
   2   8  22   11.55    1.47
  -2   8  22    8.36    1.28
  -2   8 -22    8.32    2.04
   2   8 -22    7.49    1.83
   2  -8  22    6.59    0.52
  -2   8 -22    8.22    1.76
   2  -8 -24  286.09    8.31
  -2  -8 -24  268.14    7.68
   2  -8  24  249.42    2.49
  -2  -8 -24  278.35    8.66
  -2  -8  24  253.39    4.54
  -2   8  24  270.43    4.23
   2   8  24  274.83    5.81
  -2   8 -24  245.74    7.70
  -2   8  24  277.17    5.96
   2   8 -24  246.79    7.49
   2  -8  24  234.45    2.93
   2   8 -24  259.27    5.89
  -2   8 -24  244.28    7.31
   2   8  26   34.49    2.32
  -2   8  26   36.69    1.80
  -2   8  26   32.90    2.25
  -2   8 -26   36.54    3.53
   2   8 -26   33.78    3.22
  -2  -8 -26   36.55    3.54
   2  -8  26   32.37    1.05
  -2  -8  26   32.43    1.75
  -2  -8 -26   32.19    3.02
   2  -8 -26   36.25    3.79
  -2   8 -26   31.76    3.10
   2   8 -26   34.01    2.52
  -2   8  28   52.25    2.19
   2   8  28   46.87    2.80
  -2   8 -28   35.76    3.62
  -2   8  28   50.15    2.86
   2   8 -28   40.67    3.55
   2   8 -28   41.51    2.83
  -2  -8  28   42.55    2.11
   2  -8  28   39.74    1.27
  -2  -8 -28   50.35    4.14
   2  -8 -28   57.84    4.10
  -2  -8 -28   52.73    3.94
  -2   8 -28   36.50    3.34
   2   8  30   41.90    2.80
   2  -8  30   42.48    2.94
  -2   8  30   41.35    2.13
  -2   8  30   41.26    2.72
   2   8 -30   38.67    3.61
  -2  -8 -30   39.03    3.94
  -2  -8  30   38.98    2.04
   2   8 -30   44.45    3.12
   2  -8 -30   40.76    3.73
  -2  -8 -30   46.32    3.91
  -2   8 -30   43.60    3.82
   2   8  32   17.16    2.15
  -2   8  32   15.50    1.53
   2  -8  32   16.37    2.08
  -2   8  32   14.72    1.81
   2   8 -32   13.89    2.74
  -2  -8 -32   16.50    2.87
  -2  -8  32   17.21    1.49
   2   8 -32   18.35    2.33
  -2  -8 -32   14.89    2.64
   2  -8 -32   16.02    2.78
  -2   8 -32   16.14    2.63
   2   8  34   24.70    2.43
   2  -8  34   19.52    2.41
   2   8 -34   20.74    3.17
  -2   8  34   23.31    2.28
  -2  -8 -34   23.10    3.39
   2   8 -34   23.34    2.61
  -2  -8  34   18.04    1.60
  -2  -8 -34   23.33    3.22
   2  -8 -34   21.09    3.08
  -2   8 -34   16.63    2.96
   2   8 -36   15.86    2.55
  -2  -8 -36    2.95    2.14
  -2   8 -36   11.87    2.90
   2   8  36    7.42    1.65
   2  -8  36   13.57    2.25
  -2  -8 -36    6.54    2.56
   2  -8 -36    4.14    2.24
   2   8 -36   12.54    2.93
  -2   8  36   10.71    1.94
  -2   8 -38    6.85    2.47
  -2  -8 -38   12.15    3.16
   2   8 -38   11.44    2.38
   2   8  38   11.87    2.17
   2  -8  38    6.51    1.78
  -2  -8 -38    5.75    2.36
   2  -8 -38   11.51    2.93
   2   8 -38    6.22    2.54
  -2   8  38   12.15    1.91
  -2   8 -40    2.98    2.67
  -2  -8 -40    3.00    2.67
   2  -8  40    1.47    1.77
   2   8  40    1.81    1.50
   2  -8 -40    1.25    2.15
  -2  -8 -40   -0.66    2.47
   2   8 -40    2.88    2.23
  -2   8  40    1.26    1.51
  -2   8 -42   -2.27    2.23
   2  -8  42    1.74    1.78
   2   8  42    6.40    2.12
  -2  -8 -42    5.08    2.61
   2  -8 -42    5.21    2.59
   2   8 -42    5.48    2.52
  -2   8  42    2.08    1.49
  -2   8 -44   34.57    4.46
   2  -8  44   31.73    3.36
   2  -8 -44   38.19    4.29
  -2  -8 -44   48.64    4.74
  -2   8  44   39.86    3.36
   2   8  44   40.53    3.68
  -2   8 -46   -2.23    2.71
   2  -8  46   -2.41    2.01
  -2  -8  46    1.85    1.62
   2  -8 -46    3.26    2.91
  -2   8  46   -1.31    1.60
   2   8  46    0.24    1.78
   2   8  48   19.70    2.99
  -2   8  48   20.78    2.87
   2  -8  48   15.81    2.76
  -2   8 -48   16.11    3.63
   2   8  50   25.83    3.49
   2  -8  50   22.56    3.33
   2   8  52    2.58    2.23
   2  -8  52    6.94    2.96
   2   8  54   -3.07    2.48
   2  -8  54    4.34    2.80
   2  10   0 1234.67   10.90
   2 -10   0 1117.28   10.34
   2  10   0 1316.57    7.83
  -2  10   0 1117.19    9.38
  -2  10   0  964.31    8.61
  -2 -10   0 1111.90   10.20
   2  10   2  143.93    3.66
   2 -10  -2  143.23    3.02
   2  10  -2  133.40    3.95
   2 -10   2  134.19    3.34
   2 -10  -2  146.18    4.12
  -2 -10   2  118.16    2.31
  -2  10  -2  132.84    3.62
  -2  10   2  142.05    3.11
   2  10   2  147.60    2.82
  -2  10  -2  128.87    3.25
   2  10  -2  129.43    2.29
  -2  10   2  141.28    3.28
  -2 -10   2  120.24    3.24
  -2 -10  -2  138.69    3.83
   2  10  -4    6.52    1.19
   2 -10  -4    3.88    0.67
   2  10   4    4.79    1.03
  -2  10  -4    7.81    1.04
   2 -10  -4    5.12    1.38
   2 -10   4    8.79    1.00
  -2 -10   4    9.61    0.74
   2  10   4    5.47    0.87
  -2  10  -4    9.13    1.46
  -2  10   4    3.43    0.74
  -2  10  -4    5.06    1.03
  -2  10   4    5.42    0.97
   2  10  -4    8.97    0.69
  -2 -10   4    7.60    0.99
  -2 -10  -4    4.03    1.07
  -2  10   6 1472.19    7.75
   2  10  -6 1525.75   13.26
   2  10   6 1669.44   11.96
   2 -10  -6 1531.74    7.37
  -2  10  -6 1530.48    9.16
   2 -10  -6 1411.83   14.04
   2 -10   6 1582.27    8.98
   2  10   6 1435.67   10.17
  -2  10  -6 1524.97   13.66
  -2  10  -6 1570.22   12.11
   2  10  -6 1582.44    7.36
  -2  10   6 1502.76   10.78
  -2 -10   6 1611.54    7.25
  -2 -10  -6 1546.13   13.98
  -2 -10   6 1466.46   10.25
   2  10   8   47.13    2.16
   2 -10  -8   46.38    1.10
   2  10  -8   48.70    2.58
  -2  10   8   46.55    1.28
   2 -10  -8   48.72    2.97
   2 -10   8   51.47    1.44
  -2  10  -8   51.87    2.85
   2  10   8   48.81    2.02
  -2  10  -8   47.18    2.35
  -2  10   8   41.99    1.96
  -2 -10   8   51.96    1.33
   2  10  -8   55.44    1.50
  -2  10  -8   49.79    1.43
  -2 -10   8   49.51    1.89
  -2 -10  -8   47.61    2.73
  -2 -10  10 1020.16    8.27
  -2 -10 -10 1021.25   12.10
   2 -10 -10 1045.05   13.20
   2 -10 -10 1057.80    4.32
   2  10  10 1085.73    9.66
  -2  10  10 1049.43    5.14
  -2  10 -10 1039.19   12.67
  -2 -10  10 1065.03    6.05
  -2  10  10 1027.71    9.41
  -2  10 -10 1053.44   11.39
   2  10 -10 1021.14    6.87
  -2 -10 -12  197.89    5.52
  -2 -10  12  204.80    3.70
   2  10  12  206.17    4.43
   2 -10 -12  202.21    1.85
   2  10 -12  211.64    5.74
  -2  10  12  208.12    2.25
  -2 -10 -12  195.30    5.71
  -2  10 -12  202.81    5.96
  -2  10  12  205.90    4.33
  -2  10 -12  198.42    5.24
   2  10 -12  211.84    3.46
  -2 -10  14  323.68    4.64
  -2 -10 -14  354.89    7.76
   2 -10 -14  379.94    8.66
   2  10  14  349.63    5.85
  -2  10  14  383.11    3.20
   2  10 -14  336.60    7.47
  -2 -10 -14  357.31    8.04
  -2  10 -14  327.04    7.94
  -2  10  14  354.08    3.43
  -2  10  14  362.47    5.93
  -2 -10  14  317.92    3.93
  -2  10 -14  333.72    7.05
   2  10 -14  333.38    4.64
  -2  10  16  438.16    3.76
   2  10  16  408.24    6.40
   2  10 -16  475.30    9.18
  -2  10  16  422.16    4.42
  -2  10  16  415.17    6.56
  -2  10 -16  318.38    8.14
  -2  10 -16  487.60    8.84
   2  10 -16  467.20    5.88
   2 -10 -16  416.01    9.29
  -2 -10 -16  397.69    8.71
  -2 -10 -16  414.32    9.08
  -2 -10  16  454.62    5.46
  -2 -10  18  646.53    6.68
  -2 -10 -18  679.38   12.03
  -2  10  18  685.61    5.18
   2  10  18  635.68    8.25
  -2  10 -18  689.71   12.26
  -2  10  18  652.78    8.49
   2  10 -18  677.60   11.41
  -2  10  18  620.52    6.08
   2 -10 -18  659.01   11.98
  -2 -10 -18  634.42   11.25
  -2  10 -18  644.58   10.53
   2  10 -18  637.77    7.46
  -2 -10 -20    5.72    1.72
  -2 -10  20    6.90    0.87
   2  10  20    5.71    1.20
  -2  10  20    5.02    0.70
   2  10 -20    3.88    1.48
  -2  10  20    5.05    1.21
  -2  10  20    4.01    1.00
  -2 -10 -20    2.51    1.41
   2 -10 -20    4.24    1.59
  -2  10 -20    6.22    1.67
   2  10 -20    8.58    1.20
  -2 -10 -22  576.47   12.02
  -2 -10  22  535.31    6.36
  -2  10  22  577.41    5.60
   2  10  22  551.76    8.09
  -2  10  22  533.84    8.28
  -2  10 -22  554.25   11.64
   2  10 -22  533.70   10.93
  -2 -10 -22  553.64   11.16
   2 -10 -22  563.04   11.77
   2  10 -22  544.72    7.91
  -2  10 -22  528.78   10.39
  -2 -10  24   39.17    1.85
  -2 -10 -24   51.32    3.92
  -2  10  24   46.55    1.81
   2  10  24   44.92    2.51
  -2  10 -24   38.67    3.66
   2  10 -24   42.98    3.52
  -2  10  24   43.69    2.57
  -2 -10 -24   42.66    3.51
   2 -10 -24   41.75    3.68
  -2  10 -24   41.79    3.26
   2  10 -24   40.46    2.49
  -2 -10  26  188.42    4.01
  -2 -10 -26  186.54    7.54
  -2  10  26  191.02    3.72
   2  10  26  192.43    5.17
  -2  10  26  189.76    5.35
  -2  10 -26  190.74    7.26
   2  10 -26  201.52    7.29
   2 -10 -26  187.63    7.28
  -2 -10 -26  185.27    6.90
  -2  10 -26  201.18    6.97
   2  10 -26  195.23    5.38
  -2 -10  28   80.74    2.75
  -2 -10 -28   76.31    5.05
   2  10  28   75.67    3.44
  -2  10  28   81.60    2.65
  -2  10 -28   73.85    4.86
   2  10 -28   83.51    5.04
  -2  10  28   81.12    3.73
  -2 -10 -28   82.38    4.94
   2 -10 -28   77.16    5.06
   2  10 -28   84.80    3.87
  -2  10 -28   76.98    4.59
  -2 -10  30  284.33    5.18
  -2 -10 -30  281.15    9.72
   2  10  30  280.47    6.62
  -2  10  30  280.37    5.11
  -2  10  30  279.94    6.85
   2  10 -30  270.07    8.95
  -2  10 -30  258.96    8.93
   2 -10 -30  271.49    9.11
  -2 -10 -30  253.99    8.73
   2  10 -30  291.89    7.29
  -2  10 -30  293.39    9.02
   2  10 -32    9.49    1.89
  -2 -10  32    7.90    1.16
  -2 -10 -32    6.05    2.50
   2  10  32    7.35    1.51
   2  10 -32    9.42    2.47
  -2  10  32   10.30    1.79
  -2  10 -32    9.64    2.66
  -2 -10 -32   11.25    2.60
   2 -10 -32   15.35    3.18
  -2  10 -32    7.90    2.07
   2  10 -34  122.31    5.29
  -2 -10 -34  155.96    7.62
   2  10  34  151.28    5.29
   2 -10  34  127.44    5.23
  -2  10  34  143.17    5.30
   2  10 -34  135.85    7.06
   2 -10 -34  148.55    7.30
  -2 -10 -34  153.60    7.28
  -2  10 -34  136.15    6.62
   2  10 -36   18.76    2.49
   2  10  36   21.04    2.25
   2 -10  36   20.52    2.51
  -2 -10 -36   25.22    3.47
   2 -10 -36   19.63    3.24
  -2  10 -36   21.13    3.29
   2  10 -36   17.54    3.36
  -2  10  36   21.11    2.32
   2 -10  38   32.71    3.17
   2  10  38   40.35    3.19
   2 -10 -38   44.43    4.52
  -2 -10 -38   40.92    4.32
  -2  10 -38   33.11    4.03
  -2  10  38   44.25    3.29
   2  10  38   40.15    3.37
   2 -10  40  146.97    6.15
   2  10  40  166.81    6.12
   2  10 -40  149.15    7.72
  -2  10  40  173.77    6.35
   2  10  40  156.17    6.44
  -2 -10 -40  179.41    8.37
   2 -10 -40  163.73    8.00
  -2  10 -40  157.87    7.89
  -2  10  42    4.90    1.87
   2  10  42    5.50    2.02
   2  10 -42    8.64    3.12
  -2  10 -42    6.82    2.88
   2 -10  42    6.46    2.18
  -2 -10 -42    3.78    2.48
   2 -10 -42    7.34    3.16
   2  10 -44    5.74    2.72
   2  10  44    1.77    1.84
  -2  10  44    2.15    1.76
  -2  10 -44   -1.04    2.88
   2 -10  44    3.36    1.94
  -2 -10 -44    1.72    2.64
   2 -10 -44    1.47    2.55
  -2  10  46   45.59    3.79
   2  10  46   47.05    4.12
  -2  10 -46   42.32    4.92
   2 -10  46   46.16    4.00
   2 -10 -46   52.19    5.21
  -2 -10  48    1.38    1.91
   2 -10  48    4.73    2.50
   2  10  48    3.22    2.19
  -2  10 -48    1.09    2.65
  -2  10  48    0.51    1.79
   2 -10 -48    2.78    2.77
   2  10  50   90.91    5.79
   2 -10  50   85.76    5.62
   2  10  52   -1.11    2.05
   2 -10  52    1.34    2.28
   2  10  54   32.17    3.97
   2 -10  54   28.59    3.89
   2  12   0   -0.85    1.01
   2 -12   0    0.86    1.10
  -2  12   0   -0.75    0.95
   2  12   0   -0.18    0.53
  -2  12   0    0.76    0.83
  -2 -12   0   -0.90    1.00
   2  12  -2   66.68    3.01
   2  12   2   73.79    2.96
   2 -12  -2   71.42    3.16
   2 -12   2   71.13    2.75
  -2  12   2   71.69    2.48
  -2  12  -2   69.93    2.88
   2  12   2   75.08    2.26
   2  12  -2   72.10    1.94
  -2  12   2   62.26    2.35
  -2 -12   2   69.56    2.77
  -2 -12  -2   80.49    3.24
   2 -12  -4  191.92    3.57
   2  12   4  179.94    4.39
   2  12  -4  191.70    4.99
  -2  12   4  192.99    3.65
   2 -12  -4  183.45    5.20
   2 -12   4  200.89    4.17
  -2  12  -4  201.95    5.10
   2  12   4  187.15    3.68
  -2  12  -4  201.15    4.39
   2  12  -4  190.33    3.01
  -2  12   4  191.66    4.17
  -2 -12   4  195.15    4.30
  -2 -12  -4  180.90    4.92
  -2  12   6   64.11    2.00
   2  12   6   65.51    2.68
   2  12  -6   58.58    2.95
   2 -12  -6   63.05    1.88
   2 -12  -6   64.14    3.42
   2 -12   6   57.75    2.11
  -2  12  -6   57.10    3.02
   2  12   6   63.57    2.35
   2  12  -6   59.50    1.70
  -2  12  -6   66.01    2.79
  -2  12   6   63.15    2.51
  -2 -12  -6   63.43    3.24
  -2  12  -6   55.22    2.00
  -2 -12   6   59.82    2.34
   2  12  -8  164.74    4.95
   2 -12  -8  151.26    2.45
   2  12   8  154.39    3.95
  -2  12   8  152.49    2.71
   2 -12  -8  147.52    5.17
   2 -12   8  154.15    2.90
  -2  12  -8  152.59    4.94
   2  12   8  161.58    3.85
  -2  12   8  155.12    3.80
  -2 -12   8  161.49    2.65
  -2  12  -8  151.67    4.30
   2  12  -8  161.06    2.79
  -2 -12  -8  149.21    4.90
  -2  12  -8  146.95    2.77
  -2 -12   8  149.58    3.48
   2 -12 -10  175.67    2.38
   2  12  10  169.61    4.22
  -2  12  10  167.15    2.61
   2  12 -10  173.01    5.30
   2 -12 -10  162.95    5.67
   2 -12  10  166.11    2.46
  -2  12 -10  159.56    5.30
   2  12  10  166.50    4.10
   2  12 -10  161.85    2.97
  -2  12  10  165.80    4.02
  -2 -12  10  155.71    2.66
  -2  12 -10  162.75    4.61
  -2 -12  10  166.21    3.62
  -2 -12 -10  161.17    5.23
  -2  12 -10  163.57    2.35
  -2 -12  12  348.93    5.12
   2 -12 -12  366.05    3.17
   2  12  12  378.16    6.20
  -2  12  12  364.94    3.66
   2  12 -12  389.42    8.28
   2 -12 -12  360.17    8.58
  -2  12 -12  361.45    8.27
  -2  12  12  350.18    5.97
  -2  12 -12  342.99    6.99
   2  12 -12  345.63    4.72
  -2 -12  14    6.54    0.89
   2  12  14    5.00    1.11
   2 -12 -14    5.43    0.54
  -2  12  14    5.08    0.69
  -2 -12 -14    4.24    1.60
   2 -12 -14    5.36    1.89
  -2  12 -14    5.08    1.86
   2  12 -14    6.11    1.85
   2  12  14    7.39    1.25
  -2  12  14    4.98    1.05
   2  12 -14    4.27    0.88
  -2  12 -14    5.14    1.50
  -2 -12  16  142.47    3.27
   2  12  16  145.63    4.05
  -2  12  16  151.76    2.40
   2  12 -16  146.52    5.46
   2 -12 -16  149.53    5.98
  -2 -12 -16  150.93    5.77
  -2  12 -16  130.62    5.46
   2  12  16  140.48    4.27
  -2  12  16  148.08    4.15
   2  12 -16  143.78    3.48
  -2  12 -16  145.84    5.01
  -2 -12 -18   33.52    2.99
   2 -12 -18   33.19    3.13
   2  12  18   34.11    2.20
  -2  12  18   36.71    1.31
  -2  12  18   32.83    1.49
   2  12 -18   27.44    2.86
  -2  12  18   32.08    2.07
   2  12  18   35.44    2.30
  -2 -12  18   29.49    1.56
   2  12 -18   29.82    1.79
  -2  12 -18   32.15    2.68
  -2 -12  20   38.69    1.78
   2  12  20   37.43    2.26
  -2  12  20   36.34    1.39
  -2  12 -20   37.05    3.43
  -2  12  20   35.34    2.31
   2  12  20   38.72    2.51
   2  12 -20   26.44    2.80
  -2  12  20   35.15    1.73
  -2 -12 -20   34.04    3.25
   2 -12 -20   32.55    3.25
  -2  12 -20   37.85    2.96
   2  12 -20   33.17    1.98
  -2 -12  22   49.64    2.01
  -2  12  22   51.50    1.75
   2  12  22   55.00    2.73
  -2  12 -22   50.26    3.94
  -2  12  22   53.92    2.83
   2  12 -22   52.47    3.89
  -2 -12 -22   46.33    3.65
   2 -12 -22   54.02    4.10
  -2  12 -22   46.93    3.28
   2  12 -22   51.39    2.56
  -2 -12  24   37.77    1.81
  -2  12  24   39.60    1.68
   2  12  24   35.15    2.35
  -2  12  24   40.37    2.60
  -2  12 -24   35.69    3.51
   2  12 -24   33.15    3.27
   2 -12 -24   36.41    3.49
  -2 -12 -24   40.01    3.58
  -2  12 -24   40.07    3.27
   2  12 -24   43.61    2.52
  -2 -12  26   59.86    2.34
  -2  12  26   49.83    2.00
   2  12  26   48.88    2.77
  -2  12 -26   54.21    4.38
   2  12 -26   57.39    4.38
  -2  12  26   45.21    2.89
   2 -12 -26   44.01    3.96
  -2 -12 -26   41.57    3.80
  -2  12 -26   57.94    3.87
   2  12 -26   65.08    3.27
  -2 -12  28   73.90    2.59
   2  12  28   67.13    3.32
  -2  12  28   76.35    2.53
   2  12 -28   65.76    4.61
  -2  12  28   75.55    3.69
   2  12  28   73.30    3.88
  -2  12 -28   72.87    5.03
   2 -12 -28   72.14    5.18
  -2 -12 -28   82.75    5.20
  -2  12 -28   77.00    4.53
   2  12 -28   74.74    3.64
  -2 -12  30  198.41    4.26
   2  12  30  229.19    6.09
  -2 -12 -30  215.93    8.40
   2 -12 -30  230.24    8.80
   2  12 -30  208.88    6.14
  -2  12 -30  205.49    7.61
  -2  12 -30  216.02    8.36
  -2  12  30  215.81    6.26
   2  12 -30  209.32    8.18
   2  12  30  226.02    6.72
   2  12  32   17.49    2.10
   2  12 -32   10.18    2.76
  -2  12  32   15.90    2.08
  -2  12 -32    7.91    2.47
   2  12  32   13.79    2.10
   2 -12 -32   20.37    3.42
  -2 -12 -32   16.98    3.15
  -2  12 -32   12.21    2.47
   2  12 -32   12.35    2.09
   2  12 -34   10.23    2.09
   2  12  34   11.99    2.15
   2  12 -34   11.10    2.80
  -2  12  34    9.60    1.95
  -2  12 -34   10.72    2.98
  -2 -12 -34    7.87    2.26
   2 -12 -34    6.53    2.70
   2  12  34   11.10    2.02
  -2  12 -34    9.96    2.65
   2  12 -36  544.70   14.00
   2  12  36  549.42   11.50
  -2  12  36  560.15   10.88
   2 -12 -36  548.87   14.26
  -2 -12 -36  554.71   14.56
   2  12  36  537.72   10.16
  -2  12 -36  533.70   13.28
   2  12  38   12.35    2.34
  -2  12  38   13.99    2.10
   2  12 -38   12.62    3.45
  -2 -12 -38   11.72    3.19
   2 -12 -38   14.82    3.22
   2 -12  38   11.53    2.23
   2  12  38   14.53    2.14
  -2  12 -38   14.25    3.04
   2  12  40   52.80    3.98
  -2  12  40   53.38    3.88
   2  12 -40   51.41    5.19
   2 -12 -40   45.70    4.92
  -2 -12 -40   54.81    5.18
   2 -12  40   49.64    3.85
  -2  12 -40   50.48    4.80
   2  12  42   30.18    3.32
   2  12 -42   23.93    4.01
  -2  12  42   30.87    3.10
   2 -12 -42   33.59    4.42
  -2 -12 -42   33.35    4.38
   2 -12  42   30.07    3.25
  -2  12 -42   28.65    3.99
   2  12  44   43.52    3.97
  -2  12  44   52.94    4.02
   2  12 -44   41.29    4.84
   2 -12 -44   38.14    4.61
  -2 -12 -44   44.61    5.13
   2 -12  44   43.72    3.83
  -2  12 -44   39.37    4.71
   2  12  46   92.43    5.64
  -2  12  46   90.81    5.36
   2  12 -46   77.44    6.45
   2 -12 -46   94.13    7.11
  -2 -12 -46   91.13    6.96
   2 -12  46   80.05    5.23
  -2  12 -46   73.43    6.14
   2 -12 -48    4.55    3.22
  -2  12  48    1.37    2.01
   2 -12  48    2.35    2.39
   2  12  48   -0.49    1.94
   2 -12 -50    0.05    3.04
   2  12  50    3.43    2.57
   2 -12  50    2.78    2.51
  -2  12  50    2.95    1.89
   2  12  52   -0.51    2.01
   2 -12  52    0.49    2.43
   2 -12  54    0.76    2.35
   2  14   0   60.89    3.05
   2 -14   0   64.72    3.13
  -2  14   0   55.75    2.63
   2  14   0   54.90    1.97
  -2  14   0   68.60    2.77
  -2 -14   0   62.54    2.92
   2  14  -2   91.24    3.75
   2  14   2   99.42    3.66
   2 -14  -2  102.87    4.01
   2 -14   2   88.05    3.32
   2  14   2  100.71    2.75
  -2  14   2   96.13    3.16
  -2  14  -2   90.55    3.49
  -2  14   2  101.27    3.18
   2  14  -2   87.80    2.38
  -2  14  -2   90.62    3.18
  -2 -14   2   91.19    3.38
  -2 -14  -2  104.27    3.90
   2  14  -4  161.83    4.98
   2  14   4  168.13    4.55
  -2  14   4  171.92    3.89
   2 -14   4  163.52    4.20
   2 -14  -4  166.45    5.26
  -2  14  -4  167.22    4.89
   2  14   4  170.41    3.74
   2  14  -4  168.17    3.15
  -2  14  -4  170.50    4.31
  -2 -14   4  166.60    4.32
  -2 -14  -4  168.76    5.11
   2  14  -6  328.25    7.18
   2  14   6  310.27    5.99
  -2  14   6  321.51    4.87
   2 -14   6  330.64    5.39
   2 -14  -6  328.98    7.67
   2  14   6  344.29    5.51
  -2  14  -6  328.93    7.11
  -2  14   6  329.70    5.84
   2  14  -6  335.10    4.34
  -2  14  -6  332.12    6.27
  -2 -14   6  332.13    5.92
  -2 -14  -6  337.69    7.38
   2 -14  -8    4.79    0.79
   2  14  -8    4.41    1.59
   2  14   8    2.42    1.05
  -2  14   8    4.45    0.88
   2 -14  -8    1.32    1.44
   2 -14   8    5.06    1.01
  -2 -14  -8    2.48    1.29
   2  14   8    4.22    1.08
  -2  14  -8    4.02    1.63
   2  14  -8    3.50    0.73
  -2  14  -8    3.93    1.09
  -2  14   8    5.43    1.09
  -2  14  -8    3.27    0.74
  -2 -14   8    5.11    1.04
   2 -14 -10   36.17    1.37
  -2  14  10   32.45    1.47
   2  14 -10   34.98    2.76
   2  14  10   35.70    2.20
   2 -14 -10   39.52    3.27
   2 -14  10   42.84    1.63
   2  14  10   35.83    2.09
  -2  14 -10   39.94    3.12
  -2  14 -10   44.33    2.69
  -2  14  10   35.15    2.03
   2  14 -10   33.20    1.60
  -2 -14 -10   36.39    2.88
  -2 -14  10   39.35    2.06
  -2  14 -10   39.03    1.45
  -2 -14  12   13.67    1.25
  -2  14 -12   15.13    0.71
  -2 -14 -12   17.18    2.27
   2 -14 -12   15.51    0.90
   2  14 -12   12.21    1.92
   2  14  12   19.66    1.70
  -2  14  12   17.02    1.08
   2 -14 -12   17.69    2.38
   2 -14  12   14.16    0.83
  -2  14 -12   12.80    2.03
   2  14  12   15.23    1.53
   2  14 -12   15.58    1.26
  -2  14  12   18.73    1.65
  -2  14 -12   13.91    1.76
  -2 -14  14  352.20    5.42
   2 -14 -14  332.85    3.46
   2  14  14  334.19    6.33
  -2  14  14  325.34    4.01
   2  14 -14  348.11    8.43
   2 -14 -14  321.66    8.81
  -2  14 -14  348.09    8.61
  -2  14  14  329.18    6.27
  -2  14 -14  363.70    7.73
   2  14 -14  345.71    5.33
  -2 -14  16   35.67    1.80
   2  14  16   38.37    2.24
   2 -14 -16   35.88    1.21
  -2  14  16   37.21    1.40
   2  14 -16   39.10    3.15
   2 -14 -16   30.02    3.07
  -2 -14 -16   33.58    3.09
   2  14  16   35.43    2.38
  -2  14 -16   34.73    3.22
  -2  14  16   35.74    2.26
   2  14 -16   37.37    2.03
  -2  14 -16   35.77    2.69
  -2 -14  18  155.73    3.54
   2  14  18  157.49    4.38
   2 -14 -18  147.10    2.35
  -2  14  18  166.37    2.84
   2 -14 -18  157.47    6.65
  -2 -14 -18  148.37    6.18
   2  14 -18  167.84    6.31
  -2  14 -18  152.59    6.27
  -2  14  18  159.37    4.65
  -2  14 -18  153.06    5.45
   2  14 -18  155.24    3.96
  -2 -14  20    5.45    0.89
   2  14  20    4.60    1.20
  -2  14  20    4.81    0.70
  -2 -14 -20    2.93    1.64
   2 -14 -20    4.12    2.04
   2  14 -20    4.61    1.73
  -2  14  20    4.83    0.96
  -2  14 -20    3.52    1.68
   2  14  20    4.32    1.22
  -2  14  20    6.00    1.28
   2  14 -20    5.25    1.16
  -2  14 -20    6.62    1.64
   2  14  22  371.31    7.01
  -2  14  22  392.55    4.69
   2  14  22  369.06    7.95
  -2  14 -22  386.14   10.37
  -2  14  22  387.46    7.59
   2  14 -22  372.16    9.82
   2  14 -22  360.02    6.58
  -2  14 -22  344.72    8.54
  -2 -14  22  364.00    5.48
   2 -14 -22  372.99   10.43
  -2 -14 -22  381.83   10.22
   2 -14 -24   48.84    4.19
  -2 -14 -24   45.37    3.80
   2  14  24   44.99    2.73
  -2  14  24   45.30    1.84
  -2  14 -24   36.02    3.59
   2  14  24   43.73    2.92
  -2  14  24   43.94    2.82
   2  14 -24   36.35    3.52
  -2 -14  24   39.40    2.03
  -2  14 -24   39.31    3.18
   2  14 -24   38.26    2.43
   2 -14 -26  212.76    8.34
  -2 -14 -26  204.51    7.99
  -2  14  26  211.61    3.85
   2  14  26  203.70    5.56
   2  14  26  215.78    6.48
  -2  14 -26  216.37    8.38
  -2  14  26  216.67    6.07
   2  14 -26  197.91    7.89
  -2 -14  26  208.66    4.24
  -2  14 -26  192.38    6.90
   2  14 -26  202.71    5.53
  -2 -14 -28   24.67    3.29
   2 -14 -28   23.98    3.42
   2  14  28   24.32    2.25
  -2  14 -28   27.45    3.74
   2  14  28   31.26    2.72
  -2  14  28   24.81    2.33
   2  14 -28   22.37    3.18
  -2 -14  28   18.68    1.45
   2  14 -28   23.05    2.20
  -2  14 -28   20.83    2.73
   2  14 -30   12.75    2.97
  -2  14  30   17.69    2.20
   2  14  30   19.90    2.55
  -2  14 -30   10.10    2.71
   2 -14 -30   21.77    3.42
  -2 -14 -30   20.32    3.13
   2  14  30   19.73    2.16
  -2  14 -30   13.70    2.50
   2  14 -30   14.19    2.06
   2  14  32   86.27    4.55
   2  14 -32   76.64    5.55
  -2  14 -32   85.36    5.76
  -2  14  32   86.15    4.28
   2 -14 -32   80.67    5.63
  -2 -14 -32   71.73    5.43
   2  14  32   80.16    3.91
  -2  14 -32   83.22    5.14
   2  14 -32   82.09    4.17
   2  14  34  231.81    7.55
   2  14 -34  207.35    8.91
  -2  14  34  244.08    7.31
  -2  14 -34  219.13    9.25
   2 -14 -34  234.98    9.53
  -2 -14 -34  242.43    9.69
   2  14  34  234.63    6.63
  -2  14 -34  224.34    8.52
   2  14  36   12.33    2.23
   2  14  36   10.44    2.47
   2  14 -36   13.09    3.56
  -2  14 -36    9.22    3.40
  -2 -14 -36   11.52    3.63
   2 -14 -36    5.61    2.59
  -2  14  36    6.61    1.88
  -2  14 -36   10.03    2.88
   2  14 -38   67.85    5.82
   2  14  38   73.90    4.62
  -2  14  38   77.28    4.51
   2 -14 -38   74.27    6.05
  -2 -14 -38   78.90    6.27
   2  14  38   72.03    4.07
  -2  14 -38   67.80    5.29
   2 -14  40   20.22    2.77
   2  14  40   18.07    2.69
   2  14 -40   18.40    3.71
  -2 -14 -40   14.83    3.74
   2 -14 -40   10.99    3.35
  -2  14  40   14.18    2.33
  -2  14 -40   18.05    3.50
  -2  14  42   80.83    4.85
   2  14  42   78.81    5.04
   2  14 -42   74.89    6.33
   2 -14 -42   96.55    6.93
  -2 -14 -42   84.60    6.70
   2 -14  42   75.80    4.92
  -2  14 -42   68.87    5.60
   2  14  44   14.40    2.51
  -2  14  44   19.45    2.80
   2  14 -44   16.04    3.53
   2 -14 -44   19.95    4.31
  -2 -14 -44   17.57    3.98
   2 -14  44   21.00    3.16
  -2  14 -44   19.30    3.88
   2 -14 -46    6.03    3.12
  -2 -14 -46    0.35    2.93
  -2  14  46    0.80    1.70
   2 -14  46    0.29    2.06
   2  14  46    5.84    2.42
   2  14 -46    1.08    3.14
   2 -14 -48   12.75    4.13
  -2  14  48    9.01    2.36
   2 -14  48    8.01    2.54
   2  14  48   11.46    2.87
   2  14 -48    8.91    3.68
   2  14  50  106.79    6.40
  -2  14  50  112.41    6.29
   2 -14  50  118.21    6.69
   2 -14 -50  120.43    8.56
   2  14  52    1.44    2.34
   2 -14  52   -0.38    2.36
   2  16   0   -0.01    1.17
   2 -16   0    1.95    1.36
  -2  16   0   -0.69    1.20
  -2  16   0    0.76    0.97
   2  16   0    0.30    0.63
  -2 -16   0    0.75    1.04
  -2  16   2  169.90    4.51
   2  16   2  183.18    5.28
   2  16  -2  172.72    5.24
   2 -16   2  178.38    4.97
   2 -16  -2  175.89    5.43
  -2  16  -2  184.01    5.13
  -2  16  -2  178.75    4.52
   2  16  -2  182.34    3.72
  -2  16   2  175.57    4.47
   2  16   2  185.05    3.98
  -2 -16   2  184.76    5.07
  -2 -16  -2  182.11    5.42
  -2  16   4   29.51    1.96
   2  16   4   28.18    2.26
   2  16  -4   31.51    2.51
   2 -16  -4   26.24    2.45
   2 -16   4   32.40    2.28
   2  16   4   27.74    1.68
  -2  16  -4   30.48    2.46
   2  16  -4   33.85    1.65
  -2  16  -4   31.42    2.14
  -2  16   4   28.02    1.94
  -2 -16  -4   31.67    2.53
  -2 -16   4   34.05    2.26
   2  16   6   -0.42    1.10
   2  16  -6    0.06    1.25
   2 -16  -6    0.76    1.65
   2 -16   6   -0.15    0.90
  -2  16   6    1.23    0.92
  -2  16  -6   -0.79    1.38
   2  16  -6    0.27    0.63
  -2  16  -6    0.02    0.99
   2  16   6    1.59    0.75
  -2  16   6    0.09    0.83
  -2 -16   6   -0.40    0.90
  -2 -16  -6    0.22    1.20
   2  16  -8   97.36    4.40
   2  16   8  102.12    3.68
  -2  16   8   97.86    2.89
   2 -16  -8  108.35    4.84
   2 -16   8   90.86    2.94
   2  16   8  102.43    3.35
  -2  16  -8   95.61    4.41
   2  16  -8   95.59    2.63
  -2  16   8  100.06    3.56
  -2  16  -8   99.47    3.77
  -2 -16  -8   95.66    4.41
  -2 -16   8   96.50    3.40
  -2  16  10   22.06    1.40
   2  16  10   20.15    1.84
   2  16 -10   23.80    2.49
   2 -16 -10   18.16    2.44
   2 -16  10   20.17    1.38
   2  16  10   19.40    1.67
  -2  16 -10   22.10    2.57
   2  16 -10   17.93    1.30
  -2  16  10   17.77    1.74
  -2  16 -10   19.07    1.88
  -2  16 -10   19.24    1.24
  -2 -16 -10   24.11    2.48
  -2 -16  10   18.58    1.58
   2  16 -12   13.45    2.10
  -2  16  12   13.70    1.17
   2  16  12   14.18    1.51
   2 -16 -12   12.99    2.32
   2 -16  12   15.38    1.06
  -2  16 -12   15.43    2.40
   2  16  12   13.02    1.47
   2  16 -12   15.29    1.29
  -2  16  12   15.49    1.66
  -2  16 -12   15.45    1.91
  -2 -16  12   14.81    1.39
  -2 -16 -12   12.96    2.07
  -2  16 -12   14.16    0.90
  -2 -16  14    3.53    0.96
  -2  16 -14    3.31    0.37
   2 -16 -14    2.15    0.62
   2  16  14    2.85    1.16
  -2  16  14    2.38    0.67
   2 -16  14    3.23    0.50
   2 -16 -14    2.09    1.54
  -2 -16 -14    1.57    1.48
  -2  16 -14    1.22    1.76
   2  16  14    5.53    1.16
   2  16 -14    2.59    1.53
  -2  16  14    3.97    1.09
  -2  16 -14    4.50    1.58
   2  16 -14    5.25    1.07
  -2 -16  16  418.99    6.16
   2 -16 -16  413.80    4.31
  -2  16  16  400.47    4.93
   2  16 -16  417.50    9.99
   2  16  16  402.98    7.24
   2 -16 -16  448.63   10.99
  -2 -16 -16  419.93   10.20
   2  16  16  434.95    7.92
  -2  16 -16  420.67   10.18
  -2  16  16  416.26    7.59
  -2  16 -16  417.94    8.68
   2  16 -16  426.43    6.53
  -2 -16  18  124.98    3.38
   2  16  18  111.85    3.95
   2 -16 -18  113.19    2.28
   2  16 -18  130.31    5.89
  -2  16  18  130.72    2.82
   2 -16 -18  121.57    6.02
  -2 -16 -18  112.84    5.61
   2  16  18  116.05    4.35
  -2  16 -18  112.19    5.67
  -2  16  18  122.53    4.29
   2  16 -18  121.85    3.73
  -2  16 -18  129.37    5.07
  -2 -16  20   73.43    2.60
   2  16  20   80.58    3.43
  -2  16  20   81.90    2.27
   2 -16 -20   84.45    5.21
  -2 -16 -20   82.91    5.15
   2  16  20   72.64    3.61
  -2  16 -20   69.94    4.74
   2  16 -20   73.54    4.63
  -2  16  20   80.68    3.67
   2  16 -20   69.47    2.94
  -2  16 -20   78.32    4.14
  -2 -16  22   78.70    2.66
   2  16  22   66.97    3.19
  -2  16  22   71.42    2.16
   2 -16 -22   71.41    5.09
  -2 -16 -22   70.24    4.78
  -2  16 -22   67.35    4.68
   2  16 -22   81.85    5.10
   2  16  22   66.13    3.59
  -2  16  22   74.74    3.54
   2  16 -22   75.57    3.22
  -2  16 -22   75.17    4.27
   2  16  24   14.00    1.82
  -2  16  24   12.75    1.13
  -2  16 -24    9.37    2.63
   2  16  24   11.74    1.74
  -2  16  24   12.73    1.77
   2  16 -24   12.40    2.56
  -2  16 -24   12.30    2.26
   2  16 -24   11.92    1.63
  -2 -16  24    9.59    1.13
   2 -16 -24   10.53    2.57
  -2 -16 -24   10.21    2.47
  -2 -16 -26    9.97    2.45
   2 -16 -26   17.35    3.12
   2  16  26    9.26    1.69
  -2  16 -26   18.02    3.24
   2  16 -26   17.65    3.19
   2  16  26    9.17    1.82
  -2  16  26   14.02    2.00
  -2 -16  26   17.02    1.44
  -2  16 -26   15.08    2.50
   2  16 -26   15.82    1.95
   2  16  28   23.43    2.45
  -2  16 -28   21.18    3.61
  -2  16  28   25.05    2.43
   2  16 -28   23.93    3.47
   2 -16 -28   28.01    3.76
  -2 -16 -28   21.03    3.34
   2  16  28   26.01    2.36
   2  16 -28   22.06    2.28
  -2  16 -28   22.50    2.89
   2  16  30    0.22    1.32
   2  16  30    0.81    1.43
  -2  16 -30    6.05    3.00
   2  16 -30    1.30    2.34
  -2 -16 -30    3.49    2.21
   2 -16 -30    1.16    2.47
  -2  16  30    0.84    1.29
  -2  16 -30    4.46    1.90
   2  16 -30    0.54    1.42
  -2  16  32   77.91    4.24
   2  16  32   78.63    4.44
  -2  16 -32   91.46    6.16
   2  16 -32   93.64    6.28
  -2 -16 -32   84.96    6.09
   2 -16 -32   90.18    6.23
   2  16  32   75.48    3.85
  -2  16 -32   90.03    5.43
   2  16  34   92.48    4.96
   2  16 -34   93.53    6.56
  -2  16 -34   99.76    6.59
  -2  16  34   99.39    4.87
   2 -16 -34   93.48    6.66
  -2 -16 -34   92.54    6.46
   2  16  34   96.45    4.49
  -2  16 -34   95.93    5.89
   2  16  36  241.47    7.98
  -2  16 -36  256.78   10.39
  -2  16  36  259.38    7.87
   2  16 -36  269.37   10.70
  -2 -16 -36  259.78   10.61
   2 -16 -36  249.02   10.50
   2  16  36  253.01    7.17
  -2  16 -36  279.43    9.76
   2  16  38    5.76    2.09
  -2  16 -38    1.25    2.77
   2  16 -38    0.00    2.64
  -2 -16 -38    2.67    2.81
   2 -16 -38    8.76    3.32
  -2  16  38    4.26    1.73
  -2  16 -38    3.48    2.45
  -2  16 -40  149.24    7.64
   2  16 -40  164.57    9.03
  -2  16  40  140.99    6.18
   2  16  40  152.97    6.81
  -2 -16 -40  146.99    8.63
   2 -16 -40  137.05    8.30
   2  16 -42   97.06    7.23
   2  16  42  102.43    5.77
  -2  16  42   97.54    5.40
   2 -16 -42  102.86    7.40
  -2 -16 -42   96.07    7.45
   2 -16  42   86.40    5.26
  -2  16 -42   84.90    6.21
   2 -16 -44   16.42    3.88
  -2 -16 -44   18.29    4.10
   2 -16  44   18.40    3.05
  -2  16  44   18.72    3.04
   2  16 -44   17.62    4.21
   2  16  44   18.63    2.86
   2 -16 -46   12.85    4.22
  -2 -16 -46   18.75    4.43
  -2  16  46   10.48    2.53
   2 -16  46   10.92    2.74
   2  16  46   13.18    2.76
   2  16 -46   18.46    4.44
  -2 -16 -48   19.35    4.73
   2 -16 -48   23.74    4.68
  -2  16  48   12.42    2.64
   2 -16  48   15.34    2.96
   2  16  48   20.57    3.27
   2  16 -48   17.86    4.40
   2 -16 -50   17.81    4.74
  -2  16  50   10.48    2.68
   2 -16  50    8.45    3.04
   2  16 -50    8.72    3.79
   2  16  50    9.93    2.75
  -2  16  52   92.74    6.12
   2 -16 -52   91.70    7.84
  -2 -16  52   92.91    5.97
   2  18   0  126.27    4.68
   2 -18   0  117.66    4.56
  -2  18   0  121.07    4.26
   2  18   0  117.62    3.32
  -2  18   0  116.38    3.88
  -2 -18   0  117.82    4.53
   2  18  -2  126.95    4.85
  -2  18   2  124.02    4.12
   2  18   2  133.30    4.73
   2 -18  -2  131.17    5.01
   2 -18   2  115.65    4.31
  -2  18  -2  127.86    4.57
  -2  18  -2  126.88    4.04
   2  18   2  123.69    3.49
  -2  18   2  133.31    4.10
   2  18  -2  128.49    3.37
  -2 -18   2  130.80    4.60
  -2 -18  -2  140.32    5.15
   2  18  -4 1119.79   14.25
   2  18   4 1180.72   13.71
  -2  18   4 1160.59   11.69
   2 -18   4 1138.54   12.43
   2 -18  -4 1100.13   14.58
  -2  18  -4 1152.73   13.83
   2  18  -4 1155.46    9.72
   2  18   4 1144.44   10.77
  -2  18  -4 1149.56   12.15
  -2 -18   4 1146.51   12.94
  -2 -18  -4 1159.46   14.67
   2  18  -6  246.78    6.95
   2  18   6  255.06    6.26
  -2  18   6  242.22    5.18
   2 -18   6  240.00    5.55
   2 -18  -6  243.75    7.24
   2  18   6  235.06    5.09
  -2  18  -6  232.23    6.64
  -2  18  -6  249.76    5.84
  -2  18   6  259.66    5.76
   2  18  -6  243.36    4.43
  -2 -18  -6  252.10    7.10
  -2 -18   6  239.75    5.82
   2  18  -8  183.72    6.20
  -2  18   8  185.39    4.31
   2  18   8  179.36    5.19
   2 -18  -8  182.15    6.50
   2 -18   8  182.22    4.52
  -2  18  -8  178.78    6.13
   2  18   8  197.53    4.78
   2  18  -8  180.46    3.81
  -2  18  -8  174.53    5.11
  -2  18   8  174.73    4.87
  -2 -18   8  176.86    4.88
  -2 -18  -8  175.33    6.12
   2  18 -10   84.97    4.40
   2  18  10   91.69    3.70
  -2  18  10   98.00    3.04
   2 -18 -10   97.59    5.06
   2 -18  10   96.52    3.07
   2  18  10   99.79    3.57
  -2  18 -10   93.84    4.71
  -2  18  10   85.52    3.54
   2  18 -10   94.56    2.92
  -2  18 -10   92.57    3.82
  -2 -18  10   92.01    3.40
  -2 -18 -10   91.22    4.64
  -2  18  12  403.93    5.80
   2  18 -12  361.87    9.16
   2  18  12  409.95    7.67
   2 -18 -12  389.74   10.10
  -2 -18 -12  369.18    9.68
   2 -18  12  375.72    5.28
  -2  18 -12  338.49    9.00
   2  18  12  386.16    7.27
  -2  18 -12  367.40    7.77
  -2  18  12  394.04    7.37
   2  18 -12  387.93    5.98
  -2  18 -12  355.75    4.61
  -2 -18  12  378.28    6.69
  -2  18 -14   27.87    2.50
   2  18  14   26.35    2.12
   2  18 -14   27.01    2.94
  -2  18  14   29.38    1.63
   2 -18 -14   27.36    3.06
  -2 -18 -14   23.76    2.91
   2 -18  14   25.46    1.25
   2  18  14   27.90    2.12
  -2  18 -14   26.09    2.99
  -2  18  14   28.77    2.19
   2  18 -14   27.95    1.87
  -2 -18  14   29.03    1.99
  -2  18 -14   27.14    1.05
   2  18 -16  470.16    7.23
  -2  18 -16  489.31    9.65
   2  18 -16  461.35   10.87
  -2  18  16  469.81    5.80
   2  18  16  477.85    8.26
   2 -18 -16  480.84   11.81
  -2 -18 -16  455.10   11.18
   2  18  16  489.79    8.60
  -2  18 -16  453.04   11.00
  -2  18  16  461.75    8.32
  -2 -18  16  464.88    7.10
   2  18 -18  268.69    5.61
  -2  18 -18  251.32    7.16
   2  18  18  255.81    6.10
  -2  18  18  282.09    4.51
   2  18 -18  253.42    8.43
   2 -18 -18  266.70    9.15
  -2 -18 -18  274.66    8.94
   2  18  18  281.25    6.72
  -2  18 -18  265.33    8.69
  -2  18  18  267.62    6.52
  -2 -18  18  264.32    5.25
   2  18 -20   29.90    2.24
  -2  18 -20   33.65    3.08
   2  18  20   30.17    2.38
  -2  18  20   30.95    1.65
   2 -18 -20   26.22    3.36
  -2 -18 -20   26.02    3.20
   2  18 -20   31.52    3.39
   2  18  20   26.18    2.35
  -2  18 -20   30.46    3.53
  -2  18  20   29.42    2.46
  -2 -18  20   28.27    1.86
  -2 -18  22  122.15    3.49
   2  18  22  115.76    4.35
  -2  18  22  116.87    2.93
   2  18  22  112.32    4.72
   2  18 -22  122.15    6.37
  -2  18 -22  119.98    6.43
  -2  18 -22  111.28    5.20
   2  18 -22  119.38    4.13
  -2  18  22  112.98    4.53
   2 -18 -22  128.74    6.78
  -2 -18 -22  137.80    6.82
  -2 -18  24   60.24    2.49
   2  18  24   60.98    3.27
   2 -18 -24   66.80    5.21
  -2 -18 -24   57.94    4.67
   2  18  24   55.62    3.56
  -2  18 -24   64.73    5.02
   2  18 -24   69.88    5.03
  -2  18  24   65.10    3.68
  -2  18 -24   60.34    4.06
   2  18 -24   62.97    3.23
   2  18  26    3.51    1.51
  -2  18 -26    7.92    2.82
   2  18  26    1.14    1.16
   2  18 -26    0.37    2.31
   2 -18 -26    2.24    2.29
  -2 -18 -26    4.30    2.39
  -2  18  26    0.87    1.23
   2  18 -26    1.29    1.30
  -2  18 -26    0.33    1.71
   2  18  28   88.71    3.98
  -2  18 -28   87.83    6.05
   2  18 -28   96.11    6.16
   2  18  28   85.50    4.48
   2 -18 -28   99.44    6.47
  -2 -18 -28   87.18    5.99
  -2  18  28   93.09    4.45
  -2  18 -28   82.16    4.88
   2  18 -28   84.88    3.96
  -2  18 -30   99.36    6.56
   2  18 -30  105.08    6.59
   2  18  30   83.20    4.59
  -2  18  30   90.94    4.51
  -2 -18 -30   88.41    6.23
   2 -18 -30   86.72    6.27
   2  18  30   89.35    4.06
  -2  18 -30  101.99    5.60
  -2  18  32   90.05    4.62
  -2  18 -32   82.63    6.22
   2  18 -32   85.50    6.26
   2  18  32   94.93    4.97
   2 -18 -32   91.76    6.45
  -2 -18 -32   87.12    6.39
   2  18  32   88.06    4.20
  -2  18 -32   93.55    5.54
  -2  18 -34  142.80    7.79
  -2  18  34  147.24    5.95
   2  18 -34  140.79    7.90
   2  18  34  143.51    6.13
   2 -18 -34  141.51    8.23
  -2 -18 -34  135.12    7.89
   2  18  34  142.80    5.40
  -2  18 -34  139.49    6.90
   2  18 -36   14.58    3.73
  -2  18  36   10.78    2.26
   2  18  36    9.47    2.39
  -2  18 -36   11.20    3.45
   2 -18 -36   12.08    3.52
  -2 -18 -36   12.93    3.55
  -2  18 -36   13.25    2.92
  -2  18  38   86.08    4.99
  -2  18 -38   90.24    6.87
   2  18  38   89.01    5.24
   2  18 -38   86.93    6.68
  -2 -18 -38   86.96    6.86
   2 -18 -38   89.97    6.84
  -2  18 -38   86.20    5.86
   2  18 -40   28.58    4.54
  -2  18  40   22.44    2.91
   2  18  40   30.82    3.38
  -2  18 -40   27.03    4.46
  -2 -18 -40   24.58    4.53
   2 -18 -40   22.68    4.19
  -2  18 -40   28.33    3.84
   2  18 -42   18.67    4.28
   2  18  42   22.16    3.25
  -2 -18 -42   20.11    4.31
   2 -18 -42    7.56    3.28
  -2  18  42   11.61    2.53
  -2  18 -42   13.01    3.07
  -2 -18 -44   78.26    7.23
   2 -18 -44   66.07    6.61
   2 -18  44   65.26    4.93
   2  18 -44   74.16    6.76
  -2  18  44   68.51    4.83
   2  18  44   75.22    5.25
   2 -18 -46    7.69    3.90
  -2 -18 -46    4.25    3.72
  -2  18  46    0.83    1.86
   2 -18  46    4.26    2.34
   2  18  46    0.12    2.01
   2  18 -46   -2.06    3.41
  -2 -18 -48   10.65    3.94
   2 -18 -48    7.21    3.89
  -2  18  48   10.76    2.60
   2 -18  48    9.14    2.76
   2  18  48    9.55    2.53
   2  18 -48    7.12    3.74
  -2 -18 -50   14.30    4.45
   2 -18 -50    6.30    3.84
  -2  18  50   11.51    3.00
   2 -18  50   13.32    3.23
   2  18  50    9.30    2.88
   2  18 -50   15.79    4.95
   2 -18 -52   14.22    4.64
   2  20   0    1.66    1.53
  -2 -20   0    0.40    1.30
  -2  20   0   -0.85    1.20
  -2  20   0    0.36    0.95
   2  20   0    1.11    0.77
   2 -20   0    0.91    1.44
   2  20  -2  282.49    7.34
  -2  20   2  266.67    6.39
   2  20   2  263.65    7.04
  -2 -20  -2  264.26    7.21
  -2 -20   2  274.15    7.00
  -2  20  -2  252.79    6.69
   2  20   2  277.69    5.43
  -2  20   2  288.15    6.24
   2  20  -2  267.57    5.06
  -2  20  -2  285.65    6.35
   2 -20  -2  267.66    7.42
   2 -20   2  261.93    6.76
   2  20   4  102.53    4.39
  -2  20   4  101.65    3.87
   2  20  -4  105.38    4.78
  -2 -20   4  102.64    4.30
  -2 -20  -4  103.20    4.76
  -2  20  -4  101.64    4.57
   2  20  -4  101.93    3.17
  -2  20   4   92.93    3.64
   2  20   4  101.30    3.46
  -2  20  -4  107.95    4.02
   2 -20  -4   99.62    4.77
   2 -20   4   99.55    4.05
   2  20   6   24.82    2.35
   2  20  -6   23.63    2.62
  -2  20   6   26.61    2.10
  -2 -20  -6   21.54    2.47
  -2 -20   6   24.01    2.14
  -2  20  -6   21.61    2.51
   2  20   6   25.43    1.94
  -2  20  -6   21.30    2.05
  -2  20   6   24.12    1.98
   2  20  -6   23.64    1.63
   2 -20  -6   25.52    2.83
   2 -20   6   23.89    2.12
   2  20   8  192.57    5.73
  -2  20   8  197.91    4.86
   2  20  -8  180.92    6.42
  -2 -20   8  191.10    5.42
  -2 -20  -8  176.56    6.43
  -2  20  -8  189.42    6.57
   2  20   8  182.27    4.90
   2  20  -8  184.55    4.18
  -2  20  -8  197.01    5.64
  -2  20   8  199.43    5.38
   2 -20   8  190.96    5.01
   2 -20  -8  193.93    6.99
  -2  20  10  122.05    3.67
   2  20  10  102.79    4.24
   2  20 -10  114.14    5.34
  -2 -20 -10  122.38    5.60
  -2 -20  10  121.97    4.22
  -2  20 -10  122.53    5.51
   2  20  10  118.31    4.11
  -2  20 -10  122.40    4.59
   2  20 -10  115.61    3.38
  -2  20  10  110.25    4.16
   2 -20 -10  122.66    5.88
   2 -20  10  119.77    3.73
   2 -20  12    1.18    1.02
   2 -20 -12   -1.86    1.76
  -2 -20 -12   -0.29    1.57
  -2  20  12    1.98    0.98
   2  20  12    2.39    1.36
  -2  20 -12   -1.04    1.32
   2  20 -12    0.93    1.93
  -2  20 -12    1.54    1.84
   2  20 -12    1.15    0.97
  -2  20  12    0.37    0.99
   2  20  12    2.85    1.17
  -2 -20  12    1.35    0.94
  -2 -20  14  570.02    8.49
  -2  20  14  598.07    7.48
   2  20  14  561.89    9.31
  -2  20 -14  569.21   12.31
   2  20  14  589.96    9.67
   2  20 -14  565.78    7.89
  -2  20  14  573.14    9.39
  -2  20 -14  583.27   10.44
   2 -20 -14  576.87   13.16
  -2 -20 -14  571.25   12.63
   2 -20  14  594.25    6.53
   2 -20 -16  111.84    6.10
  -2 -20 -16   90.41    5.29
   2 -20  16  120.48    2.40
   2  20 -16  124.32    4.04
  -2  20 -16  120.24    5.08
   2  20 -16  114.66    5.87
   2  20  16  111.97    4.33
  -2  20  16  111.10    3.20
  -2  20 -16  103.73    1.77
   2  20  16  104.10    4.26
  -2  20 -16  119.93    5.99
  -2  20  16  104.45    4.20
  -2 -20  16  122.53    3.96
   2  20 -18   14.45    1.72
  -2  20 -18   11.73    2.11
   2  20  18   11.04    1.72
  -2  20  18   12.04    1.28
   2 -20 -18   11.15    2.77
  -2 -20 -18    9.39    2.44
  -2  20 -18   12.22    2.47
   2  20  18    8.86    1.45
   2  20 -18   11.17    2.68
  -2  20  18   10.39    1.64
  -2 -20  18   12.32    1.44
   2  20 -20  545.01    8.72
  -2  20 -20  501.17   10.54
  -2  20  20  499.42    6.38
   2  20  20  494.19    9.01
   2 -20 -20  513.78   13.34
  -2 -20 -20  500.20   12.91
   2  20  20  513.90    9.63
   2  20 -20  501.84   12.38
  -2  20 -20  510.23   12.75
  -2  20  20  500.99    9.41
  -2 -20  20  510.44    7.72
   2  20 -22    7.37    1.46
  -2  20 -22    5.82    1.99
   2  20  22    6.42    1.54
   2 -20 -22    7.79    2.46
  -2 -20 -22    3.37    2.01
  -2  20 -22    5.14    2.35
   2  20 -22    7.83    2.45
   2  20  22    6.15    1.52
  -2  20  22    7.20    1.57
  -2 -20  22    5.81    1.14
   2  20  24  248.57    6.56
   2  20 -24  230.20    8.98
   2  20  24  258.78    7.34
  -2  20 -24  244.22    9.44
   2 -20 -24  245.48    9.82
  -2 -20 -24  260.89    9.82
  -2  20  24  263.26    7.21
  -2  20 -24  226.61    7.64
   2  20 -24  246.46    6.21
   2  20  26  117.06    4.64
  -2  20 -26  121.72    6.82
   2  20 -26  106.98    6.47
   2  20  26  115.10    5.01
   2 -20 -26  111.54    6.89
  -2 -20 -26  120.55    6.98
  -2  20  26  119.02    5.05
   2  20 -26  115.55    4.48
  -2  20 -26  110.74    5.64
   2  20  28   14.98    2.13
  -2  20 -28   10.93    3.24
   2  20  28   14.84    2.20
   2  20 -28   12.81    3.34
  -2 -20 -28   16.81    3.41
   2 -20 -28   21.36    3.68
  -2  20  28   17.26    2.37
  -2  20 -28    9.30    2.16
   2  20  30   15.06    2.20
  -2  20 -30   16.45    3.97
   2  20 -30   23.29    3.84
   2  20  30   11.09    2.18
  -2 -20 -30   11.56    3.45
   2 -20 -30   11.59    3.24
  -2  20  30   15.28    2.37
  -2  20 -30   15.11    2.77
   2  20  32   27.79    2.73
  -2  20 -32   35.39    4.80
   2  20  32   25.70    2.92
   2  20 -32   33.31    4.59
  -2 -20 -32   26.64    4.21
   2 -20 -32   29.66    4.12
  -2  20  32   29.36    3.06
  -2  20 -32   33.30    3.67
  -2  20 -34    4.84    3.33
   2  20  34    5.86    2.09
   2  20 -34    2.17    3.11
   2 -20 -34    3.98    2.79
  -2 -20 -34    6.73    2.89
  -2  20  34    6.16    2.05
  -2  20 -34    0.63    2.03
  -2  20 -36   56.36    5.67
   2  20  36   50.83    4.12
   2  20 -36   58.08    5.62
   2 -20 -36   44.22    5.42
  -2 -20 -36   56.24    6.02
  -2  20  36   46.44    3.74
  -2  20 -36   56.35    4.84
   2  20  38   11.58    2.30
   2  20 -38    5.60    3.38
  -2  20 -38    9.44    3.49
   2 -20 -38   13.41    3.85
  -2 -20 -38    9.86    3.58
  -2  20  38    8.67    2.13
  -2  20 -38    9.26    2.93
   2  20 -40   27.42    4.72
  -2  20 -40   33.40    4.84
   2  20  40   15.80    2.80
  -2 -20 -40   19.12    4.60
   2 -20 -40   19.85    4.28
  -2  20  40   18.30    2.88
  -2  20 -40   32.50    4.16
  -2  20  42    0.69    2.08
   2 -20 -42    2.39    3.08
  -2 -20 -42    4.41    3.66
   2  20  42    1.68    1.90
   2  20 -42   -1.24    3.25
  -2  20 -42   -4.31    3.51
  -2  20  44    0.61    1.87
  -2 -20 -44   -1.17    3.34
   2 -20 -44    2.44    3.12
   2  20 -44   -0.60    3.76
   2  20  44    5.25    2.45
  -2 -20 -46    4.04    3.46
   2 -20 -46    3.40    3.47
  -2  20  46    2.68    1.98
   2 -20  46    4.68    2.30
   2  20  46    3.91    2.20
   2  20 -46    3.19    3.62
   2 -20 -48    1.15    3.62
  -2 -20 -48    2.94    3.70
  -2  20  48    3.36    2.31
   2 -20  48    4.64    2.66
   2  20  48    4.23    2.64
   2  20 -48    3.40    3.93
   2  20 -50   28.13    5.40
  -2  20  50   26.43    3.82
  -2 -20 -50   32.56    5.57
   2 -20 -50   17.63    4.62
   2  22   0   16.57    2.14
   2 -22   0   14.74    2.10
  -2  22   0   18.20    2.12
   2  22   0   16.59    1.56
  -2  22   0   15.19    1.79
  -2 -22   0   18.02    2.23
  -2  22   2   33.01    2.68
   2  22   2   33.79    2.88
   2  22  -2   32.57    2.89
   2 -22   2   31.78    2.67
   2 -22  -2   28.05    2.79
  -2  22  -2   30.26    2.66
   2  22   2   32.96    2.11
  -2  22   2   30.32    2.36
  -2  22  -2   34.21    2.39
   2  22  -2   31.31    1.97
  -2 -22   2   33.24    2.82
  -2 -22  -2   26.90    2.70
   2  22   4  193.00    6.27
   2  22  -4  188.70    6.55
  -2  22   4  196.53    5.61
   2 -22  -4  207.97    7.16
   2 -22   4  202.09    6.05
  -2  22  -4  197.89    6.48
   2  22  -4  202.48    4.70
   2  22   4  195.09    4.96
  -2  22   4  195.02    5.57
  -2  22  -4  197.55    5.60
  -2 -22  -4  203.16    6.80
  -2 -22   4  194.84    6.07
  -2  22   6  554.83    8.95
   2  22  -6  551.76   11.36
   2  22   6  564.86   10.39
   2 -22  -6  591.65   12.17
   2 -22   6  551.86    9.43
  -2  22  -6  560.42   11.08
  -2  22  -6  582.12    9.59
   2  22  -6  540.31    7.49
  -2  22   6  568.13    9.40
   2  22   6  556.74    8.51
  -2 -22  -6  552.87   11.44
  -2 -22   6  554.60    9.89
   2  22  -8   -1.27    1.59
   2  22   8    1.15    1.26
  -2 -22  -8   -0.72    1.69
   2 -22  -8    1.94    1.72
   2 -22   8    1.30    1.18
  -2  22   8    0.97    1.07
  -2  22  -8   -0.17    1.59
   2  22  -8   -0.04    0.81
   2  22   8    1.49    0.95
  -2  22   8    0.53    1.06
  -2  22  -8   -0.83    1.22
  -2 -22   8   -0.77    1.09
   2  22  10  880.95   12.54
   2  22 -10  842.67   14.60
  -2  22  10  826.76   10.13
   2 -22 -10  848.72   15.46
   2 -22  10  888.93   10.78
  -2 -22 -10  881.33   15.50
  -2  22 -10  874.94   14.86
  -2  22 -10  867.02   12.35
   2  22  10  849.98   11.15
  -2  22  10  858.52   11.75
   2  22 -10  868.23    9.69
  -2 -22  10  899.44   11.95
  -2  22  12  556.12    8.07
   2  22  12  552.72    9.96
   2  22 -12  572.91   12.34
   2 -22  12  550.47    7.92
  -2 -22 -12  599.85   13.17
   2 -22 -12  573.59   13.14
   2  22  12  567.26    9.37
  -2  22 -12  547.92   12.22
  -2  22  12  565.04    9.75
   2  22 -12  560.95    8.18
  -2  22 -12  525.78    9.84
  -2 -22  12  546.55    9.11
   2  22 -14  553.79   12.58
  -2  22  14  579.15    8.00
   2  22  14  599.09   10.18
   2 -22 -14  561.56   13.40
   2 -22  14  551.39    7.14
  -2 -22 -14  571.67   13.19
  -2  22 -14  549.58   12.60
   2  22  14  597.17    9.88
  -2  22 -14  557.87   10.48
  -2  22  14  580.14    9.95
   2  22 -14  563.20    8.32
  -2 -22  14  559.51    9.13
   2  22 -16    7.89    1.44
  -2  22 -16   11.02    2.08
   2  22  16    9.31    1.71
  -2  22  16   13.31    1.48
   2 -22 -16   11.48    2.67
   2 -22  16   11.48    1.17
  -2 -22 -16   15.99    2.82
   2  22  16   12.47    1.81
   2  22 -16    7.44    2.12
  -2  22 -16   12.72    2.54
  -2  22  16   10.83    1.72
  -2 -22  16    9.66    1.50
  -2  22 -18   17.31    2.39
   2  22 -18   16.23    1.90
   2  22  18   18.05    2.07
  -2  22  18   17.16    1.54
   2 -22 -18   23.47    3.35
  -2 -22 -18   20.01    3.32
  -2  22 -18   17.91    3.14
   2  22 -18   14.68    2.72
   2  22  18   18.95    2.29
  -2  22  18   12.52    1.78
  -2 -22  18   13.78    1.63
   2  22 -20   -0.75    1.36
  -2  22 -20    1.34    1.74
   2  22  20    2.25    1.30
   2 -22 -20    0.99    2.20
  -2 -22 -20    1.58    2.03
   2  22 -20    1.95    2.24
  -2  22 -20    3.83    2.42
   2  22  20   -0.27    1.15
  -2  22  20    2.02    1.31
  -2 -22  20    1.53    1.13
   2  22  22    2.50    1.38
   2 -22 -22    4.77    2.42
  -2 -22 -22    2.00    2.49
  -2  22 -22    3.48    2.19
   2  22  22    2.98    1.44
   2  22 -22    1.10    2.20
  -2  22  22    0.30    1.34
  -2  22 -22    2.32    1.71
   2  22 -22    1.52    1.36
   2  22  24   71.70    3.84
  -2 -22 -24   72.72    5.63
   2  22  24   76.35    4.13
  -2  22 -24   65.88    5.42
   2  22 -24   69.32    5.45
  -2  22  24   78.64    4.23
   2  22 -24   65.36    3.50
  -2  22 -24   67.20    4.51
   2  22  26    6.22    1.77
   2 -22 -26    8.98    3.07
  -2 -22 -26    9.36    2.86
   2  22  26    7.41    1.80
  -2  22 -26    3.10    2.36
   2  22 -26    6.41    2.78
  -2  22  26    6.80    1.94
  -2  22 -26    6.67    2.24
   2  22 -26    5.42    1.61
   2  22  28    7.72    1.83
  -2 -22 -28   10.03    2.81
   2 -22 -28    6.85    2.76
  -2  22 -28    9.30    3.31
   2  22  28    8.88    1.98
   2  22 -28    3.31    2.39
  -2  22  28    6.03    1.66
  -2  22 -28    4.40    2.07
   2  22  30   70.79    3.95
   2  22  30   86.71    4.84
  -2  22 -30   77.43    6.25
   2  22 -30   81.20    6.12
   2 -22 -30   77.07    6.33
  -2 -22 -30   84.70    6.37
  -2  22  30   77.54    4.47
  -2  22 -30   77.00    5.15
   2  22  32   -0.32    1.50
  -2  22 -32    1.84    2.84
   2  22 -32    5.03    3.19
  -2 -22 -32    3.50    2.87
   2 -22 -32    4.52    2.81
  -2  22  32    1.80    1.59
  -2  22 -32    2.28    2.21
   2  22 -34    4.17    2.97
  -2  22 -34    2.63    2.98
   2  22  34   -0.66    1.60
  -2 -22 -34    4.26    3.07
   2 -22 -34   -0.71    2.82
  -2  22  34   -1.31    1.57
  -2  22 -34    3.23    2.23
   2  22 -36    6.28    3.18
   2  22  36    8.67    2.23
  -2  22 -36    7.04    3.21
   2 -22 -36    8.71    3.62
  -2 -22 -36    9.30    3.57
  -2  22  36    9.64    2.19
  -2  22 -36    5.59    2.29
   2  22 -38    2.67    3.27
  -2  22 -38    2.42    2.99
   2  22  38    1.54    1.85
   2 -22 -38   -1.25    2.83
  -2 -22 -38    1.81    3.14
  -2  22  38    0.57    1.64
  -2  22 -38    1.52    2.42
  -2  22  40   36.79    3.87
  -2 -22 -40   33.18    5.42
   2 -22 -40   36.75    5.21
   2  22  40   39.49    4.12
  -2  22 -40   29.91    4.77
   2  22 -40   25.00    4.85
  -2  22  42   13.28    2.75
  -2 -22 -42   13.80    4.18
   2  22  42   11.57    2.90
   2  22 -42    5.59    3.81
  -2  22 -42   12.14    4.48
  -2  22  44    2.39    2.46
  -2 -22 -44    4.58    3.44
   2 -22 -44   11.60    4.55
   2  22  44   -2.57    2.45
  -2  22 -44    1.77    3.83
   2  22 -44   -0.88    4.04
   2 -22 -46    0.16    3.84
  -2 -22 -46   -1.28    3.73
  -2  22  46    2.12    2.03
   2 -22  46    2.27    2.40
   2  22  46   -0.89    2.18
   2  22 -46   -3.26    4.21
   2  22 -48   20.71    5.33
  -2  22  48   26.75    3.61
   2 -22 -48   30.84    5.84
  -2 -22 -48   26.30    5.48
  -2 -22 -50    6.54    4.17
  -2  24   0    0.35    1.28
  -2 -24   0   -0.53    1.53
   2 -24   0    0.88    1.38
  -2  24   0    0.53    0.98
   2  24   0    0.47    0.91
   2  24   0   -1.14    1.41
   2  24  -2   41.96    3.42
   2  24   2   44.58    3.36
  -2  24   2   40.36    2.97
  -2 -24   2   38.00    3.15
  -2 -24  -2   46.46    3.56
  -2  24  -2   39.71    3.14
  -2  24   2   44.17    2.87
   2  24   2   43.80    2.56
  -2  24  -2   44.11    2.92
   2  24  -2   41.68    2.39
   2 -24   2   39.55    3.19
   2 -24  -2   40.66    3.47
   2  24   4   73.47    4.09
   2  24  -4   80.85    4.66
  -2  24   4   73.76    3.78
  -2 -24   4   84.33    4.27
  -2 -24  -4   72.86    4.41
  -2  24  -4   81.20    4.45
  -2  24   4   76.41    3.66
  -2  24  -4   78.10    3.82
   2  24  -4   70.17    3.02
   2  24   4   72.73    3.23
   2 -24   4   80.56    4.11
   2 -24  -4   74.72    4.54
   2  24  -6   -0.11    1.71
   2  24   6    1.26    1.44
  -2 -24   6   -0.47    1.31
  -2  24   6    2.00    1.23
  -2  24  -6   -0.04    1.78
   2  24  -6    0.11    0.86
  -2  24  -6    1.85    1.28
   2  24   6    0.17    0.95
  -2  24   6    0.32    1.10
   2 -24   6   -0.41    1.34
   2 -24  -6    0.30    1.64
  -2 -24  -6    1.69    1.80
  -2  24   8   71.64    3.45
   2  24  -8   66.66    4.41
   2  24   8   71.04    4.04
  -2 -24   8   70.06    3.74
  -2  24  -8   62.85    4.35
   2  24   8   69.13    3.32
  -2  24  -8   63.58    3.57
  -2  24   8   65.71    3.49
   2  24  -8   62.43    2.88
   2 -24   8   66.04    3.49
  -2 -24  -8   64.34    4.47
   2 -24  -8   71.33    4.83
  -2  24  10  205.00    5.53
   2  24  10  209.55    6.69
   2  24 -10  192.28    7.40
  -2 -24  10  207.67    6.19
  -2  24 -10  194.55    7.42
  -2  24 -10  223.76    6.60
   2  24  10  212.04    5.86
  -2  24  10  201.92    6.00
   2  24 -10  216.99    5.23
   2 -24  10  199.13    5.61
  -2 -24 -10  207.29    7.92
   2 -24 -10  191.78    7.79
  -2  24  12   82.41    3.55
   2  24 -12   65.76    4.71
   2  24  12   84.82    4.28
  -2 -24  12   73.93    3.73
  -2  24 -12   76.17    5.09
   2  24 -12   74.75    3.27
   2  24  12   78.59    3.71
  -2  24 -12   71.25    3.88
  -2  24  12   83.96    4.03
   2 -24 -12   78.59    5.29
   2 -24  12   70.16    3.25
  -2 -24 -12   88.53    5.47
  -2  24  14  412.80    7.29
   2  24 -14  409.72   11.22
   2  24  14  405.90    8.92
  -2 -24  14  413.72    8.27
   2  24  14  385.59    8.27
  -2  24 -14  412.98   11.33
  -2  24 -14  405.65    9.20
   2  24 -14  403.16    7.38
  -2  24  14  415.58    8.96
   2 -24 -14  404.36   11.83
  -2 -24 -14  404.48   11.61
   2 -24  14  404.95    6.76
   2 -24 -16   42.93    4.57
  -2 -24 -16   34.46    3.82
   2  24 -16   48.22    4.31
  -2  24  16   33.15    2.26
   2  24  16   34.38    2.90
  -2  24 -16   47.22    3.56
  -2  24 -16   44.12    4.35
   2  24  16   36.89    2.77
   2  24 -16   44.93    2.81
  -2  24  16   38.15    3.03
  -2 -24  16   44.52    2.80
   2 -24 -18  258.13   10.05
  -2 -24 -18  282.27   10.27
   2  24 -18  273.27    9.59
   2  24  18  262.69    7.15
  -2  24 -18  259.27    7.90
   2  24 -18  261.31    6.46
  -2  24 -18  248.45    9.26
   2  24  18  247.48    7.03
  -2  24  18  272.59    7.38
  -2 -24  18  248.72    6.18
   2 -24 -20   31.15    4.28
  -2 -24 -20   19.36    3.23
   2  24  20   21.58    2.36
  -2  24 -20   19.16    2.78
   2  24 -20   17.11    2.03
   2  24  20   24.48    2.49
  -2  24 -20   23.82    3.53
   2  24 -20   20.97    3.45
  -2  24  20   23.48    2.54
  -2 -24  20   20.31    2.00
   2  24  22   37.52    3.02
   2  24 -22   42.26    2.95
  -2  24 -22   41.66    3.68
   2  24  22   40.18    3.20
   2  24 -22   43.52    4.73
  -2  24 -22   35.22    4.24
  -2  24  22   40.43    3.13
   2 -24 -22   35.12    4.35
  -2 -24 -22   44.86    4.64
   2  24  24   92.82    4.45
   2  24 -24   97.55    4.33
  -2  24 -24   94.75    5.21
   2  24 -24   94.31    6.35
   2  24  24  100.21    4.91
  -2  24 -24   94.02    6.34
  -2  24  24  100.68    4.86
   2 -24 -24   75.54    6.02
  -2 -24 -24   94.89    6.61
   2  24  26    2.79    1.58
  -2  24 -26    4.98    2.01
   2  24 -26    2.85    2.49
  -2  24 -26    2.71    2.73
  -2  24  26    3.51    1.69
   2  24  26    6.97    1.84
  -2 -24 -26    3.70    2.48
   2 -24 -26    3.60    2.88
   2  24  28   10.61    2.11
  -2  24 -28   10.00    2.52
   2  24  28    9.20    2.12
  -2  24  28    7.90    1.87
  -2 -24 -28    5.94    2.70
   2 -24 -28   10.44    3.42
  -2  24 -28   10.50    3.47
   2  24 -28    3.85    2.74
  -2  24 -30    1.00    1.99
   2  24  30    1.75    1.72
  -2  24  30   -1.19    1.66
  -2 -24 -30    0.30    2.64
   2 -24 -30    1.99    2.80
  -2  24 -30   -1.04    2.94
   2  24 -30    0.22    2.67
  -2  24 -32    1.44    1.96
  -2  24  32    0.67    1.63
   2  24  32    1.15    1.51
  -2 -24 -32    3.91    3.02
   2 -24 -32    1.89    2.98
   2  24 -32    0.59    2.73
  -2  24 -32    0.28    2.94
  -2  24 -34   63.10    5.01
  -2  24  34   57.37    4.27
   2 -24 -34   66.81    6.29
  -2 -24 -34   58.47    6.17
  -2  24 -34   64.87    6.45
   2  24  34   57.46    4.29
   2  24 -34   64.52    6.17
  -2  24 -36    0.49    2.29
   2  24 -36    4.78    3.54
  -2  24 -36    2.68    3.25
  -2 -24 -36    4.32    3.45
   2 -24 -36    5.82    3.70
   2  24  36    0.76    1.91
  -2  24  36    1.70    2.02
   2  24  38   38.91    3.77
  -2  24 -38   44.67    5.57
   2  24 -38   37.66    5.75
  -2 -24 -38   33.85    5.15
   2 -24 -38   39.43    5.68
  -2  24  38   38.14    3.81
   2  24 -40   36.28    4.98
  -2  24 -40   42.07    5.75
   2  24  40   34.90    4.01
  -2 -24 -40   41.01    5.91
   2 -24 -40   44.79    5.95
  -2  24  40   43.11    4.07
  -2  24 -42   47.57    6.31
   2  24  42   40.91    4.15
  -2 -24 -42   47.06    6.39
   2 -24 -42   36.33    5.26
  -2  24  42   47.58    4.38
   2  24 -44   31.67    5.94
   2  24  44   27.66    3.75
  -2  24 -44   14.81    4.84
  -2 -24 -44   26.09    5.37
   2 -24 -44   26.81    5.54
  -2  24  44   24.11    3.87
   2  24 -46   18.66    5.23
   2  24  46   29.69    3.99
  -2  24  46   29.03    3.77
  -2 -24 -46   22.79    5.35
   2 -24 -46   26.29    5.81
  -2 -24 -48    4.27    3.99
   2  26   0   41.28    3.49
  -2 -26   0   41.57    3.42
  -2  26   0   40.21    3.29
   2  26   0   39.33    2.48
  -2  26   0   43.98    3.09
   2 -26   0   45.35    3.59
  -2  26   2  117.89    5.03
   2  26   2  119.59    5.41
   2  26  -2  111.19    5.45
  -2 -26   2  104.59    5.09
  -2 -26  -2  119.65    5.68
  -2  26  -2  112.40    5.26
  -2  26   2  120.50    4.71
  -2  26  -2  111.35    4.62
   2  26   2  107.20    4.04
   2  26  -2  119.82    4.16
   2 -26   2  125.07    5.50
   2 -26  -2  112.78    5.62
  -2  26  -4   10.80    2.46
  -2 -26  -4    9.25    2.21
  -2 -26   4    9.29    1.99
   2 -26   4   10.34    2.02
   2 -26  -4   19.68    3.09
  -2  26  -4   11.97    1.92
   2  26  -4   11.17    1.51
  -2  26   4    9.97    1.93
   2  26   4   10.33    1.59
   2  26  -4   14.54    2.58
  -2  26   4   17.20    2.52
   2  26   4    9.60    2.07
   2  26   6  968.06   14.72
   2  26  -6  986.39   16.29
  -2  26   6  993.60   13.50
  -2 -26   6  963.98   14.41
  -2  26  -6  974.04   15.84
  -2  26   6 1002.59   13.40
   2  26  -6 1018.47   11.56
   2  26   6  950.33   12.12
  -2  26  -6 1004.87   13.62
   2 -26   6  996.12   14.07
  -2 -26  -6  979.80   16.89
   2 -26  -6  943.65   16.60
   2  26  -8   48.49    4.15
  -2  26   8   46.81    3.15
   2  26   8   49.60    3.63
  -2 -26   8   42.89    3.25
  -2  26  -8   41.02    3.86
   2  26   8   54.74    3.10
   2  26  -8   43.83    2.66
  -2  26  -8   45.24    3.19
  -2  26   8   43.52    3.11
   2 -26   8   42.66    3.09
  -2 -26  -8   45.86    4.18
   2 -26  -8   56.35    4.48
  -2  26  10  742.71   11.03
   2  26  10  767.61   12.90
   2  26 -10  732.76   14.76
  -2 -26  10  787.24   12.55
  -2  26 -10  771.25   15.02
  -2  26  10  761.47   12.03
   2  26  10  761.87   11.35
   2  26 -10  787.53   10.34
  -2  26 -10  804.05   12.93
   2 -26 -10  748.39   15.64
   2 -26  10  746.96   11.40
  -2 -26 -10  763.60   15.65
   2 -26  12    6.51    1.57
  -2 -26 -12    7.05    2.13
   2 -26 -12    9.38    2.61
   2  26  12    9.69    2.03
  -2  26  12    9.84    1.73
  -2  26 -12    9.01    2.03
   2  26 -12   10.36    2.59
  -2  26 -12    5.84    2.21
   2  26  12    9.39    1.66
   2  26 -12    9.69    1.70
  -2  26  12   11.30    1.86
  -2 -26  12    6.15    1.63
   2  26 -14   78.43    5.41
   2  26  14   84.09    4.46
  -2  26  14   80.09    3.69
  -2 -26  14   85.22    4.12
  -2  26 -14   98.09    6.05
   2  26 -14   89.21    3.83
   2  26  14   79.72    4.03
  -2  26 -14   84.83    4.55
  -2  26  14   77.65    4.13
  -2 -26 -14   82.39    5.59
   2 -26 -14   95.28    6.30
   2  26 -16   53.93    4.59
   2  26  16   54.52    3.65
  -2 -26  16   60.15    3.49
  -2  26 -16   65.73    5.09
   2  26 -16   60.75    3.33
   2  26  16   54.88    3.41
  -2  26  16   54.30    3.65
  -2  26 -16   52.17    3.75
   2 -26 -16   59.29    5.31
  -2 -26 -16   54.75    5.01
   2 -26 -18   70.28    5.82
  -2 -26 -18   71.06    5.57
   2  26  18   59.96    3.84
  -2  26 -18   62.47    4.33
   2  26 -18   54.17    3.25
  -2  26 -18   57.85    4.93
   2  26 -18   60.78    5.11
   2  26  18   59.52    3.76
  -2  26  18   68.99    3.98
  -2 -26  18   59.71    3.35
   2  26  20   10.45    2.11
   2  26 -20   10.49    1.85
  -2  26 -20   10.99    2.34
  -2  26 -20   11.01    2.87
   2  26 -20   17.98    3.42
  -2  26  20   11.82    2.01
   2  26  20    9.47    1.75
   2 -26 -20   15.35    3.49
  -2 -26 -20   12.61    3.23
   2  26  22  114.66    5.08
   2  26 -22  122.57    4.87
  -2  26 -22  113.46    5.73
   2  26  22  116.35    5.21
   2  26 -22  124.19    7.23
  -2  26 -22  117.93    7.27
  -2  26  22  124.03    5.42
   2 -26 -22  109.44    7.15
  -2 -26 -22  109.66    7.12
   2  26  24   36.96    3.11
  -2  26 -24   34.38    3.57
   2  26 -24   37.50    4.41
   2  26  24   35.86    3.29
  -2  26 -24   39.49    4.86
  -2  26  24   31.80    3.05
   2 -26 -24   27.16    4.42
  -2 -26 -24   38.18    4.68
   2  26  26   44.27    3.44
  -2  26 -26   37.00    3.78
  -2  26  26   42.78    3.46
   2 -26 -26   44.11    5.10
  -2 -26 -26   44.42    5.06
   2  26  26   41.52    3.54
   2  26 -26   32.93    4.47
  -2  26 -26   36.55    4.65
  -2  26 -28    6.46    2.60
  -2  26  28    1.01    1.45
   2  26  28   -1.46    1.77
  -2 -26 -28    1.47    2.78
   2 -26 -28   -0.56    2.64
  -2  26 -28    3.24    2.99
   2  26 -28    0.04    2.74
  -2  26 -30    5.97    2.30
   2  26  30    6.22    2.08
  -2  26  30    6.81    2.10
  -2 -26 -30    5.01    2.62
   2 -26 -30    8.49    3.49
  -2  26 -30    3.19    2.91
   2  26 -30   15.02    4.09
  -2  26 -32    8.88    2.90
  -2  26  32   10.42    2.40
  -2 -26 -32   10.93    3.68
   2 -26 -32   11.89    4.05
   2  26  32   15.20    2.64
  -2  26 -32    6.01    3.35
   2  26 -32    6.49    3.32
  -2  26 -34  120.55    6.81
   2  26  34  116.30    6.21
  -2  26 -34  130.02    8.82
   2  26 -34  121.02    8.30
   2 -26 -34  133.07    8.91
  -2 -26 -34  124.96    8.79
  -2  26  34  128.85    6.32
   2  26  36   58.09    4.69
  -2  26 -36   68.22    6.83
   2  26 -36   71.82    6.99
   2 -26 -36   69.70    7.12
  -2 -26 -36   56.77    6.53
  -2  26  36   59.47    4.51
   2  26 -38    7.86    3.98
  -2  26 -38   12.99    4.46
   2 -26 -38    9.02    3.94
  -2 -26 -38    9.91    3.91
   2  26  38    3.19    2.19
  -2  26  38    8.80    2.48
   2  26 -40    1.38    3.68
  -2  26 -40    5.57    3.77
   2 -26 -40    1.98    3.51
  -2 -26 -40   11.76    4.62
   2  26  40    3.24    2.35
  -2  26  40    3.65    2.26
  -2  26 -42    3.27    3.76
   2  26 -42    6.79    4.36
  -2 -26 -42    7.11    4.36
   2 -26 -42   10.71    4.47
   2  26  42   10.22    2.81
  -2  26  42    6.44    2.43
   2  26 -44   41.17    6.25
  -2  26 -44   43.13    6.37
   2  26  44   52.63    4.89
  -2  26  44   49.98    4.68
  -2 -26 -44   59.49    7.36
   2 -26 -44   50.26    6.45
  -2 -26 -46   -7.15    4.59
  -2  28   0   -0.25    1.74
  -2 -28   0    0.66    1.62
   2 -28   0    0.49    1.75
   2  28   0    0.14    1.10
  -2  28   0    1.89    1.41
   2  28   0    0.36    1.68
  -2  28   2    7.68    2.08
  -2  28  -2    5.16    2.24
   2 -28   2    4.91    1.92
  -2 -28   2    5.52    1.98
   2 -28  -2    6.47    2.27
  -2 -28  -2    4.23    2.16
  -2  28  -2    7.87    1.95
  -2  28   2    5.46    1.52
   2  28   2    7.47    1.54
   2  28  -2    3.67    1.25
   2  28  -2    1.70    1.94
   2  28   2    7.03    2.27
  -2  28   4   34.47    3.11
   2  28   4   40.06    3.52
   2  28  -4   46.63    4.08
  -2 -28   4   40.29    3.50
  -2  28  -4   36.27    3.43
  -2  28  -4   46.20    3.24
  -2  28   4   36.26    2.87
   2  28  -4   42.83    2.73
   2  28   4   42.16    2.84
  -2 -28  -4   42.26    3.90
   2 -28   4   48.55    3.71
   2 -28  -4   35.66    3.66
  -2  28   6    0.46    1.58
  -2  28  -6    0.23    2.07
   2 -28  -6    2.40    1.96
   2 -28   6    2.68    1.76
  -2 -28   6    2.03    1.63
  -2 -28  -6    2.13    1.87
   2  28   6    1.25    1.16
  -2  28   6    1.75    1.31
  -2  28  -6    3.38    1.73
   2  28  -6    0.14    1.14
   2  28   6    2.24    1.76
   2  28  -6    0.55    1.97
  -2  28   8   70.54    4.01
   2  28  -8   70.82    5.07
   2  28   8   64.82    4.26
  -2 -28   8   69.73    4.25
  -2  28  -8   68.39    4.82
   2  28   8   63.44    3.50
  -2  28  -8   77.61    4.24
   2  28  -8   73.17    3.47
  -2  28   8   71.85    4.07
   2 -28   8   71.83    4.04
  -2 -28  -8   73.35    5.17
   2 -28  -8   60.60    4.88
  -2  28  10   75.07    3.98
   2  28  10   72.30    4.44
   2  28 -10   59.48    4.69
  -2 -28  10   63.59    3.95
  -2  28 -10   68.95    5.07
   2  28  10   66.25    3.68
  -2  28 -10   61.13    3.94
  -2  28  10   77.70    4.23
   2  28 -10   63.43    3.28
   2 -28 -10   77.50    5.66
   2 -28  10   69.42    3.96
  -2 -28 -10   68.51    5.08
   2  28  12   49.67    3.63
  -2  28  12   41.19    2.93
   2  28 -12   37.43    4.20
  -2 -28  12   41.37    3.23
  -2  28 -12   41.91    4.38
   2  28  12   47.42    3.23
  -2  28  12   40.00    3.11
  -2  28 -12   41.28    3.30
   2  28 -12   36.92    2.63
   2 -28 -12   55.16    5.01
  -2 -28 -12   45.89    4.41
   2 -28  12   39.82    2.89
   2  28  14   28.55    3.04
  -2  28  14   32.40    2.63
   2  28 -14   41.57    4.22
  -2 -28  14   42.63    3.21
  -2  28 -14   35.13    3.95
  -2  28  14   34.72    2.93
   2  28  14   32.21    2.76
   2  28 -14   37.84    2.80
  -2  28 -14   40.52    3.43
   2 -28 -14   30.98    4.26
  -2 -28 -14   36.54    4.31
   2  28  16  138.61    6.00
   2  28 -16  131.39    7.15
  -2 -28  16  120.84    5.01
  -2  28 -16  125.92    7.07
   2  28  16  129.09    5.32
  -2  28  16   98.81    4.78
  -2  28 -16  125.54    5.79
   2  28 -16  112.39    4.49
   2 -28 -16  139.66    7.86
  -2 -28 -16  128.44    7.38
   2  28  18   46.42    3.69
   2  28 -18   42.45    3.07
  -2  28 -18   42.89    3.73
   2  28 -18   48.67    4.68
  -2  28 -18   45.06    4.76
   2  28  18   44.19    3.35
  -2  28  18   45.49    3.40
   2 -28 -18   46.31    5.07
  -2 -28 -18   46.73    4.91
   2  28  20  330.55    8.81
   2  28 -20  285.37    7.45
  -2  28 -20  311.70    9.37
   2  28 -20  275.55   10.70
  -2  28 -20  314.36   11.41
   2  28  20  332.26    8.89
  -2  28  20  314.88    8.70
   2 -28 -20  331.17   12.27
  -2 -28 -20  347.80   12.36
   2  28  22    3.83    1.79
  -2  28 -22    7.22    2.43
  -2  28 -22    7.54    3.15
   2  28 -22    5.54    2.81
   2  28  22    2.00    1.54
  -2  28  22    4.99    1.77
   2 -28 -22    0.32    2.76
  -2 -28 -22    4.41    2.46
   2  28  24   90.40    4.85
  -2  28 -24   83.60    5.27
  -2  28  24   85.03    4.84
   2 -28 -24   97.46    7.50
  -2 -28 -24  100.97    7.15
   2  28 -24   85.20    6.52
  -2  28 -24   80.74    6.29
   2  28  24   90.03    4.93
  -2  28 -26   14.95    3.04
  -2  28  26   15.64    2.66
   2  28  26    6.74    1.97
  -2 -28 -26   10.03    3.51
   2 -28 -26    5.73    2.99
  -2  28 -26    5.96    3.18
   2  28 -26    6.22    2.71
  -2  28 -28    6.02    2.75
   2  28  28    3.85    1.98
  -2  28  28    4.48    1.78
  -2 -28 -28    0.27    2.77
   2 -28 -28    2.25    3.45
  -2  28 -28   -1.45    3.09
   2  28 -28    5.62    3.07
  -2  28 -30   -0.83    2.30
   2  28  30   -2.22    1.82
  -2  28  30    1.43    1.78
  -2 -28 -30   -2.20    2.75
   2 -28 -30    1.26    2.86
  -2  28 -30    0.43    3.47
   2  28 -30   -3.05    3.21
  -2  28 -32   87.03    5.92
  -2  28 -32  102.04    7.88
   2  28  32  104.41    5.70
   2  28 -32   93.71    7.51
   2 -28 -32  111.08    8.23
  -2 -28 -32  101.87    8.12
  -2  28  32  101.06    5.69
   2  28 -34    6.02    3.62
  -2  28 -34   13.11    4.11
   2 -28 -34    5.58    3.74
  -2 -28 -34    3.93    3.58
   2  28  34   10.86    2.49
  -2  28  34    5.71    2.10
   2  28  36  207.86    8.45
  -2  28 -36  177.67   10.46
   2  28 -36  208.71   11.06
   2 -28 -36  215.04   11.74
  -2 -28 -36  202.23   11.44
  -2  28  36  206.43    8.20
   2  28 -38    2.08    3.51
  -2  28 -38    1.37    3.52
   2 -28 -38    6.25    3.81
  -2 -28 -38    5.72    3.75
   2  28  38    6.72    2.31
  -2  28  38    6.51    2.46
   2  28  40  110.13    6.63
  -2  28 -40  111.82    8.81
   2  28 -40  104.82    8.77
  -2 -28 -40  112.07    9.15
   2 -28 -40  106.75    9.09
  -2  28  40  113.94    6.53
  -2  28 -42   11.34    4.74
   2  28 -42    5.24    4.54
  -2  28  42    0.92    2.29
   2  28  42    0.09    2.08
   2 -28 -42   -5.63    4.36
  -2 -28 -42    1.19    4.51
  -2 -28 -44   40.22    7.04
  -2  30   0  113.96    5.67
  -2 -30   0  102.69    5.78
   2 -30   0  104.49    5.74
  -2  30   0  104.88    4.81
   2  30   0   99.76    4.29
   2  30   0  107.03    5.84
   2  30  -2   95.04    5.65
   2  30   2  104.06    5.64
  -2 -30   2  108.94    5.80
  -2  30  -2   98.17    5.53
  -2  30   2  106.99    5.39
   2  30  -2  103.87    4.22
  -2  30   2  105.47    4.81
  -2  30  -2  105.74    4.82
   2  30   2  104.43    4.38
   2 -30  -2  104.05    5.91
  -2 -30  -2  112.10    6.18
   2 -30   2  104.11    5.61
   2  30   4   45.41    3.89
   2  30  -4   44.63    3.96
  -2  30   4   45.54    3.69
  -2 -30   4   42.70    3.76
  -2  30  -4   45.85    4.07
  -2  30   4   44.62    3.45
   2  30  -4   45.45    3.01
  -2  30  -4   41.40    3.33
   2  30   4   41.53    2.90
  -2 -30  -4   40.99    4.02
   2 -30  -4   41.02    4.00
   2 -30   4   43.93    3.68
   2  30   6   99.43    5.36
   2  30  -6   98.40    5.91
  -2  30   6   90.58    4.77
  -2 -30   6   98.55    5.28
  -2  30  -6  102.19    5.81
  -2  30   6   94.07    4.64
   2  30  -6   95.12    4.06
  -2  30  -6   93.35    4.72
   2  30   6   92.35    4.30
   2 -30   6  101.32    5.13
  -2 -30  -6   82.38    5.59
   2 -30  -6   90.93    5.94
  -2  30   8   -0.93    1.59
  -2  30  -8    3.58    2.40
   2 -30  -8    5.84    2.67
  -2 -30   8    4.03    1.83
   2 -30   8   -0.72    1.73
  -2 -30  -8    1.66    2.00
  -2  30   8    0.60    1.44
   2  30  -8    2.07    1.24
   2  30   8    2.18    1.42
  -2  30  -8    1.04    1.52
   2  30   8   -0.79    1.71
   2  30  -8    2.10    2.14
  -2  30  10   30.92    2.89
   2  30  10   27.55    3.08
   2  30 -10   33.32    4.06
  -2 -30  10   30.19    3.05
  -2  30 -10   29.08    3.62
   2  30  10   28.44    2.62
  -2  30 -10   33.53    3.23
  -2  30  10   28.87    2.89
   2  30 -10   30.14    2.46
   2 -30  10   28.98    2.84
  -2 -30 -10   29.15    3.91
   2 -30 -10   35.07    4.36
  -2  30  12    0.44    1.52
   2  30 -12    5.52    2.58
  -2  30 -12    1.76    2.29
   2 -30 -12   -0.50    2.47
  -2 -30 -12    4.35    2.57
  -2 -30  12    0.64    1.57
   2  30 -12    3.07    1.54
  -2  30 -12   -3.38    1.90
   2  30  12    1.80    1.45
  -2  30  12    1.60    1.51
   2  30  12    0.22    1.69
   2  30  14   71.33    4.70
   2  30 -14   69.06    5.41
  -2 -30  14   72.23    4.25
  -2  30 -14   68.95    5.53
   2  30  14   70.24    4.05
   2  30 -14   73.73    3.79
  -2  30  14   63.94    4.01
  -2  30 -14   68.63    4.38
   2 -30 -14   72.93    5.83
  -2 -30 -14   70.36    5.74
  -2  30 -16   73.18    5.77
   2 -30 -16   74.95    6.17
  -2 -30 -16   78.89    6.01
  -2  30 -16   67.14    4.39
   2  30 -16   71.20    3.84
  -2  30  16   81.95    4.58
   2  30  16   74.33    4.16
   2  30 -16   64.40    5.46
   2  30  16   70.06    4.42
   2  30  18    6.49    2.03
   2  30 -18    4.17    1.83
  -2  30 -18    2.26    1.84
  -2  30 -18    2.20    2.48
   2  30 -18    5.49    2.89
   2  30  18    5.69    1.78
  -2  30  18    7.74    2.07
   2 -30 -18    4.94    2.70
  -2 -30 -18   13.58    3.49
   2  30  20   62.91    4.50
  -2  30 -20   49.68    4.31
  -2  30 -20   55.86    5.59
   2  30 -20   68.71    5.93
   2  30  20   52.73    3.80
  -2  30  20   59.09    4.16
   2 -30 -20   52.68    5.38
  -2 -30 -20   53.67    5.43
   2  30  22   22.02    2.84
  -2  30 -22   19.21    3.04
  -2  30  22   28.36    3.27
   2  30  22   19.45    2.59
   2 -30 -22   23.18    4.19
  -2 -30 -22   24.32    4.10
  -2  30 -22   18.34    3.66
   2  30 -22   19.51    3.77
  -2  30 -24    4.83    2.02
   2  30  24    3.26    1.54
  -2  30  24    7.23    2.14
   2 -30 -24   10.81    3.69
  -2 -30 -24    6.15    3.04
  -2  30 -24    4.04    3.10
   2  30 -24    5.19    2.95
  -2  30 -26   23.55    3.47
  -2  30  26   14.80    2.62
   2  30  26   23.78    3.06
   2 -30 -26   28.16    4.83
  -2 -30 -26   23.39    4.33
  -2  30 -26   22.59    4.33
   2  30 -26   25.88    4.46
  -2  30 -28    0.26    2.14
   2  30  28    5.68    2.23
  -2  30  28    0.78    1.64
  -2 -30 -28    3.90    3.56
   2 -30 -28    2.62    3.20
  -2  30 -28    5.05    3.56
   2  30 -28    2.30    3.01
  -2  30 -30    3.33    2.41
   2  30  30    2.97    2.14
  -2  30  30    3.01    1.91
  -2 -30 -30    2.33    3.24
   2 -30 -30   -2.65    3.33
  -2  30 -30    1.81    3.52
   2  30 -30    8.09    3.87
  -2  30 -32   25.82    3.96
  -2  30 -32   27.44    5.03
   2  30 -32   32.71    5.31
  -2 -30 -32   30.63    5.27
   2 -30 -32   29.47    4.95
  -2  30  32   30.08    3.52
   2  30  32   22.79    3.10
   2  30 -34    8.94    4.34
  -2  30 -34    6.79    3.77
   2 -30 -34    6.64    3.89
  -2 -30 -34    2.98    3.69
   2  30  34    5.85    2.29
  -2  30  34   12.04    2.75
   2  30 -36   18.99    4.96
  -2  30 -36   25.72    5.66
   2 -30 -36   16.10    4.67
  -2 -30 -36   14.25    4.45
  -2  30  36   20.53    3.33
   2  30  36   14.94    3.02
   2  30 -38    0.08    4.09
  -2  30 -38    0.95    3.86
   2 -30 -38   -2.27    3.73
  -2 -30 -38    4.47    4.24
  -2  30  38   -1.25    2.35
   2  30  38    7.60    2.64
   2  30 -40    3.06    3.96
  -2  30 -40   11.94    4.61
  -2  30  40    4.99    2.57
   2  30  40    4.10    2.68
   2 -30 -40    7.27    4.39
  -2 -30 -40    3.13    4.62
  -2  32   0    2.56    2.26
   2 -32   0   -2.96    2.06
  -2 -32   0    4.53    2.42
  -2  32   0   -1.01    1.56
   2  32   0    0.64    1.44
   2  32   0    1.32    1.96
  -2  32  -2    6.76    2.60
  -2  32   2    8.38    2.36
   2 -32   2    8.24    2.37
  -2 -32   2    7.29    2.43
   2 -32  -2    0.97    2.21
  -2 -32  -2    5.00    2.37
   2  32  -2    5.57    1.56
   2  32   2    7.63    1.76
  -2  32  -2    4.99    1.74
  -2  32   2    4.80    1.96
   2  32   2    4.75    2.10
   2  32  -2    5.95    2.29
  -2  32   4   68.43    4.48
  -2  32  -4   73.53    5.16
   2 -32  -4   69.03    5.32
   2 -32   4   69.69    4.82
  -2 -32   4   64.70    4.72
  -2 -32  -4   76.61    5.56
   2  32  -4   63.40    3.53
   2  32   4   70.07    3.88
  -2  32   4   70.94    4.16
  -2  32  -4   68.62    4.21
   2  32  -4   62.25    4.96
   2  32   4   67.02    4.88
  -2  32   6    2.59    1.77
  -2  32  -6    1.29    2.05
   2 -32   6   -1.95    1.96
  -2 -32  -6    1.41    2.13
  -2 -32   6   -0.46    1.72
   2 -32  -6    3.01    2.28
   2  32   6   -0.44    1.31
   2  32  -6    1.89    1.45
  -2  32   6    2.82    1.70
  -2  32  -6   -0.84    1.62
   2  32   6    1.49    1.93
   2  32  -6    2.64    2.21
  -2  32   8   70.41    4.41
   2  32   8   76.09    4.92
   2  32  -8   77.92    5.75
  -2 -32   8   78.42    5.00
  -2  32  -8   76.29    5.49
  -2  32   8   79.05    4.50
   2  32  -8   81.57    4.10
   2  32   8   80.23    4.22
  -2  32  -8   71.71    4.41
   2 -32  -8   82.75    6.04
   2 -32   8   76.44    4.72
  -2 -32  -8   77.75    5.85
  -2  32  10    4.29    1.99
   2  32 -10    3.52    2.51
  -2  32 -10    2.71    2.41
  -2 -32  10    5.00    1.82
  -2 -32 -10    2.68    2.86
   2 -32 -10    1.01    2.59
  -2  32 -10    6.46    2.26
  -2  32  10    1.90    1.55
   2  32  10    3.72    1.60
   2  32 -10    5.06    1.72
   2  32  10    1.05    1.77
   2  32 -12   52.31    5.06
   2  32  12   55.19    4.18
  -2 -32  12   50.83    3.88
  -2  32 -12   59.96    5.23
  -2  32 -12   55.39    4.07
   2  32  12   57.68    3.80
   2  32 -12   56.78    3.57
  -2  32  12   50.70    3.77
   2 -32 -12   53.58    5.17
  -2 -32 -12   59.46    5.35
  -2  32 -14  192.10    8.95
   2  32  14  179.72    7.20
   2  32 -14  181.68    8.81
   2  32  14  174.30    6.46
   2  32 -14  176.69    6.04
  -2  32 -14  168.22    6.78
  -2  32  14  179.15    6.81
   2 -32 -14  198.33    9.58
  -2 -32 -14  187.77    9.24
  -2  32 -16   89.84    6.62
   2  32  16   89.86    5.28
   2  32 -16   93.42    6.60
   2  32 -16   86.22    4.27
  -2  32  16   86.36    4.95
  -2  32 -16   90.04    5.32
   2  32  16   80.93    4.52
   2 -32 -16   87.95    6.67
  -2 -32 -16   89.34    6.73
  -2  32 -18   -0.51    2.12
  -2  32 -18    7.31    3.38
   2  32 -18    4.38    2.63
   2  32  18    4.47    2.14
  -2  32  18    1.81    1.83
   2  32  18    2.07    1.86
   2 -32 -18    7.02    3.01
  -2 -32 -18    1.96    2.43
  -2  32 -20  334.02   10.22
   2  32 -20  339.68   12.40
  -2  32 -20  364.51   12.97
   2  32  20  360.22   10.01
   2  32  20  370.05    9.71
  -2  32  20  349.97    9.71
   2 -32 -20  358.33   13.66
  -2 -32 -20  347.63   13.03
  -2  32 -22    6.76    2.47
   2  32  22    5.76    1.78
  -2  32  22    5.46    1.98
   2 -32 -22    9.15    3.45
  -2 -32 -22    5.81    3.21
  -2  32 -22    5.89    3.57
   2  32 -22   10.47    3.44
  -2  32 -24  124.81    6.76
   2  32  24  136.45    6.31
  -2  32  24  140.16    6.58
   2 -32 -24  128.14    8.73
  -2 -32 -24  133.65    8.67
   2  32 -24  124.68    8.21
  -2  32 -24  133.18    8.60
  -2  32 -26    3.76    2.48
  -2  32  26    3.92    1.75
   2  32  26    3.67    2.07
   2 -32 -26    6.47    3.21
  -2 -32 -26    9.20    3.82
  -2  32 -26    2.46    3.21
   2  32 -26    3.90    2.98
  -2  32 -28   -0.08    2.23
   2  32  28    4.99    2.05
  -2  32  28    5.04    2.19
  -2 -32 -28    4.81    3.33
   2 -32 -28    7.49    3.52
  -2  32 -28    6.98    3.36
   2  32 -28    2.91    3.19
  -2  32 -30    2.63    2.37
  -2  32 -30    3.34    3.33
   2  32 -30    4.79    3.91
  -2 -32 -30   -0.96    3.21
   2 -32 -30    1.97    3.60
   2  32  30    6.69    2.38
  -2  32  30    3.93    2.03
  -2  32 -32  204.92   11.31
   2  32 -32  207.78   11.50
   2 -32 -32  215.90   12.21
  -2 -32 -32  214.24   12.08
   2  32  32  227.12    8.99
  -2  32  32  220.84    8.76
  -2  32 -34   -6.37    4.39
   2  32 -34    0.11    4.01
   2 -32 -34    2.02    3.67
  -2 -32 -34    1.03    3.91
   2  32  34    4.52    2.13
  -2  32  34    3.31    2.24
  -2  32 -36  349.25   15.30
   2  32 -36  349.44   15.05
  -2 -32 -36  354.48   16.11
   2 -32 -36  348.34   15.71
  -2  32  36  367.31   11.61
   2  32  36  354.39   11.54
   2  32 -38    0.43    3.86
  -2  32 -38   -2.42    4.60
   2  32  38    2.99    2.36
  -2  32  38   -1.72    2.49
   2 -32 -38   -4.41    4.57
  -2 -32 -38   -1.53    4.08
  -2  34   0    7.05    2.50
   2  34   0    8.73    2.69
  -2  34   0    3.55    1.72
   2  34   0    5.50    1.75
  -2 -34   0    3.19    2.18
   2 -34   0    0.34    2.16
  -2  34   2   83.37    5.32
  -2  34  -2   93.32    5.86
   2  34  -2   96.33    6.15
   2  34   2   91.12    5.82
   2  34  -2   84.30    4.27
  -2  34  -2   87.29    4.84
   2  34   2   91.51    4.55
  -2  34   2   83.94    4.81
   2 -34  -2  100.30    6.37
   2 -34   2   86.43    5.62
  -2 -34  -2   89.40    6.07
  -2 -34   2   93.82    5.96
  -2  34  -4    0.22    2.33
  -2  34   4    2.89    2.17
   2  34   4    4.57    2.38
   2  34  -4    3.68    2.86
   2  34   4    3.38    1.44
  -2  34  -4   -0.40    1.65
  -2  34   4    3.50    1.76
   2  34  -4    0.75    1.43
  -2 -34  -4    0.26    2.76
  -2 -34   4    3.35    2.19
   2 -34  -4    1.77    2.31
   2 -34   4    5.19    2.32
  -2  34  -6  256.43    9.66
  -2  34   6  262.03    8.61
   2  34   6  274.19    9.37
   2  34  -6  266.85   10.20
  -2  34  -6  257.34    8.12
  -2  34   6  261.18    8.11
   2  34  -6  253.92    7.18
   2  34   6  253.84    7.42
   2 -34  -6  275.15   10.69
   2 -34   6  269.70    9.05
  -2 -34   6  271.75    9.40
  -2 -34  -6  260.80   10.45
  -2  34  -8   20.34    3.48
   2  34  -8   18.41    3.48
   2  34   8   28.40    3.58
  -2  34   8   26.63    3.26
  -2  34  -8   19.88    2.94
  -2  34   8   23.54    2.94
   2  34   8   28.60    2.92
   2  34  -8   20.29    2.49
   2 -34  -8   26.19    4.01
  -2 -34   8   21.41    3.17
  -2 -34  -8   28.13    4.26
  -2  34 -10   86.33    6.33
   2  34  10   83.69    5.35
   2  34 -10   83.82    6.05
  -2  34  10   73.15    4.54
   2  34 -10   76.97    4.14
  -2  34 -10   85.76    5.15
   2  34  10   83.09    4.64
   2 -34 -10   72.51    6.00
  -2 -34  10   79.12    5.16
  -2 -34 -10   87.52    6.37
   2  34 -12    1.33    2.52
  -2  34 -12    4.85    2.76
   2  34  12    4.39    2.06
  -2  34  12    5.33    1.97
  -2  34 -12    3.81    2.09
   2  34 -12    5.90    1.88
   2  34  12    7.30    2.07
   2 -34 -12    9.13    3.28
  -2 -34 -12    7.85    2.74
   2  34 -14   16.77    3.81
  -2  34 -14   18.15    3.60
   2  34  14   21.85    3.20
   2  34  14   16.97    2.52
   2  34 -14   12.11    2.10
  -2  34 -14   16.58    2.87
  -2  34  14   21.03    2.87
   2 -34 -14   18.11    3.76
  -2 -34 -14   19.17    3.68
  -2  34 -16   12.21    2.61
  -2  34 -16    7.11    2.96
   2  34 -16   11.59    3.54
   2  34  16    9.67    2.50
   2  34  16   11.71    2.20
  -2  34  16   13.16    2.60
   2 -34 -16   13.95    3.96
  -2 -34 -16   20.75    4.16
  -2  34 -18   86.60    5.56
   2  34 -18   96.86    7.01
  -2  34 -18   99.02    7.16
   2  34  18   92.54    5.50
   2  34  18  103.78    5.40
  -2  34  18  100.56    5.50
   2 -34 -18   89.67    7.16
  -2 -34 -18  105.49    7.65
  -2  34 -20   30.03    3.70
   2  34  20   37.61    3.47
  -2  34  20   36.46    3.61
   2 -34 -20   44.35    5.74
  -2 -34 -20   43.37    5.32
   2  34 -20   40.30    5.10
  -2  34 -20   39.25    5.27
  -2  34 -22   46.91    4.47
   2  34  22   45.02    3.88
  -2  34  22   41.38    3.81
   2 -34 -22   43.07    5.80
  -2 -34 -22   45.22    6.02
   2  34 -22   44.68    5.49
  -2  34 -22   46.03    5.53
  -2  34 -24   12.03    2.78
   2  34  24   16.15    2.70
  -2  34  24    8.88    2.38
  -2 -34 -24   16.63    4.27
   2 -34 -24   20.05    4.34
  -2  34 -24   13.18    4.14
   2  34 -24   14.05    3.78
  -2  34 -26   44.25    4.51
   2  34  26   52.94    4.36
  -2  34  26   52.71    4.46
   2 -34 -26   53.09    6.31
  -2 -34 -26   59.70    6.44
   2  34 -26   49.08    5.87
  -2  34 -26   43.74    5.61
  -2  34 -28    1.22    2.50
  -2  34 -28   -1.42    3.43
   2  34 -28   -1.11    3.26
  -2 -34 -28   -0.84    3.12
   2 -34 -28   -0.84    3.21
  -2  34  28    1.69    2.21
   2  34  28    2.92    2.14
  -2  34 -30   12.63    4.22
   2  34 -30    2.94    3.40
  -2 -34 -30    8.73    4.18
   2 -34 -30    4.36    3.52
  -2  34  30    9.15    2.44
   2  34  30    7.14    2.57
  -2  34 -32   44.68    6.12
   2  34 -32   39.30    6.20
   2 -34 -32   43.98    6.35
  -2 -34 -32   42.33    6.46
   2  34  32   44.79    4.47
  -2  34  32   42.55    4.29
   2  34 -34    4.96    4.22
  -2  34 -34   14.23    4.71
   2 -34 -34    7.19    4.64
  -2 -34 -34   17.78    5.29
   2  34  34    3.67    2.25
  -2  34  34    4.48    2.51
   2  34 -36    6.35    5.18
  -2  34 -36   -3.25    3.91
   2  34  36    5.53    2.68
  -2  34  36    8.42    3.05
   2 -34 -36    5.49    4.47
  -2 -34 -36   11.36    4.81
  -2  36   0   -0.11    2.26
   2  36   0   -2.56    2.22
  -2  36   0   -0.57    1.77
   2  36   0   -1.28    1.52
   2 -36   0    5.01    2.64
  -2 -36   0    1.31    2.26
  -2  36   2   18.29    3.04
  -2  36  -2   18.61    3.13
   2  36  -2   17.80    3.21
   2  36   2   24.97    3.79
   2  36  -2   20.90    2.49
  -2  36  -2   16.78    2.68
   2  36   2   23.88    2.69
  -2  36   2   20.63    2.98
   2 -36  -2   23.94    4.03
   2 -36   2   23.43    3.41
  -2 -36   2   23.61    3.62
  -2 -36  -2   26.58    3.98
  -2  36   4   28.90    3.60
  -2  36  -4   34.21    4.09
   2  36   4   34.94    4.16
   2  36  -4   38.25    4.51
   2  36  -4   32.53    3.02
  -2  36   4   33.00    3.33
  -2  36  -4   33.59    3.47
   2  36   4   35.24    3.23
   2 -36  -4   22.02    3.87
   2 -36   4   30.94    3.74
  -2 -36   4   36.41    4.09
  -2 -36  -4   41.69    4.83
  -2  36   6   39.79    3.90
  -2  36  -6   40.35    4.55
   2  36   6   46.76    4.61
   2  36  -6   36.11    4.32
  -2  36  -6   36.80    3.50
   2  36  -6   36.40    3.14
   2  36   6   39.17    3.33
  -2  36   6   40.10    3.73
   2 -36  -6   39.95    4.74
  -2 -36  -6   36.15    4.35
  -2 -36   6   34.74    4.03
   2  36  -8   12.13    3.14
  -2  36  -8   10.57    3.19
   2  36   8   13.24    3.07
  -2  36  -8    8.67    2.46
   2  36   8    8.02    2.12
  -2  36   8   12.52    2.42
   2  36  -8    9.36    2.16
   2 -36  -8    8.82    3.33
  -2 -36  -8    6.56    3.05
  -2 -36   8    9.08    2.49
  -2  36 -10   88.67    6.39
   2  36 -10   76.78    6.23
   2  36  10   69.29    5.19
  -2  36  10   80.34    4.99
   2  36 -10   77.77    4.33
  -2  36 -10   75.28    4.98
   2  36  10   75.36    4.45
   2 -36 -10   71.02    6.28
  -2 -36 -10   79.58    6.52
   2  36 -12   11.50    3.18
  -2  36 -12   16.38    3.74
   2  36  12   11.99    2.68
  -2  36  12   15.68    2.81
   2  36 -12   14.05    2.44
  -2  36 -12   10.97    2.51
   2  36  12   13.75    2.34
   2 -36 -12   13.23    3.82
  -2 -36 -12   13.89    3.43
  -2  36 -14   40.01    5.10
   2  36 -14   32.52    4.59
   2  36  14   32.11    3.80
  -2  36  14   34.79    3.56
  -2  36 -14   30.75    3.57
   2  36  14   43.64    3.62
   2 -36 -14   38.27    5.24
  -2 -36 -14   35.18    4.92
  -2  36 -16   14.11    2.91
   2  36 -16   23.16    4.21
  -2  36 -16   18.76    4.38
   2  36  16   19.40    3.03
  -2  36  16   15.54    2.72
   2  36  16   15.31    2.57
  -2 -36 -16   11.73    3.52
   2 -36 -16   17.57    4.33
  -2  36 -18   17.51    3.22
   2  36  18   18.08    2.84
  -2  36  18   20.42    3.18
   2 -36 -18   20.41    3.98
  -2 -36 -18   23.17    4.77
  -2  36 -18   26.76    4.59
   2  36 -18   14.50    3.65
  -2  36 -20  111.03    6.43
   2  36  20  105.56    5.74
  -2  36  20  106.07    5.93
   2 -36 -20  103.02    8.20
   2  36 -20   89.96    7.45
  -2  36 -20  111.82    8.09
  -2  36 -22    4.67    2.64
  -2  36  22    5.61    2.08
   2  36  22    2.99    2.05
  -2 -36 -22    9.01    3.68
   2 -36 -22   16.05    4.77
  -2  36 -22    5.06    3.39
   2  36 -22    6.58    3.83
  -2  36 -24   20.77    3.55
   2  36  24   22.98    3.08
  -2  36  24   22.93    3.24
  -2 -36 -24   26.06    4.93
   2 -36 -24   20.60    4.60
   2  36 -24   19.45    4.61
  -2  36 -24   26.26    5.07
  -2  36 -26    2.25    2.55
  -2  36 -26    5.13    3.79
   2  36 -26   11.87    4.43
  -2 -36 -26    5.53    3.56
   2 -36 -26    8.57    4.64
  -2  36  26    4.29    2.18
   2  36  26    7.34    2.30
   2  36 -28   39.32    5.67
  -2  36 -28   43.53    6.21
   2 -36 -28   44.28    6.14
  -2 -36 -28   48.27    6.44
   2  36  28   41.17    4.20
  -2  36  28   43.03    4.29
  -2  36 -30    0.43    3.87
   2  36 -30    9.67    4.59
  -2 -36 -30    1.32    3.72
   2 -36 -30    9.59    4.39
   2  36  30    7.84    2.64
  -2  36  30    6.07    2.46
  -2  36 -32   83.19    8.13
   2  36 -32   78.19    8.10
  -2  36  32   74.64    5.73
   2  36  32   80.99    5.76
   2 -36 -32   76.12    7.96
  -2 -36 -32   75.31    8.24
  -2  36  34    4.42    2.54
  -2  38   0    9.27    2.92
   2  38   0   11.92    3.09
  -2  38   0   14.57    2.77
   2  38   0   10.80    2.22
   2 -38   0   11.30    3.06
  -2 -38   0   16.89    3.52
  -2  38   2   43.72    4.50
  -2  38  -2   49.50    4.97
   2  38  -2   50.60    5.22
   2  38   2   58.27    5.33
   2  38   2   52.57    3.75
   2  38  -2   53.64    3.88
  -2  38   2   52.42    4.23
  -2  38  -2   52.92    4.32
  -2 -38   2   62.63    5.44
   2 -38  -2   53.64    5.48
   2 -38   2   55.97    5.16
  -2 -38  -2   51.06    5.39
   2  38  -4    0.70    2.58
  -2  38   4   -5.50    2.69
  -2  38  -4    1.03    2.52
   2  38   4   -4.50    2.87
   2  38  -4    3.50    1.98
   2  38   4    0.66    1.69
  -2  38  -4    1.42    2.05
  -2  38   4    0.18    2.06
  -2 -38   4   -1.49    2.41
   2 -38  -4    0.12    2.68
  -2 -38  -4    4.03    2.50
  -2  38  -6  202.76    9.40
   2  38   6  198.96    8.80
   2  38  -6  185.05    9.16
  -2  38  -6  193.28    7.65
  -2  38   6  206.91    7.87
   2  38  -6  197.60    6.96
   2  38   6  191.38    7.13
   2 -38  -6  208.43   10.02
  -2 -38   6  201.89    9.02
  -2 -38  -6  197.45    9.80
  -2  38  -8    2.56    2.69
   2  38  -8    6.54    2.81
   2  38   8    2.77    2.47
   2  38   8    2.98    1.92
   2  38  -8    4.50    1.86
  -2  38  -8    3.21    2.03
  -2  38   8    5.00    2.34
  -2 -38  -8    3.92    2.79
   2 -38  -8    4.15    2.71
  -2  38 -10   94.92    7.00
   2  38  10   89.25    6.01
   2  38 -10   81.55    6.57
  -2  38  10   82.67    5.27
   2  38 -10   72.31    4.42
  -2  38 -10   82.35    5.37
   2  38  10   83.94    4.96
   2 -38 -10   90.49    7.16
  -2 -38 -10   97.04    7.41
   2  38 -12    8.83    3.41
  -2  38 -12   10.45    3.63
   2  38  12    3.63    2.19
   2  38  12    5.72    2.04
  -2  38  12    1.14    1.83
  -2  38 -12    6.11    2.16
   2 -38 -12    2.95    3.15
  -2 -38 -12    7.09    3.35
   2  38 -14  125.02    8.12
  -2  38 -14  134.42    8.38
   2  38  14  132.15    7.08
  -2  38  14  133.66    6.54
   2  38  14  137.50    6.45
  -2  38 -14  114.21    6.40
   2 -38 -14  135.58    8.87
  -2 -38 -14  139.68    8.92
  -2  38  16   10.90    2.62
   2  38  16   17.43    2.89
  -2  38 -16   16.11    3.22
   2 -38 -16   17.22    4.01
  -2 -38 -16   19.25    4.24
   2  38 -16   19.81    4.30
  -2  38 -16   21.96    4.72
  -2  38 -18   34.91    4.13
   2  38  18   35.97    3.69
  -2  38  18   38.60    4.00
   2 -38 -18   35.11    5.47
  -2 -38 -18   32.94    5.23
   2  38 -18   38.88    5.38
  -2  38 -18   38.30    5.40
  -2  38 -20    2.47    2.41
  -2  38  20    2.15    2.07
   2  38  20    6.65    2.40
  -2 -38 -20    9.82    3.61
   2 -38 -20   -0.56    3.49
  -2  38 -20    1.43    3.23
   2  38 -20    5.67    4.01
  -2  38 -22  143.85    7.69
   2  38  22  143.17    7.05
  -2  38  22  139.43    7.12
  -2 -38 -22  146.87    9.89
   2 -38 -22  140.63    9.71
   2  38 -22  142.34    9.47
  -2  38 -22  146.19    9.62
  -2  38 -24   -2.70    2.80
  -2  38 -24   -3.83    4.22
   2  38 -24    3.24    3.76
  -2 -38 -24   -3.09    3.74
   2 -38 -24    1.00    3.37
  -2  38  24    0.20    2.09
   2  38  24   -0.62    2.23
   2  38 -26   52.13    6.53
  -2  38 -26   42.36    5.98
   2 -38 -26   55.27    6.98
  -2 -38 -26   62.11    7.37
   2  38  26   41.20    4.22
  -2  38  26   53.95    4.78
  -2  38 -28    1.33    4.19
   2  38 -28    3.26    3.87
  -2 -38 -28    5.31    4.25
   2 -38 -28    3.92    4.05
  -2  38  28    5.36    2.72
   2  38  28   -0.90    2.20
  -2  38 -30    0.21    4.04
   2  38 -30   11.66    4.87
  -2 -38 -30   -0.30    3.77
   2 -38 -30    2.76    3.88
  -2  38  30    4.10    2.55
   2  38  30    1.29    2.32
   2  40   0    2.05    2.76
  -2  40   0    2.41    2.54
  -2  40   0   -2.61    2.09
   2  40   0   -1.09    1.85
   2 -40   0    2.20    2.92
  -2 -40   0   -2.43    2.56
  -2  40  -2   53.32    5.23
   2  40   2   48.46    5.06
   2  40  -2   41.34    4.97
   2  40   2   52.89    4.01
   2  40  -2   48.65    3.92
  -2  40   2   53.51    4.46
  -2  40  -2   50.49    4.41
  -2 -40   2   58.32    5.48
   2 -40  -2   51.79    5.31
  -2 -40  -2   52.36    5.50
  -2  40  -4   55.03    5.59
   2  40   4   40.17    4.65
   2  40  -4   50.70    5.51
  -2  40  -4   47.08    4.26
   2  40   4   50.35    4.11
  -2  40   4   42.87    4.08
   2  40  -4   46.66    3.87
  -2 -40  -4   55.24    5.80
   2 -40  -4   46.75    5.46
  -2 -40   4   43.03    4.76
   2  40  -6    9.07    3.48
  -2  40  -6    7.42    3.12
   2  40   6    9.27    3.04
   2  40  -6   11.43    2.40
  -2  40  -6    7.32    2.38
   2  40   6    7.90    2.03
  -2  40   6   13.90    2.84
   2 -40  -6   13.85    3.73
  -2 -40  -6    8.11    3.35
  -2  40  -8   30.59    4.74
   2  40  -8   26.28    4.49
   2  40   8   24.90    3.99
  -2  40  -8   26.34    3.66
   2  40  -8   28.52    3.16
  -2  40   8   27.38    3.45
   2  40   8   27.27    3.19
   2 -40  -8   25.73    4.46
  -2 -40  -8   24.23    4.47
   2  40 -10    8.05    3.64
  -2  40 -10   10.51    3.69
   2  40  10    5.10    2.69
   2  40  10    3.92    1.97
  -2  40  10    3.95    2.24
  -2  40 -10    8.96    2.90
   2 -40 -10    2.66    2.97
  -2 -40 -10    6.69    3.30
  -2  40  12  119.49    6.48
  -2  40 -12  105.32    6.21
   2  40  12  109.58    5.93
   2 -40 -12  110.52    8.22
  -2 -40 -12  109.19    8.03
   2  40 -12  103.11    7.79
  -2  40 -12  109.92    7.80
  -2  40 -14    3.15    2.37
   2  40  14   -1.00    2.12
  -2  40  14   -0.20    2.05
   2 -40 -14   -1.51    3.07
  -2 -40 -14    0.84    2.98
   2  40 -14   -0.93    3.08
  -2  40 -14    1.58    3.10
  -2  40 -16    3.66    2.72
   2  40  16    6.18    2.28
  -2  40  16   -0.24    1.98
  -2 -40 -16    3.49    3.36
   2 -40 -16   -1.30    3.75
  -2  40 -16    0.72    3.33
   2  40 -16    2.88    3.78
  -2  40 -18   -1.40    2.62
  -2  40  18   -0.50    2.15
   2  40  18    5.55    2.27
  -2 -40 -18   -2.77    3.56
   2 -40 -18    1.83    3.18
  -2  40 -18   -7.18    4.09
   2  40 -18   -4.30    3.60
  -2  40 -20   60.58    5.43
   2  40  20   63.59    4.97
  -2  40  20   59.02    5.02
   2 -40 -20   73.05    7.58
  -2 -40 -20   65.48    7.03
   2  40 -20   61.94    6.58
  -2  40 -20   72.57    7.24
  -2  40 -22    0.87    2.54
  -2  40 -22   -2.65    4.35
   2  40 -22    1.82    3.55
  -2 -40 -22   -2.41    3.70
   2 -40 -22   -2.27    3.97
   2  40  22   -2.39    2.12
  -2  40  22    1.03    2.47
   2  40 -24   25.49    5.23
  -2  40 -24   31.79    5.72
  -2 -40 -24   28.33    5.25
   2 -40 -24   31.49    5.68
  -2  40  24   25.96    3.93
   2  40  24   26.59    3.74
   2  40 -26   13.61    4.49
  -2  40 -26   15.78    5.05
  -2 -40 -26    4.10    3.78
   2 -40 -26    6.29    4.06
  -2  40  26   15.32    3.31
   2  40  26    9.65    2.70
   2  40  28   13.05    3.02
  -2  40 -28    8.16    4.59
   2  42   0   62.82    6.01
   2  42   0   69.58    4.79
  -2  42   0   69.23    5.21
  -2 -42   0   62.02    5.95
   2  42  -2   19.31    4.07
  -2  42  -2   30.12    4.63
   2  42   2   22.11    4.22
   2  42   2   27.06    3.34
   2  42  -2   23.30    3.14
  -2  42  -2   21.53    3.19
  -2  42   2   20.96    3.40
  -2 -42  -2   29.64    4.82
  -2 -42   2   33.12    4.95
   2 -42  -2   21.00    4.38
  -2  42  -4   37.69    5.10
   2  42   4   28.09    4.22
   2  42  -4   31.02    5.00
  -2  42  -4   24.52    3.36
   2  42   4   30.13    3.49
  -2  42   4   25.09    3.56
   2  42  -4   26.43    3.32
   2 -42  -4   25.97    4.76
  -2 -42  -4   29.26    4.74
   2  42  -6    4.87    3.19
  -2  42  -6    2.48    2.99
   2  42   6    5.46    2.82
   2  42   6    0.17    1.99
  -2  42  -6    6.76    2.77
   2  42  -6    2.70    2.27
  -2  42   6    4.78    2.46
   2 -42  -6    2.24    2.97
  -2 -42  -6    5.49    3.38
   2  42  -8    5.30    3.80
  -2  42  -8    5.40    3.50
   2  42   8    4.59    2.81
  -2  42  -8    8.20    2.87
  -2  42   8    3.83    2.18
   2  42   8    1.63    1.92
   2 -42  -8    9.49    3.85
  -2 -42  -8    9.82    3.49
  -2  42 -10   76.75    6.96
   2  42 -10   61.34    6.51
  -2  42  10   70.18    5.25
   2  42  10   65.03    4.81
  -2  42 -10   80.24    5.84
   2 -42 -10   67.47    6.93
  -2 -42 -10   72.96    6.95
  -2  42  12   60.72    5.01
  -2  42 -12   46.37    4.66
   2  42  12   53.11    4.51
   2 -42 -12   55.75    6.70
  -2 -42 -12   47.99    5.92
  -2  42 -12   61.20    6.57
   2  42 -12   47.86    5.99
  -2  42 -14   15.86    3.32
   2  42  14   19.09    3.10
  -2  42  14   19.34    3.41
  -2 -42 -14   17.82    4.24
   2 -42 -14   17.58    4.73
   2  42 -14   21.43    4.73
  -2  42 -14   13.43    4.26
  -2  42 -16    5.46    2.65
   2  42  16    2.71    2.19
  -2  42  16    3.78    2.39
  -2 -42 -16    7.39    4.17
   2 -42 -16    8.69    4.31
  -2  42 -16   -1.56    3.35
   2  42 -16    2.80    3.58
  -2  42 -18   10.74    3.34
  -2  42  18   14.44    3.07
   2  42  18   16.50    3.16
  -2 -42 -18   13.54    4.28
   2 -42 -18   10.11    4.12
  -2  42 -18   11.17    4.36
   2  42 -18    6.47    3.80
  -2  42  20   43.81    4.53
   2  42  20   40.35    4.25
   2 -42 -20   30.88    5.74
  -2 -42 -20   45.63    6.39
   2  42 -20   34.28    5.68
  -2  42 -20   33.29    5.65
  -2  42  22   12.47    3.31
   2  42  22   12.74    2.99
  -2 -42 -22   19.71    4.98
   2 -42 -22    8.01    4.47
  -2  42 -22    9.94    4.37
   2  42 -22   12.25    4.47
   2  42  24   18.92    3.34
   2 -42 -24   16.70    4.86
  -2  42 -24   21.02    5.46
  -2  44   0    0.09    2.31
   2  44   0    0.98    2.06
  -2 -44   0   -0.45    2.88
   2  44   0   -4.91    3.38
   2  44  -2    2.88    2.31
  -2  44   2   -2.32    2.68
   2  44   2   -2.40    2.23
  -2  44  -2   -1.14    2.24
  -2 -44  -2    3.38    3.16
   2  44   2    0.88    3.04
   2  44  -2    8.82    3.97
  -2  44  -4   15.86    3.17
  -2  44   4   18.53    3.43
   2  44  -4   20.62    3.19
   2  44   4   20.11    3.23
   2 -44  -4   14.85    4.30
  -2 -44  -4   18.07    4.28
   2  44  -4   20.64    4.43
   2  44   4   12.61    3.55
  -2  44  -4   13.84    3.99
  -2  44   6    9.44    2.80
   2  44   6   13.52    2.81
  -2  44  -6   14.95    3.38
   2 -44  -6   10.59    4.33
  -2 -44  -6    4.69    3.59
   2  44   6   10.18    3.52
  -2  44  -6    6.69    3.44
   2  44  -6   10.89    4.36
   2  44   8   23.81    3.24
  -2  44   8   26.17    3.90
  -2  44  -8   19.51    3.50
   2 -44  -8   17.58    4.17
  -2 -44  -8   19.11    4.43
   2  44  -8   19.84    4.90
  -2  44  -8   25.56    4.79
   2  44  10   15.32    3.00
  -2  44 -10   14.10    3.30
  -2  44  10   17.21    3.46
  -2 -44 -10   13.30    4.44
   2 -44 -10   10.52    4.24
   2  44 -10   26.68    5.06
  -2  44 -10   10.55    3.84
  -2  44 -12   14.71    3.40
   2  44  12   11.39    2.89
  -2  44  12   10.92    3.19
  -2 -44 -12   11.20    3.76
   2 -44 -12    4.24    3.89
   2  44 -12    6.82    3.47
  -2  44 -12    7.37    3.88
  -2  44 -14    2.09    2.70
   2  44  14    0.02    2.24
  -2  44  14    1.94    2.31
  -2 -44 -14   -2.11    3.77
   2 -44 -14   -2.06    3.36
  -2  44 -14    1.00    3.69
   2  44 -14   -3.01    3.83
  -2  44 -16    1.84    2.99
  -2  44 -16    1.86    3.92
   2  44 -16    4.40    3.81
  -2 -44 -16    4.10    4.06
   2 -44 -16    6.48    4.14
   2  44  16    2.57    2.24
  -2  44  16   -0.88    2.49
   2  44 -18   14.12    4.68
  -2  44 -18   24.04    5.33
   2 -44 -18   20.55    5.27
  -2 -44 -18   23.08    5.30
   2  44  18   15.67    3.13
  -2  44  18   14.19    3.30
  -2  44 -20    3.61    3.94
   2 -44 -20    2.61    4.14
   2  44  20    4.29    2.57
   2  46   0    1.07    3.16
   2  46   0    8.81    2.89
  -2  46   0    4.98    2.91
   2  46   2    9.92    4.06
   2  46  -2   10.54    3.90
  -2 -46  -2   20.32    4.80
  -2  46   2   12.12    3.33
  -2  46  -2   10.19    3.31
   2  46   2    7.99    2.88
   2  46   4   34.06    5.23
   2  46  -4   35.71    5.41
   2  46   4   39.00    4.21
  -2  46  -4   30.04    4.11
  -2  46   4   37.05    4.48
  -2 -46  -4   33.45    5.60
  -2  46   6   -1.49    2.54
   2  46   6    1.47    2.21
  -2  46  -6    3.16    2.78
  -2 -46  -6    4.69    3.67
   2  46  -6    1.04    3.39
  -2  46   8    2.98    2.58
   2  46   8    0.73    2.17
  -2  46  -8   -1.94    2.75
  -2 -46  -8    2.79    3.30
   2 -46  -8    0.99    3.31
  -2  46  -8    7.91    4.05
   2  46  -8   -3.02    3.71
  -2  46 -10    8.07    3.13
   2  46  10    7.83    2.68
  -2  46  10    6.49    2.73
   2 -46 -10    8.68    4.29
  -2 -46 -10    5.88    3.51
   2  46 -10    2.99    3.34
  -2  46 -10    7.59    4.41
  -2  46 -12   11.11    3.39
  -2  46 -12   11.73    4.44
   2  46 -12    8.91    4.18
  -2 -46 -12   11.73    4.50
   2 -46 -12   15.26    4.67
   2  46  12   11.52    3.13
  -2  46  12   10.44    3.13
   2  46 -14   57.67    7.24
  -2  46 -14   42.08    6.28
   2 -46 -14   53.38    6.97
  -2 -46 -14   56.81    7.10
   2  46  14   56.84    5.20
  -2  46 -14   43.95    5.08
  -2  46 -16   31.92    5.88
   2 -46 -16   30.52    5.84
   2  46  16   31.69    4.11
  -2  48   0   -0.81    2.66
   2  48   0    6.67    4.03
   2  48   2   34.35    4.38
  -2  48  -2   26.72    4.28
  -2  48   2   35.72    4.61
   2  48  -2   33.71    5.69
  -2  48   4   -4.51    3.20
  -2  48  -4   -0.41    2.80
   2  48   4    1.76    2.49
  -2 -48  -4   -7.08    4.32
   2  48  -4   -7.13    4.28
   2  48   6    3.64    2.72
  -2  48  -6    7.74    3.40
  -2 -48  -6    2.66    3.82
   2  48  -6   -0.81    3.60
   2  48   8    5.85    2.57
  -2  48  -8    5.28    2.93
  -2 -48  -8    4.34    3.77
   2  48  -8    2.42    3.75
  -2  48 -10    4.02    3.08
  -2 -48 -10   15.58    4.99
   2 -48 -10    9.54    4.38
   2  48  10    9.93    2.99
  -2  48 -12   12.05    4.52
   2 -48 -12    7.21    4.23
  -3   1   1 1300.26    7.31
   3  -1  -1 1349.64    7.42
  -3   1  -1 1424.29    7.88
   3   1   1 1344.00    8.32
   3  -1   1 1427.80    7.92
  -3  -1   1 1277.44    8.06
   3   1  -1 1471.32    8.59
  -3  -1  -1 1374.26    8.34
  -3   1  -1 1548.30    8.50
  -3  -1   1 1332.52    8.36
  -3   1   1 1415.77    8.30
   3  -1  -1 1291.26    8.04
  -3   1   1 1323.58    8.41
   3  -1   1 1380.59    9.15
   3   1   1 1406.77    9.11
   3   1  -1 1251.00    7.63
  -3  -1  -1 1312.58    9.01
  -3  -1   1 1378.66    8.21
  -3   1  -1 1397.48    9.44
  -3  -1  -3    6.17    0.82
   3   1  -3   10.15    0.97
   3   1   3    5.84    0.90
   3  -1   3    8.74    0.94
   3  -1  -3    7.74    0.80
  -3   1   3    6.60    0.83
  -3  -1   3   10.39    1.03
  -3   1  -3    9.07    0.87
   3  -1   3    8.85    0.87
  -3   1   3    8.46    0.97
  -3  -1   3    9.42    1.01
   3   1  -3   10.12    0.75
   3  -1  -3    6.72    0.77
  -3   1   3    7.42    0.87
  -3  -1  -3    6.23    1.22
  -3   1  -3    7.27    1.24
  -3  -1   3   10.11    0.87
  -3   1  -5   88.81    2.10
  -3  -1  -5   71.35    2.09
   3  -1  -5   68.57    1.68
   3   1  -5   81.87    2.08
   3   1   5   67.32    2.11
  -3  -1   5   79.80    2.13
   3  -1   5   82.98    2.24
  -3   1   5   74.94    1.72
  -3   1   5   67.66    2.04
   3  -1   5   82.28    2.02
  -3  -1   5   80.49    2.25
   3   1  -5   89.47    1.44
  -3   1   5   69.03    1.62
  -3  -1   5   85.05    1.58
   3  -1  -5   64.39    1.54
  -3   1  -5   79.84    2.87
  -3  -1  -5   70.54    2.76
  -3   1  -7   19.27    1.06
  -3  -1  -7   13.61    1.05
   3  -1   7   16.76    1.21
   3   1   7   14.81    1.15
  -3   1   7   14.82    0.90
  -3  -1   7   18.85    1.16
   3  -1  -7   16.87    0.96
   3   1  -7   21.21    1.27
   3  -1   7   19.04    1.05
  -3  -1   7   19.55    1.25
  -3   1   7   13.41    1.13
   3   1  -7   20.38    0.70
  -3   1   7   16.53    0.81
   3  -1  -7   13.76    0.79
  -3  -1   7   20.02    0.75
  -3   1  -7   16.65    1.64
  -3  -1  -7   14.37    1.54
  -3  -1  -9    0.17    0.69
   3  -1   9    0.75    0.57
  -3   1  -9    0.21    0.52
   3   1   9    1.32    0.81
   3  -1   9    1.29    0.77
   3   1  -9    0.39    0.66
  -3   1   9    0.68    0.56
   3  -1  -9    1.24    0.63
  -3  -1   9    0.98    0.70
  -3   1   9    1.69    0.72
   3   1  -9    1.48    0.37
   3  -1  -9    0.70    0.43
  -3   1   9    0.98    0.43
  -3  -1   9    0.55    0.30
  -3   1  -9    3.33    1.31
  -3  -1  -9    2.35    1.09
  -3   1 -11   22.28    1.31
  -3  -1 -11   20.21    1.39
   3   1  11   19.67    1.41
   3  -1  11   22.85    1.51
   3  -1 -11   21.54    1.23
  -3   1  11   20.71    1.17
   3   1 -11   21.24    1.41
  -3   1  11   22.48    1.39
  -3  -1  11   22.05    1.31
  -3  -1  11   20.96    1.14
   3  -1 -11   22.97    1.04
  -3   1  11   20.04    0.95
  -3  -1  11   21.68    0.83
  -3  -1 -11   21.57    2.07
  -3   1 -11   15.59    1.81
  -3   1 -13   57.28    2.10
  -3  -1 -13   65.14    2.50
   3   1  13   64.80    2.46
   3  -1  13   62.93    2.56
   3   1 -13   57.26    2.32
   3  -1 -13   65.77    2.21
  -3   1  13   68.04    2.15
  -3  -1  13   57.74    1.48
  -3  -1 -13   67.11    3.36
  -3   1 -13   56.11    3.06
  -3   1  13   65.66    1.76
  -3  -1  13   57.70    2.17
  -3   1  13   65.53    2.34
  -3  -1  13   57.43    2.04
   3   1  15   50.98    2.35
   3  -1  15   49.34    2.39
  -3  -1  15   52.62    2.18
  -3   1  15   53.04    1.71
  -3  -1  15   51.67    1.55
   3  -1 -15   49.68    2.10
   3   1 -15   48.18    2.33
  -3  -1 -15   48.24    2.30
  -3   1 -15   50.77    2.11
  -3  -1 -15   54.01    3.24
  -3  -1  17    2.52    0.89
  -3  -1 -17    6.35    1.21
  -3   1 -17    3.71    1.06
   3  -1 -17   10.29    1.78
  -3   1  17    6.73    0.81
  -3  -1  17    3.39    0.66
   3  -1 -17    8.30    1.33
   3   1 -17    3.87    1.06
   3   1  17    6.55    1.25
   3  -1  17    4.04    1.20
  -3  -1 -17    3.57    1.56
  -3   1 -17    2.89    1.67
  -3  -1  19 1395.19   11.13
   3  -1 -19 1363.01   14.40
  -3  -1 -19 1354.02   12.77
  -3   1 -19 1359.08   11.74
   3   1 -19 1379.78   12.92
   3  -1 -19 1335.14   11.71
  -3  -1  19 1417.04    9.24
  -3   1  19 1271.83    9.31
   3   1  19 1397.52   12.53
   3  -1  19 1460.72   13.06
  -3   1 -19 1432.48   16.94
  -3  -1 -19 1335.46   16.57
  -3  -1  21  145.29    3.82
  -3  -1 -21  173.97    4.82
  -3   1 -21  146.71    4.22
   3  -1 -21  181.20    5.51
  -3  -1  21  158.30    3.38
  -3   1  21  166.10    3.56
   3  -1 -21  158.73    4.40
   3   1 -21  144.86    4.49
   3   1  21  169.85    4.67
   3  -1  21  165.56    4.66
  -3  -1 -21  156.66    6.05
  -3   1 -21  154.23    5.92
  -3  -1  23   28.81    1.92
  -3  -1 -23   23.60    2.12
  -3   1 -23   28.72    2.12
   3  -1 -23   23.77    2.38
   3  -1 -23   20.60    1.96
  -3  -1  23   29.16    1.62
  -3   1  23   21.49    1.47
   3   1 -23   28.38    2.29
   3   1  23   24.17    2.10
   3  -1  23   30.03    2.24
  -3  -1 -23   27.82    2.97
  -3   1 -23   26.11    2.88
  -3  -1  25   99.05    3.34
  -3  -1 -25  105.12    4.12
  -3   1 -25   97.30    3.72
   3  -1 -25  103.37    4.50
  -3  -1  25  100.84    3.05
   3  -1 -25  105.08    4.05
  -3   1  25  101.63    3.17
   3   1 -25   98.15    4.13
   3  -1  25  106.50    4.09
   3   1  25  102.34    3.96
  -3  -1 -25   98.01    5.32
  -3   1 -25   97.73    5.18
  -3  -1  27   21.85    1.75
   3  -1 -27   17.28    2.28
  -3  -1 -27   20.21    2.14
  -3   1 -27   24.49    2.19
   3   1 -27   22.20    2.32
  -3  -1  27   23.84    1.63
  -3   1  27   20.00    1.55
   3  -1 -27   19.48    2.14
   3   1  27   19.74    2.01
   3  -1  27   28.05    2.35
  -3   1 -27   21.92    2.97
  -3  -1 -27   20.26    2.85
  -3  -1  29  169.73    4.62
  -3  -1 -29  183.84    5.96
  -3   1 -29  184.94    5.54
  -3  -1  29  201.16    4.70
   3   1 -29  197.14    6.20
  -3   1  29  188.76    4.70
   3  -1 -29  189.51    5.67
   3   1  29  179.77    5.51
   3  -1  29  203.04    6.03
  -3  -1 -29  199.10    7.93
  -3   1 -29  203.77    7.93
  -3  -1  31   27.10    2.06
  -3   1 -31   30.34    2.61
  -3  -1 -31   31.04    2.80
  -3  -1  31   28.37    1.99
   3   1 -31   31.11    2.87
  -3   1  31   31.45    2.13
   3  -1 -31   32.98    2.79
   3  -1  31   30.54    2.72
   3   1  31   36.70    2.81
  -3  -1 -31   32.68    3.70
  -3   1 -31   28.52    3.59
  -3   1 -33   11.49    2.54
  -3   1  33   13.88    1.74
  -3  -1  33   17.41    1.82
  -3   1 -33   16.37    2.10
  -3  -1 -33   12.03    2.12
  -3  -1  33   14.02    1.60
   3   1 -33   10.94    2.11
  -3   1  33   15.29    1.64
  -3   1  33   14.87    1.62
   3   1  33   18.25    2.16
   3  -1  33   16.72    2.26
  -3  -1 -33   15.65    3.12
  -3   1  35   74.08    3.49
  -3  -1 -35   74.44    5.43
  -3  -1  35   66.91    3.23
  -3  -1 -35   82.05    4.50
  -3   1 -35   73.89    4.03
  -3  -1  35   79.30    3.43
  -3   1  35   85.61    3.63
   3   1 -35   75.93    4.49
   3  -1  35   78.13    4.25
  -3   1  35   75.96    3.28
   3   1  35   83.93    4.27
  -3   1 -35   76.59    5.61
  -3   1  37  145.98    4.88
  -3  -1  37  145.14    4.78
  -3  -1 -37  145.87    7.67
  -3  -1 -37  131.99    5.74
  -3   1  37  155.22    5.03
  -3  -1  37  155.79    4.96
  -3   1  37  154.93    4.77
   3   1  37  155.37    5.83
   3  -1  37  151.86    5.91
  -3  -1  37  149.65    4.88
  -3   1 -37  153.08    7.87
  -3   1  39   14.75    1.82
  -3  -1  39   22.94    2.14
  -3   1 -39   17.02    3.35
  -3  -1  39   21.15    2.06
  -3   1  39   14.40    1.84
  -3  -1 -39   18.92    3.72
   3   1  39   19.91    2.71
   3  -1  39   20.36    2.80
  -3  -1  39   21.12    2.20
  -3  -1 -41   12.04    3.39
  -3  -1  41    8.48    1.64
  -3   1 -41   11.70    3.12
  -3   1  41    8.39    1.60
   3   1  41   11.32    2.28
   3  -1  41    9.91    2.15
  -3  -1 -43    1.83    2.43
  -3   1 -43    4.01    2.85
   3   1  43    4.68    2.00
   3  -1  43    5.64    2.02
  -3   1 -45    0.89    2.45
  -3  -1 -45   -2.80    2.99
   3  -1  45    2.21    1.96
   3   1  45    4.02    2.10
  -3   1 -47    1.21    2.65
  -3  -1 -47    5.80    3.13
   3  -1  47    6.43    2.26
   3   1  47    6.27    2.44
  -3   1 -49   63.17    6.37
  -3  -1 -49   45.99    5.49
   3   1  49   47.60    4.29
   3  -1  49   58.11    4.70
  -3   1 -51    8.05    3.53
  -3  -1 -51   10.52    3.93
   3  -1  51    4.32    2.21
  -3  -1 -53   13.10    4.10
  -3   1 -53   14.64    4.57
  -3   1 -55   22.34    4.83
  -3  -1 -55   31.34    5.49
  -3  -3  -1  404.97    4.90
   3  -3  -1  377.26    3.68
  -3   3  -1  376.03    3.91
  -3   3   1  408.79    3.86
   3   3  -1  393.66    4.91
   3  -3   1  355.06    3.82
   3   3   1  392.59    4.94
  -3   3   1  376.47    4.24
  -3   3  -1  382.59    4.13
  -3  -3   1  387.52    4.81
  -3   3  -1  373.62    5.11
  -3   3   1  401.04    4.80
  -3  -3   1  378.35    4.23
   3   3  -1  404.45    4.31
   3   3   1  407.09    4.99
  -3  -3  -1  404.55    4.96
   3   3  -3 1031.66    7.98
  -3   3   3 1039.84    5.46
   3  -3   3 1095.89    7.31
   3   3   3 1042.62    8.10
   3  -3  -3 1028.40    5.62
  -3   3  -3  973.76    6.31
  -3  -3   3 1080.47    7.87
   3  -3   3 1064.18    6.71
  -3   3   3 1033.55    7.24
   3  -3  -3 1014.74    6.92
  -3   3   3 1044.88    7.12
  -3  -3   3 1020.87    5.83
  -3   3  -3 1063.31    9.29
  -3  -3  -3 1088.62    9.12
   3   3  -3 1116.20    5.81
  -3  -3  -5   53.31    2.02
   3   3  -5   53.22    2.01
  -3   3   5   54.30    1.22
   3  -3   5   56.49    1.91
   3   3   5   51.31    2.04
   3  -3  -5   54.92    1.27
  -3   3   5   49.76    1.76
  -3   3  -5   52.16    1.52
  -3  -3   5   56.61    1.91
   3  -3   5   58.53    1.57
  -3   3   5   51.35    1.60
   3  -3  -5   49.33    1.54
  -3   3  -5   49.81    2.37
  -3  -3  -5   52.28    2.48
  -3   3  -7 1626.24    7.98
  -3  -3  -7 1717.94   11.37
   3  -3   7 1683.21   10.35
  -3   3   7 1833.03    6.73
   3   3   7 1644.12   10.61
   3  -3  -7 1766.82    7.02
   3   3  -7 1610.16   10.83
   3  -3   7 1585.65    7.87
  -3  -3   7 1631.47   10.09
  -3   3   7 1609.88    8.57
  -3   3  -7 1672.64   13.22
  -3   3  -9  128.52    2.37
  -3  -3  -9  112.00    3.18
   3  -3   9  128.12    3.10
   3   3   9  107.60    2.87
  -3   3   9  118.07    1.80
   3   3  -9  124.67    3.19
   3  -3  -9  110.13    1.91
   3  -3  -9  113.14    3.62
  -3  -3   9  128.42    2.94
   3  -3   9  133.00    2.30
  -3   3   9  115.71    2.36
  -3   3  -9  124.20    3.96
  -3  -3  -9  108.96    3.87
  -3   3 -11  160.39    2.85
   3  -3  11  165.52    2.64
  -3  -3 -11  183.45    4.26
   3  -3  11  164.89    3.73
   3   3  11  177.49    3.80
   3   3 -11  169.50    3.94
  -3   3  11  174.15    2.48
   3  -3 -11  178.35    2.69
  -3  -3  11  159.23    3.35
  -3   3  11  178.36    3.01
  -3  -3  11  164.25    1.78
  -3   3 -11  159.59    4.68
  -3  -3  11  163.31    2.41
  -3  -3 -11  176.00    5.09
  -3   3 -13   15.52    1.07
  -3  -3 -13   11.42    1.47
   3  -3  13   12.85    0.93
   3  -3 -13   11.81    1.56
   3  -3  13   13.96    1.38
   3   3  13   10.54    1.28
  -3   3  13   10.53    0.87
   3   3 -13   14.15    1.50
  -3  -3  13   13.84    1.20
  -3  -3  13   14.05    0.69
   3  -3 -13    9.85    0.91
  -3   3  13   10.23    0.87
  -3   3 -13   15.26    1.91
  -3  -3 -13    8.81    1.64
  -3  -3  13   13.89    0.99
   3  -3 -15  514.41    8.68
   3  -3  15  504.35    7.04
   3   3  15  493.20    6.89
  -3   3  15  503.84    5.35
   3   3 -15  515.75    7.57
   3  -3 -15  506.72    5.57
  -3   3  15  510.87    5.65
  -3  -3  15  524.81    4.28
  -3  -3 -15  512.53    9.67
  -3  -3  15  502.41    5.67
  -3   3 -15  529.08    9.33
   3  -3  15  492.77    5.07
  -3  -3 -15  498.32    7.61
  -3   3 -15  506.63    5.72
  -3  -3  15  519.04    6.35
   3  -3 -17  252.38    6.43
  -3  -3  17  260.67    4.67
   3   3  17  259.43    5.21
   3  -3  17  249.49    5.20
  -3   3  17  250.74    4.24
  -3  -3  17  256.32    3.37
   3   3 -17  258.18    5.67
  -3   3 -17  257.50    4.32
  -3  -3 -17  240.74    5.55
  -3  -3 -17  255.69    7.15
  -3   3 -17  265.83    6.90
   3   3  19  263.25    5.50
   3  -3  19  286.05    5.78
  -3  -3  19  284.93    3.95
   3  -3 -19  253.74    4.74
  -3   3  19  259.44    4.49
   3   3 -19  274.19    6.16
  -3  -3  19  270.65    4.90
   3  -3 -19  249.97    6.65
  -3  -3 -19  248.14    5.96
  -3   3 -19  270.92    4.80
  -3   3 -19  300.05    7.67
   3  -3  21  185.37    4.93
   3   3  21  172.79    4.60
   3   3 -21  182.31    5.38
  -3   3  21  177.00    3.93
   3  -3 -21  175.00    4.22
  -3  -3  21  194.93    3.55
  -3  -3  21  178.66    4.16
   3  -3 -21  185.86    5.95
  -3   3 -21  186.84    4.24
  -3  -3 -21  178.87    5.29
  -3  -3 -21  207.77    6.98
  -3   3 -21  193.16    6.52
   3   3  23  688.83    9.41
   3  -3  23  663.25    9.56
   3  -3 -23  669.81    8.55
   3   3 -23  645.03   10.37
  -3   3  23  663.06    7.90
  -3  -3  23  673.05    7.03
  -3  -3  23  656.85    8.04
   3  -3 -23  657.30   11.29
  -3  -3 -23  672.01   10.59
  -3   3 -23  667.80    8.32
  -3   3 -23  667.19   12.51
  -3  -3 -23  653.22   12.71
   3   3  25   37.73    2.48
   3  -3  25   41.89    2.67
   3   3 -25   47.39    3.04
   3  -3 -25   38.23    2.40
  -3   3  25   38.58    2.06
  -3  -3  25   46.09    2.01
  -3  -3  25   41.38    2.21
   3  -3 -25   37.31    3.02
  -3  -3 -25   38.63    2.86
  -3   3 -25   45.00    2.44
  -3   3 -25   45.56    3.65
  -3  -3 -25   42.45    3.70
   3   3  27  158.35    5.02
   3  -3  27  163.42    5.11
  -3   3  27  160.39    4.26
   3   3 -27  156.62    5.60
  -3  -3  27  165.02    3.89
  -3  -3  27  150.92    4.12
  -3   3 -27  147.61    4.44
   3  -3 -27  161.05    6.00
  -3  -3 -27  165.14    5.70
  -3  -3 -27  163.51    6.93
  -3   3 -27  157.53    6.64
   3  -3  29  127.57    4.74
   3   3  29  127.40    4.65
  -3   3  29  132.77    3.66
   3   3 -29  125.01    5.26
  -3   3  29  123.08    3.97
  -3  -3  29  132.31    3.72
  -3  -3  29  118.30    3.82
  -3  -3 -29  122.07    6.32
  -3   3 -29  129.05    4.35
  -3  -3 -29  119.20    5.08
   3  -3 -29  125.17    5.44
  -3   3 -29  113.53    5.97
   3   3  31   23.85    2.33
  -3   3  31   21.71    1.68
   3  -3  31   22.87    2.43
   3   3 -31   22.30    2.73
  -3   3  31   20.88    1.80
  -3  -3  31   25.48    1.85
  -3  -3  31   22.36    1.89
  -3  -3 -31   17.91    3.02
  -3   3 -31   20.18    1.97
   3  -3 -31   21.50    2.75
  -3  -3 -31   21.23    2.57
  -3   3 -31   22.64    2.99
   3  -3  33  348.43    8.27
  -3   3  33  346.09    6.26
   3   3  33  338.65    7.94
  -3  -3  33  362.17    6.71
   3   3 -33  347.41    9.19
  -3   3  33  343.83    6.97
  -3  -3  33  332.24    6.60
  -3  -3 -33  359.69   11.21
  -3  -3 -33  312.99    8.63
   3  -3 -33  338.85    9.27
  -3   3 -33  333.05    7.16
  -3   3 -33  328.04   10.53
   3  -3  35   56.33    3.62
  -3   3  35   66.66    2.99
   3   3  35   69.35    3.90
  -3  -3  35   61.43    2.96
   3   3 -35   55.64    4.15
  -3   3  35   64.20    3.28
  -3  -3 -35   73.00    5.53
  -3  -3  35   57.76    2.95
  -3  -3 -35   65.65    4.39
   3  -3 -35   69.16    4.51
  -3   3 -35   62.97    5.01
   3  -3  37   76.79    4.30
   3   3  37   76.15    4.24
   3   3 -37   79.30    4.82
  -3  -3  37   70.65    3.31
  -3   3  37   67.62    3.47
  -3  -3 -37   70.41    5.56
  -3  -3  37   70.55    3.32
   3  -3 -37   71.91    4.79
  -3  -3 -37   69.06    4.54
  -3   3 -37   69.56    5.41
   3  -3  39  351.88    9.43
   3   3  39  321.83    8.50
  -3   3  39  318.23    7.53
  -3  -3 -39  326.32   11.66
  -3  -3  39  291.32    6.71
  -3  -3 -39  323.18    9.41
  -3   3 -39  321.40   11.36
  -3   3  41    6.14    1.55
  -3   3  41    3.34    1.39
  -3  -3 -41    8.15    2.74
  -3   3 -41    5.11    2.51
   3  -3  41    6.40    2.01
   3   3  41    5.21    1.92
  -3  -3  41    7.04    1.67
  -3   3 -43  135.91    8.05
  -3  -3 -43  133.77    8.09
  -3   3  43  131.60    5.16
   3  -3  43  139.45    6.23
   3   3  43  139.70    6.11
  -3  -3 -45    2.25    2.63
  -3   3 -45    2.19    2.57
   3   3  45    7.00    2.25
   3  -3  45    4.25    1.89
  -3  -3 -47    1.28    2.96
  -3   3 -47    8.39    3.34
   3   3  47    3.85    2.09
   3  -3  47    4.73    2.24
  -3   3 -49  125.23    8.40
  -3  -3 -49  132.35    8.70
   3  -3  49  124.51    6.45
   3   3  49  122.59    6.30
  -3  -3 -51   35.77    5.33
  -3   3 -51   34.76    5.05
   3  -3  51   26.15    3.57
  -3  -3 -53   45.01    5.85
  -3   3 -53   48.37    6.14
   3  -3  53   54.16    4.84
  -3  -5   1   10.37    1.07
  -3  -5  -1   11.30    1.15
   3   5   1   11.04    1.24
   3  -5  -1    9.72    0.76
   3  -5   1   14.09    1.00
   3   5  -1   10.16    1.14
  -3   5  -1   14.63    1.04
  -3   5   1   11.10    0.95
   3  -5   1   16.04    1.53
  -3   5   1   12.51    1.22
  -3   5  -1   14.67    1.45
   3   5   1   11.57    1.16
  -3  -5  -1   10.58    1.18
  -3  -5   1   10.88    0.93
   3   5  -1   12.50    0.97
  -3  -5   3  201.67    3.70
  -3  -5  -3  216.51    4.02
  -3   5   3  216.21    2.42
   3   5   3  223.09    4.09
   3  -5  -3  208.56    2.35
   3  -5   3  208.12    3.26
   3   5  -3  210.54    4.05
   3  -5  -3  215.68    4.37
  -3   5  -3  211.46    2.91
  -3   5  -3  219.48    4.44
  -3   5   3  211.38    3.57
  -3  -5  -3  207.20    4.25
  -3  -5   3  218.86    2.78
   3   5  -3  216.62    2.68
  -3  -5  -5  133.37    3.38
   3  -5  -5  153.09    1.79
   3  -5   5  126.49    2.75
  -3   5   5  146.21    1.66
   3   5   5  149.78    3.38
   3   5  -5  132.65    3.37
   3  -5  -5  144.47    3.91
   3  -5   5  131.79    2.22
  -3  -5   5  130.21    2.96
  -3   5  -5  132.29    2.21
  -3   5   5  143.16    2.86
  -3   5  -5  126.95    3.61
  -3  -5  -5  131.27    3.75
  -3  -5  -7  273.08    5.09
   3  -5   7  308.68    4.61
   3   5   7  290.29    4.82
   3   5  -7  286.94    5.05
   3  -5  -7  293.00    5.81
   3  -5   7  293.41    3.11
  -3   5  -7  282.00    3.07
  -3  -5   7  278.54    4.31
  -3   5   7  281.31    4.00
  -3  -5  -7  285.90    5.84
  -3   5  -7  275.27    5.60
  -3  -5  -9  120.78    3.57
  -3   5  -9  128.81    2.11
   3  -5   9  124.18    3.13
   3   5  -9  129.11    3.50
   3  -5  -9  121.90    4.05
  -3  -5   9  121.06    2.96
   3  -5   9  137.41    2.07
  -3   5   9  127.05    2.76
  -3  -5  -9  124.57    4.15
  -3   5  -9  129.78    4.12
  -3  -5 -11  372.97    6.45
  -3   5 -11  375.89    3.68
   3  -5 -11  381.01    7.33
   3  -5  11  385.67    5.81
   3   5  11  396.55    5.81
   3   5 -11  376.24    6.30
  -3  -5  11  378.52    5.17
   3  -5  11  391.85    3.47
  -3   5  11  386.33    4.86
  -3  -5 -11  379.69    7.61
  -3   5 -11  377.12    7.16
  -3  -5 -13 2305.67   16.68
  -3   5 -13 2341.17    9.96
   3  -5 -13 2374.37   18.84
   3  -5  13 2197.80   14.65
   3   5  13 2350.96   14.54
   3   5 -13 2287.24   16.39
  -3   5  13 2343.45    7.85
  -3  -5  13 2246.15   12.86
   3  -5  13 2382.39    8.69
   3  -5 -13 2285.19    8.33
  -3  -5  13 2429.29    6.84
  -3   5  13 2391.36   12.62
  -3  -5 -13 2360.16   19.71
  -3  -5  13 2396.66    8.76
  -3   5 -13 2228.28   18.29
  -3   5 -15    4.73    0.69
   3  -5  15    3.80    0.51
  -3  -5 -15    4.06    1.40
   3  -5 -15    4.27    1.52
   3   5  15    3.28    1.13
   3  -5  15    4.37    1.02
  -3   5  15    4.22    0.64
  -3  -5  15    4.83    0.96
   3   5 -15    4.23    1.33
   3  -5 -15    4.75    0.70
  -3  -5  15    3.72    0.48
  -3   5  15    4.79    0.80
  -3   5 -15    6.15    1.65
  -3  -5  15    4.19    0.69
  -3  -5 -15    7.60    1.82
  -3   5 -17   75.57    2.10
   3  -5 -17   86.79    4.16
   3  -5  17   81.34    3.19
   3   5  17   80.87    2.98
   3   5 -17   77.37    3.48
  -3   5  17   82.56    2.17
  -3  -5  17   79.67    2.61
  -3   5  17   80.65    2.60
  -3  -5 -17   85.90    3.63
   3  -5  17   80.48    1.85
  -3  -5 -17   90.35    4.41
  -3  -5  17   75.48    2.29
  -3   5 -17   79.76    3.96
   3  -5 -19   32.73    2.73
  -3   5 -19   33.61    1.58
  -3   5  19   36.20    1.29
   3   5  19   33.50    2.11
   3  -5  19   29.27    2.08
  -3   5  19   35.01    1.69
  -3   5  19   34.66    1.84
   3   5 -19   32.87    2.50
  -3  -5 -19   42.74    3.24
  -3   5 -19   32.99    2.72
   3  -5  19   31.56    1.28
  -3  -5 -19   37.73    2.62
   3   5 -19   33.88    1.77
  -3  -5  19   31.08    1.74
  -3  -5 -21   24.46    2.30
   3  -5 -21   24.78    2.57
  -3   5 -21   15.04    1.24
  -3  -5  21   16.90    1.42
   3   5 -21   15.53    1.40
   3  -5  21   15.02    1.55
   3   5  21   20.85    1.79
  -3   5  21   23.49    1.20
   3   5 -21   15.72    2.03
  -3   5  21   25.69    1.68
   3  -5  21   15.06    1.02
  -3  -5 -21   19.91    2.55
  -3   5 -21   13.05    2.13
  -3   5  23  146.06    2.96
   3   5  23  139.81    4.32
   3  -5  23  134.44    4.49
  -3   5  23  141.55    3.91
   3   5 -23  129.32    4.96
  -3  -5  23  128.92    3.60
  -3  -5 -23  133.20    6.03
   3   5 -23  133.57    3.84
   3  -5 -23  147.10    5.77
  -3  -5 -23  164.49    5.61
  -3   5 -23  129.04    3.31
  -3   5 -23  124.37    5.51
   3  -5  25  134.15    4.57
   3   5  25  141.82    4.48
  -3   5  25  140.55    3.10
  -3   5  25  136.83    3.96
   3   5 -25  128.34    5.19
  -3  -5 -25  128.88    6.16
   3   5 -25  144.76    4.27
  -3  -5  25  129.58    3.64
  -3   5 -25  128.06    3.52
  -3  -5 -25  136.26    5.35
   3  -5 -25  129.14    5.56
  -3   5 -25  126.90    5.73
   3   5  27    0.96    1.15
   3  -5  27   -1.51    1.24
  -3   5  27    1.17    0.74
   3   5 -27   -1.69    1.86
  -3   5  27    0.59    0.76
   3   5 -27   -0.84    1.04
  -3  -5 -27    1.19    1.89
  -3  -5  27    1.28    0.86
   3  -5 -27    0.79    1.45
  -3   5 -27    0.35    0.88
  -3  -5 -27   -0.77    1.55
  -3   5 -27    1.06    1.57
   3   5  29    0.51    1.32
   3  -5  29    0.32    1.19
  -3   5  29    0.69    0.85
   3   5 -29    2.15    2.07
  -3   5  29    0.61    0.85
  -3  -5 -29    0.61    1.73
  -3  -5  29    1.47    1.09
  -3  -5 -29   -0.77    1.48
  -3   5 -29    0.05    0.92
   3  -5 -29    1.79    1.95
  -3   5 -29   -2.22    1.70
   3  -5  31    0.13    1.33
   3   5  31   -0.15    1.29
  -3   5  31    1.17    0.90
   3   5 -31   -0.60    1.91
  -3   5  31   -0.28    1.05
  -3  -5 -31    0.72    2.17
  -3  -5  31    1.59    0.94
  -3  -5 -31    0.23    1.57
  -3   5 -31    1.42    1.09
   3  -5 -31   -0.15    1.70
  -3   5 -31    2.43    1.93
  -3   5  33  146.67    4.06
   3  -5  33  138.74    5.32
   3   5  33  156.07    5.41
   3   5 -33  139.66    6.29
  -3  -5  33  141.85    4.06
  -3   5  33  145.73    4.75
  -3  -5  33  138.23    4.25
  -3  -5 -33  142.89    7.20
   3  -5 -33  132.76    6.16
  -3  -5 -33  141.80    6.24
  -3   5 -33  142.19    7.04
   3   5 -35    3.61    2.32
  -3  -5  35    1.73    1.00
  -3   5  35    3.48    1.34
  -3  -5  35    1.97    1.06
  -3   5 -35    7.46    2.46
  -3  -5 -35    3.62    2.35
  -3  -5 -35   -2.05    1.87
   3  -5 -35    4.10    2.01
   3  -5  35    0.07    1.38
   3   5  35    0.06    1.43
   3   5  37   45.33    3.39
   3  -5  37   52.82    3.68
  -3   5  37   48.18    3.03
   3   5 -37   50.40    4.19
  -3  -5 -37   55.40    5.10
  -3  -5  37   46.36    2.70
  -3  -5 -37   53.50    4.39
   3  -5 -37   48.72    4.28
  -3   5 -37   48.53    4.58
   3  -5  39   18.02    2.73
   3   5  39   18.76    2.65
  -3   5  39   16.02    2.09
   3   5 -39   15.67    2.99
  -3  -5 -39   14.15    3.20
  -3  -5 -39   19.77    3.14
   3  -5 -39   12.68    2.66
  -3   5 -39   16.56    3.42
  -3  -5 -41    2.53    2.29
  -3   5 -41   -3.29    2.55
   3   5  41   -1.33    1.70
   3  -5  41   -1.29    1.95
   3  -5 -41    1.30    2.33
  -3   5  41    1.53    1.30
   3   5 -41   -1.77    2.18
  -3   5  43    3.85    1.60
   3  -5  43    3.28    2.00
   3   5  43    2.53    1.77
  -3  -5 -43    3.37    2.91
  -3   5 -43    7.73    3.28
   3   5  45    3.62    1.91
   3  -5  45    4.41    2.15
  -3   5  45    4.23    1.65
  -3   5 -45   -1.91    2.52
  -3  -5 -45    4.06    2.64
   3  -5  47   -0.75    2.01
   3   5  47    1.90    1.97
  -3  -5 -47    5.74    3.15
  -3   5 -47    6.08    3.21
   3  -5  49   22.04    3.46
  -3   5 -49   19.82    4.00
   3  -5  51    7.25    2.77
  -3  -5 -51    6.82    3.64
  -3   5 -51    6.28    3.46
   3   5  53    4.59    2.31
  -3   5 -53    5.66    3.40
   3  -5  53    5.74    2.57
  -3  -7   1 1833.00   11.88
  -3  -7  -1 2036.40   12.79
   3  -7  -1 2086.42   13.50
   3  -7   1 1922.33   11.89
   3  -7   1 1907.90    9.26
   3  -7  -1 1918.72    8.27
   3   7  -1 2033.94   13.39
   3   7   1 2045.91   13.04
  -3  -7  -1 1870.55   11.71
  -3  -7   1 1931.97   10.39
   3  -7  -1 2124.03   11.62
  -3   7  -1 1894.80   12.34
  -3   7   1 1886.22   11.84
   3   7  -1 1954.41   10.90
  -3  -7   3 1386.10   10.10
  -3  -7  -3 1433.13   11.17
   3  -7  -3 1199.29   11.20
   3  -7  -3 1448.57    6.17
   3   7   3 1384.54   10.76
   3   7  -3 1555.19   11.77
  -3   7  -3 1296.62    7.22
  -3  -7  -3 1423.89   11.28
   3   7  -3 1499.27    6.06
  -3   7  -3 1341.52   10.90
   3  -7  -3 1446.19    8.36
  -3   7  -3 1481.08   11.34
  -3   7   3 1474.87   10.06
   3   7  -3 1419.19    8.00
  -3  -7  -5    2.55    1.00
  -3  -7   5    1.35    0.71
  -3   7  -5    0.79    0.70
   3  -7  -5    1.60    1.08
   3  -7  -5    1.70    0.34
   3   7   5    2.63    0.91
   3   7  -5   -0.13    1.01
  -3   7  -5    1.80    0.45
  -3  -7  -5    2.07    1.07
  -3   7  -5    2.52    1.11
   3  -7  -5    2.30    0.56
   3   7  -5    1.48    0.27
  -3   7   5    2.33    0.78
  -3   7  -5    0.58    0.98
   3   7  -5    1.50    0.42
  -3  -7  -7    1.51    1.04
   3  -7  -7    1.52    1.27
  -3   7  -7    1.46    0.69
   3   7   7    0.08    0.80
   3   7  -7    1.62    1.05
  -3  -7  -7    1.36    1.09
  -3   7  -7    0.74    0.42
  -3  -7   7    2.27    0.88
  -3   7  -7    1.72    1.05
  -3   7   7    1.18    0.71
  -3   7  -7    0.07    1.01
  -3  -7  -9  137.09    4.12
   3  -7  -9  134.69    4.49
  -3   7  -9  134.93    2.43
   3   7   9  127.98    3.51
   3   7  -9  137.40    3.95
  -3   7  -9  144.03    2.01
  -3  -7   9  138.49    3.20
  -3  -7  -9  124.83    4.35
  -3   7  -9  131.74    4.31
  -3   7   9  135.43    3.12
  -3   7  -9  141.71    4.34
  -3  -7 -11 1013.55   11.42
  -3   7 -11 1033.36    5.22
   3  -7 -11 1049.17   12.81
   3   7  11 1031.70    9.81
   3   7 -11  982.60   10.91
  -3  -7 -11  959.21   12.40
   3  -7  11 1124.16    4.97
  -3  -7  11 1026.75    8.59
  -3   7 -11 1098.93   12.78
  -3   7  11  984.76    8.42
  -3   7 -11 1063.37   12.33
  -3  -7 -13  298.84    6.52
  -3   7 -13  283.33    2.89
   3  -7 -13  292.86    7.14
   3   7  13  293.77    5.44
   3   7 -13  273.02    6.11
   3  -7  13  294.75    2.48
  -3  -7  13  282.27    4.69
  -3   7 -13  273.84    6.74
  -3   7  13  297.39    4.83
  -3   7 -13  277.57    6.61
  -3   7 -15   54.11    1.31
  -3  -7 -15   57.50    3.11
   3  -7 -15   59.71    3.46
   3   7  15   61.39    2.67
   3   7 -15   62.61    3.19
  -3  -7 -15   59.68    3.61
   3  -7  15   61.54    1.14
   3   7 -15   55.16    1.61
  -3  -7  15   56.20    2.18
  -3   7 -15   59.48    3.54
  -3   7  15   60.80    2.35
  -3  -7  15   59.08    1.52
  -3   7 -15   56.40    3.27
  -3  -7 -17  176.25    5.41
   3  -7 -17  190.00    6.13
  -3   7 -17  167.79    2.43
  -3   7  17  191.97    2.14
   3   7  17  196.18    4.61
  -3   7  17  181.49    2.57
   3   7 -17  171.62    5.34
  -3  -7 -17  185.00    6.35
   3  -7  17  177.91    2.03
  -3  -7  17  170.49    3.78
   3   7 -17  178.12    3.26
  -3   7  17  192.48    4.29
  -3  -7  17  166.61    3.02
  -3   7 -17  180.38    5.76
   3  -7 -19   25.88    2.63
  -3   7 -19   28.78    1.18
   3  -7  19   27.80    2.09
   3   7  19   30.41    2.10
  -3   7  19   26.64    1.02
  -3   7  19   28.10    1.32
  -3  -7  19   27.43    1.63
   3  -7  19   27.50    0.89
  -3  -7 -19   32.52    2.95
   3   7 -19   26.98    1.54
   3   7 -19   29.33    2.53
  -3   7  19   27.35    1.74
  -3  -7 -19   30.69    2.63
  -3   7 -19   29.18    2.67
   3   7  21   79.85    3.27
  -3   7  21   76.06    1.84
   3  -7  21   80.19    3.49
  -3   7  21   73.29    2.29
   3   7 -21   82.29    4.06
  -3   7  21   79.18    2.97
  -3   7 -21   84.40    2.07
   3  -7 -21   80.84    4.41
  -3  -7 -21   84.06    4.04
  -3  -7  21   86.09    2.84
  -3  -7 -21   82.41    4.70
   3   7 -21   89.76    2.95
   3  -7  21   81.64    1.65
  -3   7 -21   83.61    4.37
   3  -7  23   63.02    3.19
   3   7  23   63.20    3.06
  -3   7  23   60.81    1.82
   3   7 -23   66.45    2.73
  -3  -7 -23   70.99    4.56
  -3  -7  23   58.53    2.39
  -3   7 -23   56.05    1.82
   3  -7 -23   65.37    4.27
  -3  -7 -23   59.57    3.66
  -3   7  23   55.97    2.63
   3   7 -23   67.63    3.93
   3  -7  23   58.27    1.57
  -3   7 -23   61.35    3.92
   3   7 -25   37.67    2.23
  -3  -7  25   36.80    2.03
  -3  -7 -25   42.14    3.82
   3  -7  25   35.38    2.55
   3   7  25   38.07    2.55
  -3   7  25   37.85    1.61
   3   7 -25   37.17    3.19
  -3   7  25   34.30    2.21
   3  -7 -25   35.82    3.36
  -3  -7 -25   38.41    3.13
  -3   7 -25   33.22    1.52
  -3   7 -25   38.47    3.30
  -3  -7 -27  152.75    6.97
   3   7 -27  147.99    4.50
  -3  -7  27  141.75    3.90
   3  -7  27  138.79    4.86
   3   7  27  160.26    5.02
  -3   7  27  149.67    3.29
  -3   7  27  145.23    4.45
   3   7 -27  137.23    5.80
   3  -7 -27  165.73    6.66
  -3  -7 -27  136.20    5.76
  -3   7 -27  137.92    3.13
  -3   7 -27  145.17    6.33
  -3  -7 -29  109.95    6.16
   3   7 -29  122.64    4.39
  -3  -7  29  111.16    3.58
  -3   7  29  111.37    3.03
   3  -7  29  108.36    4.53
   3   7  29  113.15    4.44
   3   7 -29  113.80    5.61
  -3   7  29  115.00    4.12
  -3   7 -29  109.31    2.94
  -3  -7 -29  117.65    5.55
   3  -7 -29  120.98    5.92
  -3   7 -29  113.05    5.78
  -3  -7 -31   79.51    5.51
  -3  -7  31   62.93    2.83
   3   7 -31   71.00    3.55
   3  -7  31   66.76    3.77
   3   7  31   77.71    3.80
  -3   7  31   81.14    2.79
  -3   7  31   75.51    3.52
   3   7 -31   62.73    4.46
   3  -7 -31   85.46    5.21
  -3  -7 -31   83.93    4.93
  -3   7 -31   73.60    4.95
  -3  -7 -33   20.82    3.54
  -3  -7  33   27.33    2.06
   3   7 -33   30.20    2.65
   3  -7  33   27.73    2.63
   3   7  33   19.48    2.33
   3   7 -33   25.75    3.13
  -3   7  33   18.92    2.02
   3  -7 -33   18.23    3.21
  -3  -7 -33   21.51    2.93
  -3   7 -33   31.76    3.67
  -3  -7 -35   58.34    5.01
  -3  -7  35   49.77    2.65
   3   7  35   47.40    3.29
   3  -7  35   55.81    3.64
   3   7 -35   46.06    4.23
  -3   7  35   52.30    3.15
   3  -7 -35   45.01    4.10
  -3  -7 -35   46.79    4.09
  -3   7 -35   55.00    4.62
  -3  -7 -37   50.63    4.91
   3   7  37   47.79    3.43
   3  -7  37   56.40    3.80
   3   7 -37   56.43    4.71
  -3   7  37   54.92    3.39
  -3  -7 -37   49.33    4.36
   3  -7 -37   45.85    4.28
  -3   7 -37   58.50    5.01
  -3  -7 -39  291.07   11.25
   3   7  39  274.61    7.99
   3  -7  39  287.99    8.37
   3   7 -39  294.11    9.91
  -3   7  39  286.64    7.58
  -3   7 -39  287.35   10.82
   3  -7 -39  265.32    9.47
  -3  -7 -39  269.74    9.59
  -3  -7 -41    5.07    2.84
  -3   7 -41    3.93    2.62
   3  -7  41    4.93    1.97
   3   7  41    7.75    2.18
   3   7 -41    2.74    2.50
  -3   7  41    7.76    1.79
   3  -7 -41    7.34    2.50
  -3  -7 -41    9.72    2.93
  -3   7 -43   15.79    3.61
  -3  -7 -43   14.75    3.69
   3   7  43   15.27    2.58
   3  -7  43   20.28    2.87
   3   7 -43   13.20    3.18
  -3   7  43   11.32    1.96
   3  -7 -43   12.27    3.08
   3  -7  45   27.06    3.27
   3   7  45   34.76    3.46
   3  -7 -45   31.14    3.92
  -3  -7 -45   30.27    4.72
  -3   7 -45   36.63    4.83
   3  -7  47   15.14    2.82
  -3   7 -47   16.29    3.94
  -3  -7 -47   19.29    4.16
   3  -7  49   33.65    3.86
  -3   7 -49   40.86    5.29
   3   7  51    2.67    1.98
   3  -7  51    4.66    2.42
  -3   7 -51    3.57    3.13
   3   7  53    5.16    2.48
   3  -7  53    5.28    2.71
  -3  -9  -1  900.95    9.41
  -3  -9   1  901.27    8.87
   3   9   1  922.35    9.63
   3   9  -1  914.60    9.71
   3   9  -1  914.45    8.26
  -3   9   1  930.74    8.08
   3   9  -1  868.34    6.00
  -3   9  -1  922.68    8.88
   3  -9  -1  888.80    8.12
   3   9   1  936.44    6.70
  -3   9  -1  853.06    8.67
  -3   9   1  878.37    8.60
   3  -9  -1  898.23    9.64
   3  -9   1  865.48    8.81
  -3  -9  -3 3884.34   20.39
[truncated: 1,185,802 more chars]
