# Supplementary material for: Crystal structure of (μ-hydrogen di­sulfato)-μ-oxido-bis­[(4,4′-di-tert-butyl-2,2′-bi­pyridine)­oxidovanadium(IV/V)] aceto­nitrile monosolvate
Source: Acta Crystallogr E Crystallogr Commun. 2023 Oct 19;79(Pt 11):1055–8. doi: 10.1107/S2056989023009040 (PMC10626945; doi:10.1107/S2056989023009040)
Supplement: Supplementary file 2 [file e-79-01055-Isup2.hkl]

data_I                                                                          
_shelx_title ' v2-2022-1_a.res in Fddd'                                         
_shelx_refln_list_code          4                                               
_shelx_F_calc_maximum     1419.04                                               
_exptl_crystal_F_000      7696.00                                               
_reflns_d_resolution_high  0.6999                                               
                                                                                
loop_                                                                           
 _space_group_symop_operation_xyz                                               
 'x, y, z'                                                                      
 '-x+3/4, -y+3/4, z'                                                            
 '-x+3/4, y, -z+3/4'                                                            
 'x, -y+3/4, -z+3/4'                                                            
 'x, y+1/2, z+1/2'                                                              
 '-x+3/4, -y+5/4, z+1/2'                                                        
 '-x+3/4, y+1/2, -z+5/4'                                                        
 'x, -y+5/4, -z+5/4'                                                            
 'x+1/2, y, z+1/2'                                                              
 '-x+5/4, -y+3/4, z+1/2'                                                        
 '-x+5/4, y, -z+5/4'                                                            
 'x+1/2, -y+3/4, -z+5/4'                                                        
 'x+1/2, y+1/2, z'                                                              
 '-x+5/4, -y+5/4, z'                                                            
 '-x+5/4, y+1/2, -z+3/4'                                                        
 'x+1/2, -y+5/4, -z+3/4'                                                        
 '-x, -y, -z'                                                                   
 'x-3/4, y-3/4, -z'                                                             
 'x-3/4, -y, z-3/4'                                                             
 '-x, y-3/4, z-3/4'                                                             
 '-x, -y+1/2, -z+1/2'                                                           
 'x-3/4, y-1/4, -z+1/2'                                                         
 'x-3/4, -y+1/2, z-1/4'                                                         
 '-x, y-1/4, z-1/4'                                                             
 '-x+1/2, -y, -z+1/2'                                                           
 'x-1/4, y-3/4, -z+1/2'                                                         
 'x-1/4, -y, z-1/4'                                                             
 '-x+1/2, y-3/4, z-1/4'                                                         
 '-x+1/2, -y+1/2, -z'                                                           
 'x-1/4, y-1/4, -z'                                                             
 'x-1/4, -y+1/2, z-3/4'                                                         
 '-x+1/2, y-1/4, z-3/4'                                                         
                                                                                
_cell_length_a    13.0134                                                       
_cell_length_b    34.9495                                                       
_cell_length_c    39.4864                                                       
_cell_angle_alpha  90.000                                                       
_cell_angle_beta   90.000                                                       
_cell_angle_gamma  90.000                                                       
                                                                                
_shelx_F_squared_multiplier     1.000                                           
                                                                                
loop_                                                                           
 _refln_index_h                                                                 
 _refln_index_k                                                                 
 _refln_index_l                                                                 
 _refln_F_squared_calc                                                          
 _refln_F_squared_meas                                                          
 _refln_F_squared_sigma                                                         
 _refln_observed_status                                                         
   4   0   0     319387.59     344915.31     12206.11 o                         
   8   0   0       3844.29       4146.52       240.03 o                         
  12   0   0        697.44       2069.32       285.33 o                         
  16   0   0          0.87       -236.32       347.05 o                         
   2   2   0     168404.31     193936.75      3022.98 o                         
   6   2   0        376.64       1654.08       145.94 o                         
  10   2   0        979.29       1465.47       165.85 o                         
  14   2   0      35968.74      33347.25       746.60 o                         
  18   2   0        501.17       -572.67       572.67 o                         
   4   4   0      33709.83      32593.71       273.80 o                         
   8   4   0       5504.80       4349.74       174.28 o                         
  12   4   0       2046.44       2201.30       190.26 o                         
  16   4   0       8765.00       8740.44       459.53 o                         
   2   6   0    2013677.75    2228394.00     40984.68 o                         
   6   6   0     128091.12     129779.02      1039.62 o                         
  10   6   0      11919.19      12075.62       309.95 o                         
  14   6   0         17.96         65.76       183.88 o                         
  18   6   0        151.52        114.97       486.66 o                         
   0   8   0      97723.25     102953.55       526.88 o                         
   4   8   0      22437.87      24558.68       275.21 o                         
   8   8   0      31236.05      27694.38       400.29 o                         
  12   8   0      79923.63      72238.68       805.56 o                         
  16   8   0         42.16        -17.29       419.01 o                         
   2  10   0     228219.00     262824.91      9495.42 o                         
   6  10   0     103439.51     107248.19       818.76 o                         
  10  10   0       8669.92       8587.09       270.64 o                         
  14  10   0        125.00         42.11       182.86 o                         
  18  10   0       2037.85       2036.89       486.21 o                         
   0  12   0      14664.47      10898.88       462.04 o                         
   4  12   0      24159.44      21152.28       360.86 o                         
   8  12   0        195.08        468.16       105.34 o                         
  12  12   0       7164.71       7864.67       334.44 o                         
  16  12   0        130.74        391.85       313.32 o                         
   2  14   0      13556.16      13695.74       423.27 o                         
   6  14   0      46456.24      54545.87       490.82 o                         
  10  14   0        780.34        829.98       166.75 o                         
  14  14   0       8961.22       8868.39       458.48 o                         
   0  16   0        584.06       1995.03       177.67 o                         
   4  16   0      56630.61      62611.31      1150.46 o                         
   8  16   0       1807.69       1252.12       141.72 o                         
  12  16   0       3476.29       3502.58       252.13 o                         
  16  16   0         17.94       -289.29       368.99 o                         
   2  18   0      34044.16      26970.29       380.05 o                         
   6  18   0     174019.09     178429.62      1384.94 o                         
  10  18   0      10897.29      10589.89       370.83 o                         
  14  18   0       2790.38       2953.78       421.46 o                         
   0  20   0         82.95        176.02       137.52 o                         
   4  20   0       3347.44       3445.43       170.80 o                         
   8  20   0      15045.93      13435.68       318.43 o                         
  12  20   0      30157.97      30076.15       762.14 o                         
  16  20   0       6371.27       7898.44       701.81 o                         
   2  22   0       4178.64       3744.91       179.41 o                         
   6  22   0      27750.72      29578.93       470.95 o                         
  10  22   0       6962.87       6285.48       297.63 o                         
  14  22   0       1728.32        705.16       438.12 o                         
   0  24   0      35706.25      37161.74       947.30 o                         
   4  24   0       1363.00        965.68       141.21 o                         
   8  24   0      85954.45      85740.62       783.53 o                         
  12  24   0      32071.06      34257.05       837.08 o                         
   2  26   0      10920.92       9445.86       291.04 o                         
   6  26   0      53816.58      51457.11       664.38 o                         
  10  26   0       3005.03       2945.72       307.16 o                         
  14  26   0       1189.89       1029.96       433.23 o                         
   0  28   0       4983.26       3011.10       288.07 o                         
   4  28   0       5655.30       5711.88       258.46 o                         
   8  28   0      62093.02      61329.32      1001.00 o                         
  12  28   0      12764.17      11892.97       564.24 o                         
   2  30   0      24991.34      23771.73       484.50 o                         
   6  30   0      75396.98      72214.79       854.92 o                         
  10  30   0       1080.75        941.43       251.55 o                         
   0  32   0        194.30        351.16       239.27 o                         
   4  32   0       6676.46       7013.59       300.14 o                         
   8  32   0         64.04        227.80       229.30 o                         
  12  32   0       1160.01       1868.39       503.95 o                         
   2  34   0       1280.40       1037.34       239.57 o                         
   6  34   0      18413.67      16935.46       511.83 o                         
  10  34   0       1465.22       2396.22       445.50 o                         
   0  36   0       5648.48       5467.32       492.65 o                         
   4  36   0      35408.02      34195.53       656.67 o                         
   8  36   0      15112.63      14504.12      1056.23 o                         
   2  38   0       2632.02       2842.14       262.64 o                         
   6  38   0       7273.21       8042.23       586.87 o                         
  10  38   0         14.16         -8.50       474.70 o                         
   0  40   0       2172.02       1851.58       354.83 o                         
   4  40   0       1794.39       1911.91       376.37 o                         
   8  40   0      20215.12      19662.61      1284.55 o                         
   2  42   0      14683.12      15103.76       612.98 o                         
   6  42   0      31562.35      27865.20      1299.27 o                         
   0  44   0      16200.74      15346.38      1010.67 o                         
   4  44   0      13089.61      14802.58       813.51 o                         
   8  44   0         57.95       -183.35       724.33 o                         
   2  46   0        778.85       1151.70       418.71 o                         
   6  46   0       3629.06       5527.55      1183.83 o                         
   0  48   0      18114.53      14950.65      1281.16 o                         
   4  48   0      10990.12      10441.69      1426.03 o                         
   3   1   1     283635.41     309908.00      3015.31 o                         
   5   1   1      76706.39      68144.23       473.38 o                         
   7   1   1       8925.25       9148.98       154.09 o                         
   9   1   1      11185.36      12247.50       202.75 o                         
  11   1   1       4259.86       4431.70       244.39 o                         
  13   1   1       9687.01       9666.39       397.09 o                         
  15   1   1       2441.62       2458.72       199.40 o                         
  17   1   1       4951.43       5632.92       315.55 o                         
   1   3   1      15188.11      19019.91      1115.93 o                         
   3   3   1      84887.04      87836.80       767.96 o                         
   5   3   1      20104.01      12865.37       158.31 o                         
   7   3   1      56089.12      59574.54       390.37 o                         
   9   3   1      73886.49      73727.49       514.25 o                         
  11   3   1      33438.73      31276.61       357.38 o                         
  13   3   1      10684.95      10008.84       239.14 o                         
  15   3   1        386.62        571.24       155.07 o                         
  17   3   1       1088.14       1223.74       240.72 o                         
   1   5   1        122.26       1609.33        70.01 o                         
   3   5   1       3036.07       2719.52        95.84 o                         
   5   5   1       4636.26       4339.36        96.79 o                         
   7   5   1      39867.64      36608.88       297.24 o                         
   9   5   1       1515.51       1299.67        91.19 o                         
  11   5   1      16595.92      15347.14       259.25 o                         
  13   5   1       4849.51       4925.61       297.24 o                         
  15   5   1       1001.04        881.60       160.74 o                         
  17   5   1        106.74        482.39       218.47 o                         
   1   7   1      97524.38     112987.98      1064.31 o                         
   3   7   1     422678.59     442333.97      4591.70 o                         
   5   7   1      19172.94      19266.96       464.17 o                         
   7   7   1       1764.59        915.22       111.59 o                         
   9   7   1      15858.93      16573.85       236.80 o                         
  11   7   1     130200.98     132473.33      2015.14 o                         
  13   7   1      26906.65      26828.71       782.35 o                         
  15   7   1       6186.13       6399.56       268.65 o                         
  17   7   1         30.94        -39.62       226.39 o                         
   1   9   1      28617.39      35876.86       557.33 o                         
   3   9   1     184803.44     203643.19      1308.78 o                         
   5   9   1      98977.70     114891.54      1049.71 o                         
   7   9   1        178.10        155.80        63.26 o                         
   9   9   1      26900.92      25531.04       292.05 o                         
  11   9   1         35.93        202.62        99.68 o                         
  13   9   1       4020.87       3315.25       177.24 o                         
  15   9   1       2865.87       2733.61       244.29 o                         
  17   9   1        464.87        505.51       263.53 o                         
   1  11   1       6742.51       2762.79       115.46 o                         
   3  11   1      12122.36      12760.53       153.60 o                         
   5  11   1      71434.95      73842.30      1141.22 o                         
   7  11   1      63859.46      61385.57      1334.19 o                         
   9  11   1       3683.96       3254.98       125.65 o                         
  11  11   1      25313.93      24620.66       650.81 o                         
  13  11   1      26582.18      26658.43       458.21 o                         
  15  11   1          0.84         78.44       168.55 o                         
  17  11   1       1733.80       2443.89       281.01 o                         
   1  13   1      14633.88      14322.49       229.88 o                         
   3  13   1      57160.21      71435.99       431.16 o                         
   5  13   1        369.58        147.66        53.62 o                         
   7  13   1      24177.02      22621.28       253.23 o                         
   9  13   1      28299.84      26456.86       305.41 o                         
  11  13   1       3778.58       3769.55       163.64 o                         
  13  13   1       3752.73       3481.03       201.75 o                         
  15  13   1      10332.72       9777.83       445.99 o                         
  17  13   1        200.93        116.91       270.41 o                         
   1  15   1      37360.17      38828.36       301.85 o                         
   3  15   1      15665.21      20729.74       228.96 o                         
   5  15   1     298564.53     322236.53      2988.90 o                         
   7  15   1       1759.92       1878.71        96.39 o                         
   9  15   1       4189.69       4301.40       145.08 o                         
  11  15   1       1393.12       1027.69       122.79 o                         
  13  15   1        879.80        772.06       172.00 o                         
  15  15   1       1585.60       1588.45       209.52 o                         
  17  15   1         57.33        198.85       264.91 o                         
   1  17   1      24536.55      20373.99       225.82 o                         
   3  17   1       3122.57       3471.53       120.59 o                         
   5  17   1      66772.53      62598.03       909.92 o                         
   7  17   1      43114.57      43808.59      1038.85 o                         
   9  17   1       1493.52       2194.56       127.56 o                         
  11  17   1       1326.37       1413.50       136.85 o                         
  13  17   1       1124.64       1545.92       186.36 o                         
  15  17   1       7014.45       7578.69       331.99 o                         
  17  17   1        693.20        675.89       520.61 o                         
   1  19   1      36671.34      41417.11       369.11 o                         
   3  19   1      30990.24      32546.77       307.20 o                         
   5  19   1      12922.62      11265.09       369.68 o                         
   7  19   1      45036.49      41621.23       643.53 o                         
   9  19   1      20802.29      22077.71       347.38 o                         
  11  19   1      30196.53      28687.24       694.26 o                         
  13  19   1       3717.69       3924.77       247.27 o                         
  15  19   1       3979.32       4262.44       286.86 o                         
  17  19   1       3005.00       3599.02       998.22 o                         
   1  21   1       7309.55       4912.42       136.40 o                         
   3  21   1      33097.87      31258.19       451.92 o                         
   5  21   1      17658.99      17296.43       388.46 o                         
   7  21   1      22643.36      22922.31       270.77 o                         
   9  21   1       2220.56       1748.04       109.70 o                         
  11  21   1        978.57       1112.28       192.84 o                         
  13  21   1       1550.88       1667.37       200.69 o                         
  15  21   1        360.56        631.61       222.97 o                         
   1  23   1        382.53        367.57        81.09 o                         
   3  23   1      15668.08      15396.62       241.59 o                         
   5  23   1      24222.19      23351.08       313.65 o                         
   7  23   1      96777.43      95309.76       914.58 o                         
   9  23   1      34975.18      33322.39       397.04 o                         
  11  23   1      17051.28      16424.67       557.98 o                         
  13  23   1       3189.73       4136.47       332.80 o                         
  15  23   1       2931.79       4351.47       338.90 o                         
   1  25   1       2547.22       1631.24       115.45 o                         
   3  25   1       4106.63       3511.01       140.91 o                         
   5  25   1        214.79        255.21        94.81 o                         
   7  25   1       8022.74       8411.69       204.92 o                         
   9  25   1       1104.52       2225.66       168.60 o                         
  11  25   1       1743.77       2342.12       250.20 o                         
  13  25   1       4113.58       4054.11       303.21 o                         
  15  25   1        260.36        326.76       349.35 o                         
   1  27   1       2328.26       1962.04       120.52 o                         
   3  27   1      45940.88      43803.62       481.73 o                         
   5  27   1      21713.36      18948.49       296.69 o                         
   7  27   1      17937.03      16691.24       272.67 o                         
   9  27   1      58048.65      58881.00       706.32 o                         
  11  27   1        222.73        272.40       199.87 o                         
  13  27   1         22.11        442.11       224.59 o                         
  15  27   1        162.26        821.66       875.99 o                         
   1  29   1      49981.53      48604.35       509.19 o                         
   3  29   1      62657.27      59413.96       518.75 o                         
   5  29   1      26203.58      24325.57       349.76 o                         
   7  29   1       7329.41       7084.41       231.21 o                         
   9  29   1         10.45        291.27       235.70 o                         
  11  29   1       2817.60       4227.69       264.46 o                         
  13  29   1      10912.72      12417.47       556.47 o                         
   1  31   1      17473.18      16946.68       299.87 o                         
   3  31   1       6708.29       7018.04       210.83 o                         
   5  31   1      15752.34      16766.87       306.49 o                         
   7  31   1       3933.30       2943.03       234.02 o                         
   9  31   1        220.12       -165.12       165.12 o                         
  11  31   1        524.78        588.45       266.99 o                         
  13  31   1        881.57       1018.33       325.00 o                         
   1  33   1      54792.66      53593.10       535.60 o                         
   3  33   1       3325.14       3157.51       171.61 o                         
   5  33   1       3263.33       3034.39       170.04 o                         
   7  33   1       2810.80       2807.81       235.78 o                         
   9  33   1       2124.75       1866.36       247.04 o                         
  11  33   1       2700.08       3247.74       350.69 o                         
   1  35   1      12473.86      12005.85       283.34 o                         
   3  35   1       3088.65       2988.81       173.90 o                         
   5  35   1      28926.13      28392.60       588.15 o                         
   7  35   1        411.52        549.25       233.88 o                         
   9  35   1       2497.56       2282.82       304.57 o                         
  11  35   1       4438.08       5449.42       423.26 o                         
   1  37   1       1647.62       1697.22       162.82 o                         
   3  37   1       4506.31       4544.84       205.29 o                         
   5  37   1        384.77        431.96       162.13 o                         
   7  37   1      35377.51      37460.82       817.95 o                         
   9  37   1       8668.78       8108.11       451.97 o                         
  11  37   1       8594.30       9515.64      1778.01 o                         
   1  39   1        192.24        375.03       152.80 o                         
   3  39   1       1489.67       1704.99       187.08 o                         
   5  39   1        507.43        324.58       208.75 o                         
   7  39   1         95.09       -170.86       269.34 o                         
   9  39   1       1874.09       2164.43       392.93 o                         
   1  41   1       7870.63       7670.57       275.84 o                         
   3  41   1       8823.32       8418.62       338.91 o                         
   5  41   1       2689.76       3232.24       319.60 o                         
   7  41   1      34998.70      35195.61       850.17 o                         
   9  41   1       1119.17       2025.56       608.91 o                         
   1  43   1      16399.19      16658.74       438.36 o                         
   3  43   1       2524.03       2565.75       247.01 o                         
   5  43   1       4516.69       3618.75       353.03 o                         
   7  43   1       4533.98       5052.52       417.25 o                         
   1  45   1       1517.74       1893.88       272.61 o                         
   3  45   1       1539.30       1116.21       276.84 o                         
   5  45   1       2048.46       1670.21       333.97 o                         
   7  45   1        295.63        -42.30       564.11 o                         
   1  47   1      16464.02      17691.69       611.65 o                         
   3  47   1         13.06        901.09       370.66 o                         
   5  47   1      15105.69      14703.87      1167.09 o                         
   1  49   1       1035.17       1308.08       338.95 o                         
   3  49   1       1784.31       1928.53       943.89 o                         
   2   0   2     596666.06     713690.06     11707.25 o                         
   6   0   2      24726.41      21540.72       298.04 o                         
  10   0   2       8955.44       8631.39       265.87 o                         
  14   0   2       8752.94       8262.28       364.86 o                         
  18   0   2       4594.70       6260.94       896.36 o                         
   2   2   2     266582.84     310883.84      2941.58 o                         
   4   2   2      20047.06      18094.02       199.43 o                         
   6   2   2       8355.67       7788.12       133.93 o                         
   8   2   2      12148.87      13037.78       274.58 o                         
  10   2   2      13233.54      12277.36       217.80 o                         
  12   2   2      28872.80      28084.26       358.22 o                         
  14   2   2       1506.36       1825.37       155.70 o                         
  16   2   2        104.79        259.95       169.84 o                         
  18   2   2         20.02        143.84       620.21 o                         
   2   4   2     122771.75     118861.94      1441.29 o                         
   4   4   2      11403.34      10956.02       251.33 o                         
   6   4   2        112.10        325.53        62.26 o                         
   8   4   2      22689.44      22233.57       250.92 o                         
  10   4   2        817.72        991.91        98.31 o                         
  12   4   2       1352.13       1493.11       125.34 o                         
  14   4   2       9239.36       9277.15       268.38 o                         
  16   4   2        324.77        137.39       176.04 o                         
  18   4   2        606.93        160.09       411.08 o                         
   0   6   2     533848.44     552118.38     11060.08 o                         
   2   6   2     688969.50     779196.81      9402.18 o                         
   4   6   2        337.43        422.33        42.78 o                         
   6   6   2       7520.52       7746.35       136.72 o                         
   8   6   2      62095.15      56427.75       506.97 o                         
  10   6   2        790.85        807.97        99.44 o                         
  12   6   2      61149.41      57228.13       520.83 o                         
  14   6   2        793.15        934.26       141.69 o                         
  16   6   2        971.76       1476.43       221.40 o                         
  18   6   2        692.02        534.82       393.60 o                         
   2   8   2     154631.14     171798.83      1745.96 o                         
   4   8   2     219609.12     233912.97      2253.55 o                         
   6   8   2      74008.55      70147.26       504.13 o                         
   8   8   2      10141.29       9310.78       172.61 o                         
  10   8   2      39517.04      37731.45       371.50 o                         
  12   8   2       3569.87       4047.16       253.13 o                         
  14   8   2        242.80        329.07       134.38 o                         
  16   8   2       8731.16       8142.37       355.28 o                         
  18   8   2        723.32        554.19       356.11 o                         
   0  10   2     332518.59     309700.44      2743.08 o                         
   2  10   2      33061.07      30530.26       474.57 o                         
   4  10   2       5186.99       8482.77       123.68 o                         
   6  10   2       7438.94       8111.34       245.35 o                         
   8  10   2      80541.91      78064.29       472.17 o                         
  10  10   2        242.77        327.95        89.54 o                         
  12  10   2      51009.09      51238.11       616.90 o                         
  14  10   2       2295.78       2176.25       182.40 o                         
  16  10   2       8031.43       7858.19       362.14 o                         
  18  10   2       1305.08       1000.57       375.31 o                         
   2  12   2      17403.25      16144.72       219.19 o                         
   4  12   2     458345.31     519933.06      4978.96 o                         
   6  12   2     385633.97     380212.16      2469.44 o                         
   8  12   2       4125.91       4230.66       128.06 o                         
  10  12   2      32915.56      32655.42       414.58 o                         
  12  12   2       3392.40       3771.21       208.48 o                         
  14  12   2       5738.94       5654.49       250.39 o                         
  16  12   2        869.50        619.44       213.05 o                         
  18  12   2       2160.93       3540.17       785.45 o                         
   0  14   2     407640.59     404746.16      4514.73 o                         
   2  14   2      18429.64      21508.09       370.93 o                         
   4  14   2       4899.81       7994.04       343.80 o                         
   6  14   2       7096.46       8486.50       154.05 o                         
   8  14   2      12751.87      11492.14       204.23 o                         
  10  14   2      27700.84      27269.20       329.38 o                         
  12  14   2      12009.17      12162.07       285.53 o                         
  14  14   2       2303.96       2498.44       216.66 o                         
  16  14   2       7463.31       7528.97       341.24 o                         
   2  16   2      41056.88      40673.32       307.69 o                         
   4  16   2      10955.57       8973.34       369.45 o                         
   6  16   2     108322.39     111030.29       802.94 o                         
   8  16   2       6503.58       7022.42       164.99 o                         
  10  16   2       1716.43       1742.75       204.46 o                         
  12  16   2       2855.29       2107.21       169.59 o                         
  14  16   2       7349.34       7752.44       313.75 o                         
  16  16   2          4.64        432.05       203.51 o                         
   0  18   2     360219.75     358722.28      2501.93 o                         
   2  18   2      23279.71      29008.77       297.68 o                         
   4  18   2     104599.54     101101.76       822.27 o                         
   6  18   2      93021.45      95809.07      1505.67 o                         
   8  18   2        241.33        605.19        84.04 o                         
  10  18   2        617.82        506.72       101.45 o                         
  12  18   2       3452.00       4185.08       212.79 o                         
  14  18   2       7343.82       7188.61       312.76 o                         
  16  18   2        140.21        762.71       215.46 o                         
   2  20   2      59162.95      61523.81       609.73 o                         
   4  20   2       7157.88       7633.00       245.62 o                         
   6  20   2       6895.29       6397.85       163.38 o                         
   8  20   2      13581.67      13086.36       391.40 o                         
  10  20   2        605.98        974.00       127.33 o                         
  12  20   2        712.70       1292.81       228.46 o                         
  14  20   2        382.26        560.40       191.71 o                         
  16  20   2       5194.96       5269.65       573.34 o                         
   0  22   2      32413.70      36126.05       485.30 o                         
   2  22   2       7937.10       7180.72       164.67 o                         
   4  22   2       9382.57      10262.67       197.88 o                         
   6  22   2         25.49        128.56        90.85 o                         
   8  22   2      23158.90      24721.97       310.72 o                         
  10  22   2        533.10        558.26       146.44 o                         
  12  22   2      10563.06      10385.27       341.78 o                         
  14  22   2        536.98       1083.60       222.29 o                         
  16  22   2       2923.29       2885.09       440.34 o                         
   2  24   2      10230.41       9558.11       197.30 o                         
   4  24   2       6375.50       6833.60       175.62 o                         
   6  24   2      39804.52      40323.47       509.36 o                         
   8  24   2        440.74        806.32       101.84 o                         
  10  24   2        311.39        552.45       139.63 o                         
  12  24   2         56.15       1143.41       198.95 o                         
  14  24   2         38.71        -53.38       229.32 o                         
  16  24   2       2153.53       2637.02       896.36 o                         
   0  26   2      36435.24      35736.37       528.79 o                         
   2  26   2      26884.38      26068.14       358.36 o                         
   4  26   2      66208.27      62834.76       505.43 o                         
   6  26   2       7619.97       7320.74       229.28 o                         
   8  26   2       2372.94       2303.43       149.18 o                         
  10  26   2        107.51        416.65       170.88 o                         
  12  26   2         69.27        419.07       270.91 o                         
  14  26   2       3228.42       4843.13       345.72 o                         
   2  28   2        844.54       1295.58       119.59 o                         
   4  28   2      22377.59      21950.19       319.04 o                         
   6  28   2         47.30        -15.90       107.99 o                         
   8  28   2        181.85        483.07       127.58 o                         
  10  28   2        921.09        694.53       164.46 o                         
  12  28   2       3324.19       3859.46       319.61 o                         
  14  28   2          5.58        407.18       303.59 o                         
   0  30   2     161123.05     159173.30      1290.72 o                         
   2  30   2      22908.16      23650.55       340.95 o                         
   4  30   2     214789.81     209394.77       993.98 o                         
   6  30   2         90.16        592.89       130.42 o                         
   8  30   2       2204.61       1878.29       206.49 o                         
  10  30   2       3417.52       3586.32       273.07 o                         
  12  30   2       2139.17       2233.07       263.00 o                         
   2  32   2       1125.77       1344.15       135.29 o                         
   4  32   2      10299.91      10213.85       249.90 o                         
   6  32   2        577.08        710.91       136.07 o                         
   8  32   2       2718.38       2646.01       235.70 o                         
  10  32   2       1744.03       1966.71       245.23 o                         
  12  32   2       5000.12       5520.32       412.62 o                         
   0  34   2      55436.30      53134.98       765.60 o                         
   2  34   2      20366.71      20258.49       348.83 o                         
   4  34   2      37251.02      36238.30       458.59 o                         
   6  34   2        128.86        -69.11       163.29 o                         
   8  34   2       3163.96       2591.60       269.38 o                         
  10  34   2       1484.37       2176.91       319.87 o                         
  12  34   2          6.40        417.49       298.62 o                         
   2  36   2       4525.64       4870.06       205.33 o                         
   4  36   2        126.95        357.23       144.81 o                         
   6  36   2      31540.08      31615.20       581.85 o                         
   8  36   2         62.91        286.76       261.81 o                         
  10  36   2       7185.04       7835.30       604.51 o                         
   0  38   2       5545.03       6597.95       340.16 o                         
   2  38   2      12397.30      12015.59       305.81 o                         
   4  38   2       4896.25       5006.34       244.66 o                         
   6  38   2       5233.79       4469.44       348.62 o                         
   8  38   2      15513.57      16641.01       594.55 o                         
  10  38   2         72.85        633.64       285.53 o                         
   2  40   2      12027.68      11601.43       338.60 o                         
   4  40   2         44.51        166.64       172.90 o                         
   6  40   2      22890.48      22972.72       756.18 o                         
   8  40   2          3.66       1124.71       303.02 o                         
  10  40   2       7846.60       9448.00      1371.70 o                         
   0  42   2      29738.64      27359.36       715.86 o                         
   2  42   2       5807.11       5600.38       310.96 o                         
   4  42   2        140.09        168.95       320.08 o                         
   6  42   2       1371.23       1682.07       442.33 o                         
   8  42   2       4185.80       3340.22       416.94 o                         
   2  44   2          2.14        207.06       276.89 o                         
   4  44   2       2184.58       2309.78       330.93 o                         
   6  44   2        302.61        194.54       304.59 o                         
   8  44   2       6123.76       7256.89      1238.15 o                         
   0  46   2      12049.57      12942.87       831.22 o                         
   2  46   2       2291.82       2672.60       329.53 o                         
   4  46   2         17.52        183.97       332.75 o                         
   6  46   2       1052.16         45.85       459.69 o                         
   2  48   2       7634.32       7415.38       526.75 o                         
   4  48   2        128.33       -267.10       830.72 o                         
   1   1   3     314195.81     280611.72     19774.75 o                         
   3   1   3       2366.69       1916.58        76.12 o                         
   5   1   3         89.24        234.21        52.83 o                         
   7   1   3        625.10        -22.57        61.00 o                         
   9   1   3      19170.96      19054.02       292.08 o                         
  11   1   3      12687.17      12082.70       231.38 o                         
  13   1   3       9346.13       8653.89       226.76 o                         
  15   1   3       2133.50       2190.99       184.35 o                         
  17   1   3          1.53       -132.55       208.06 o                         
   1   3   3     336575.31     367932.78      3749.79 o                         
   3   3   3     233256.52     237184.02      1701.51 o                         
   5   3   3      75640.88      73622.55       519.99 o                         
   7   3   3      94275.60      93400.22       815.85 o                         
   9   3   3      45991.12      45580.12       723.00 o                         
  11   3   3        302.63        750.05       108.46 o                         
  13   3   3       1275.97       1697.61       143.14 o                         
  15   3   3       4797.06       4585.26       231.14 o                         
  17   3   3       1101.73       1152.36       219.60 o                         
   1   5   3      52259.50      72086.81       834.18 o                         
   3   5   3      37375.99      48280.65       302.77 o                         
   5   5   3       2191.27       1535.81        67.08 o                         
   7   5   3       1614.53       2158.41        91.85 o                         
   9   5   3       3890.14       4187.97       172.13 o                         
  11   5   3       2013.49       2303.20       128.60 o                         
  13   5   3      11084.21      10741.99       261.63 o                         
  15   5   3         57.16        429.28       168.92 o                         
  17   5   3        247.51        193.15       221.26 o                         
   1   7   3     106722.91     119996.15       833.07 o                         
   3   7   3     297944.66     322417.38      3978.18 o                         
   5   7   3       3574.72       6393.33       110.62 o                         
   7   7   3     135848.23     139460.75       860.27 o                         
   9   7   3       7204.52       6616.07       159.70 o                         
  11   7   3      39497.96      38545.21       890.92 o                         
  13   7   3      19343.04      18832.69       343.25 o                         
  15   7   3        868.04       1045.04       182.13 o                         
  17   7   3      12356.73      12942.50       484.26 o                         
   1   9   3     204900.17     227845.22      1649.79 o                         
   3   9   3     795231.19     871023.31      9372.49 o                         
   5   9   3       7622.47       7030.64       123.35 o                         
   7   9   3      11373.27      10233.30       195.99 o                         
   9   9   3       3929.25       4918.70       247.57 o                         
  11   9   3       8515.65       8535.17       203.03 o                         
  13   9   3       6906.77       6136.58       225.88 o                         
  15   9   3       1185.89       1213.31       188.06 o                         
  17   9   3          4.79        508.90       227.35 o                         
   1  11   3        203.90        640.13        53.54 o                         
   3  11   3      49669.11      52029.27       280.76 o                         
   5  11   3      18709.04      21202.47       471.37 o                         
   7  11   3     136701.81     139396.02      1896.90 o                         
   9  11   3       3122.49       2753.41       121.06 o                         
  11  11   3     150614.67     145255.30      1028.89 o                         
  13  11   3      11854.11      11692.01       310.21 o                         
  15  11   3       1594.22       1273.68       198.22 o                         
  17  11   3       1814.07       1500.04       259.22 o                         
   1  13   3        582.61       1371.11        83.80 o                         
   3  13   3      12681.17      12900.08       289.93 o                         
   5  13   3      10827.69       9878.37       381.57 o                         
   7  13   3      10163.51      10716.57       187.99 o                         
   9  13   3       2720.50       2997.14       124.27 o                         
  11  13   3        367.12        324.70       106.35 o                         
  13  13   3         25.59        120.44       140.11 o                         
  15  13   3       3556.37       3570.84       254.41 o                         
  17  13   3        902.70       1237.18       283.38 o                         
   1  15   3      27025.24      30900.44       345.51 o                         
   3  15   3      18883.48      19366.22       229.14 o                         
   5  15   3     166861.30     167751.17      1666.54 o                         
   7  15   3       9608.43      11100.98       191.66 o                         
   9  15   3      18201.16      18088.63       301.78 o                         
  11  15   3      14329.33      13493.45       268.66 o                         
  13  15   3      13414.80      13168.70       334.90 o                         
  15  15   3        294.10        273.69       291.20 o                         
  17  15   3        564.55        665.89       383.26 o                         
   1  17   3      76791.06      74624.78       654.53 o                         
   3  17   3      34251.79      37025.00       553.53 o                         
   5  17   3     203183.41     203664.97      1424.85 o                         
   7  17   3      31003.19      30072.40       355.21 o                         
   9  17   3      67334.52      61235.23       453.76 o                         
  11  17   3       1605.11       1985.06       154.32 o                         
  13  17   3       1245.00       1698.60       186.88 o                         
  15  17   3       9299.56       9806.55       409.35 o                         
  17  17   3         49.53        541.85       431.82 o                         
   1  19   3      52740.54      55326.63       385.87 o                         
   3  19   3      10069.12      10036.92       178.65 o                         
   5  19   3     131230.97     131356.80       660.98 o                         
   7  19   3      41960.51      38445.55       333.01 o                         
   9  19   3        656.55       1281.00       104.59 o                         
  11  19   3        774.26       1413.09       168.47 o                         
  13  19   3        584.06       1133.39       191.77 o                         
  15  19   3        198.54        610.28       204.92 o                         
  17  19   3       5556.28       5232.31       654.49 o                         
   1  21   3        311.33        260.94        86.93 o                         
   3  21   3       3026.57       3503.57       124.35 o                         
   5  21   3      67358.42      66834.16       503.76 o                         
   7  21   3       4794.46       6793.15       182.65 o                         
   9  21   3      34392.20      30621.80       362.95 o                         
  11  21   3         47.29         85.58       138.64 o                         
  13  21   3        834.57        695.36       176.86 o                         
  15  21   3      10554.47      12500.49       558.34 o                         
   1  23   3      12213.63      12004.81       239.33 o                         
   3  23   3       3239.44       3129.49       174.76 o                         
   5  23   3       9951.46      11092.64       256.09 o                         
   7  23   3      52950.91      55630.49       843.95 o                         
   9  23   3       3537.40       3711.63       174.38 o                         
  11  23   3       9828.98      10556.08       333.62 o                         
  13  23   3       5411.12       6068.40       298.95 o                         
  15  23   3       3932.26       4898.43       356.31 o                         
   1  25   3      34516.21      33586.26       354.96 o                         
   3  25   3       9897.10      10129.63       209.45 o                         
   5  25   3       8664.28       7593.79       241.96 o                         
   7  25   3      18132.71      18806.60       300.29 o                         
   9  25   3      29912.45      26787.09       394.05 o                         
  11  25   3       2037.46       2293.34       206.66 o                         
  13  25   3       8467.00       8477.23       392.28 o                         
  15  25   3       1665.99       1862.50       371.64 o                         
   1  27   3       1166.17       1105.81       112.07 o                         
   3  27   3      19414.66      20333.76       300.64 o                         
   5  27   3      14891.50      14276.11       261.62 o                         
   7  27   3        252.79         28.22       103.48 o                         
   9  27   3       5722.99       5990.70       266.28 o                         
  11  27   3       5213.62       5632.21       275.43 o                         
  13  27   3       7909.59       8700.93       408.17 o                         
  15  27   3      11507.56      11306.36      1385.28 o                         
   1  29   3      40502.27      38311.94       417.38 o                         
   3  29   3       4083.10       3974.79       164.63 o                         
   5  29   3      28616.68      26768.18       484.30 o                         
   7  29   3        320.88        773.70       149.77 o                         
   9  29   3       1950.53       1489.99       187.93 o                         
  11  29   3        599.07       1278.21       306.84 o                         
  13  29   3        957.71       1414.80       345.59 o                         
   1  31   3      19996.34      20322.76       325.59 o                         
   3  31   3       8797.12       8981.76       248.31 o                         
   5  31   3      28503.59      28185.47       465.91 o                         
   7  31   3        146.39        248.40       144.21 o                         
   9  31   3        561.82        699.54       195.31 o                         
  11  31   3       2351.22       2669.86       352.41 o                         
  13  31   3        259.14        287.65       300.62 o                         
   1  33   3        414.38        378.24       125.61 o                         
   3  33   3        225.81        927.56       139.70 o                         
   5  33   3      14144.71      14340.28       310.34 o                         
   7  33   3        452.78        651.03       170.39 o                         
   9  33   3       7444.73       7624.93       365.07 o                         
  11  33   3       3789.44       4097.46       377.91 o                         
   1  35   3      19091.27      18624.44       340.50 o                         
   3  35   3       1210.29       1157.96       139.44 o                         
   5  35   3       5982.79       6385.64       246.24 o                         
   7  35   3        540.98        673.38       231.81 o                         
   9  35   3        524.39        414.54       228.40 o                         
  11  35   3         11.91        395.61       363.41 o                         
   1  37   3        856.15        454.60       138.67 o                         
   3  37   3       3696.90       3633.47       202.08 o                         
   5  37   3        492.26        213.95       179.54 o                         
   7  37   3      25644.99      26133.47       692.33 o                         
   9  37   3        628.46        713.81       295.15 o                         
  11  37   3       3275.54       2602.45       636.87 o                         
   1  39   3       3974.69       4108.77       210.37 o                         
   3  39   3         55.39        164.37       158.99 o                         
   5  39   3       8825.24       8946.13       354.67 o                         
   7  39   3       2414.52       2450.61       303.71 o                         
   9  39   3         28.19       -290.31       295.62 o                         
   1  41   3      10049.96      10488.16       319.78 o                         
   3  41   3       6263.67       5508.03       267.74 o                         
   5  41   3       4577.01       4898.15       370.17 o                         
   7  41   3       8421.10       9062.20       576.35 o                         
   9  41   3          1.93       -101.65       438.07 o                         
   1  43   3       2747.27       3196.94       321.24 o                         
   3  43   3       2399.93       2362.32       338.66 o                         
   5  43   3       2505.56       3897.79       416.55 o                         
   7  43   3        617.72        768.58       322.80 o                         
   1  45   3        239.28         88.56       248.46 o                         
   3  45   3       4357.44       4028.12       338.17 o                         
   5  45   3         21.02       -160.98       315.96 o                         
   7  45   3      15079.05      13417.82      1780.27 o                         
   1  47   3      14861.04      13974.29       554.03 o                         
   3  47   3        552.69        206.29       450.08 o                         
   5  47   3       1075.65       -103.24       860.14 o                         
   1  49   3       5366.77       5282.75       616.89 o                         
   0   0   4        367.00       5864.62      2277.84 o                         
   4   0   4     394770.66     402063.38     12753.11 o                         
   8   0   4       1502.30       1731.84       130.54 o                         
  12   0   4       2869.06       2660.51       202.48 o                         
  16   0   4        660.88        445.71       284.18 o                         
   2   2   4     129319.84     134826.89      1349.48 o                         
   4   2   4       8258.75       6990.74        90.91 o                         
   6   2   4        373.18        849.79        80.92 o                         
   8   2   4      24773.41      23943.49       258.27 o                         
  10   2   4        125.48        986.23       106.65 o                         
  12   2   4         47.00        472.56       105.66 o                         
  14   2   4      10935.48      11415.53       322.44 o                         
  16   2   4       2079.55       1913.72       226.59 o                         
  18   2   4         48.26        294.37       363.30 o                         
   0   4   4     620910.44     630636.69     23086.14 o                         
   2   4   4     447623.03     504332.19      8001.76 o                         
   4   4   4     116932.07     115656.25       629.01 o                         
   6   4   4      14727.86      14491.50       176.30 o                         
   8   4   4      14701.59      16058.94       275.84 o                         
  10   4   4       6714.79       6468.77       173.18 o                         
  12   4   4       9936.60       9156.69       219.32 o                         
  14   4   4        319.92        374.12       127.78 o                         
  16   4   4       1855.03       1877.19       226.35 o                         
  18   4   4        276.30        273.61       527.40 o                         
   2   6   4     371165.03     428779.12      5578.40 o                         
   4   6   4       3192.73       3877.75       128.84 o                         
   6   6   4       2910.76       1549.31        76.97 o                         
   8   6   4       8940.95       9644.19       274.78 o                         
  10   6   4         65.65        176.47        87.68 o                         
  12   6   4         83.67        742.82       137.49 o                         
  14   6   4        333.30        379.18       143.73 o                         
  16   6   4       3911.78       4478.05       441.42 o                         
  18   6   4       1481.24       1348.52       460.66 o                         
   0   8   4     117197.02     129258.04      2161.07 o                         
   2   8   4     925232.38    1034416.88     12162.86 o                         
   4   8   4      74505.15      85920.08       705.08 o                         
   6   8   4      11298.57      11487.53       281.43 o                         
   8   8   4       6445.05       6045.78       308.48 o                         
  10   8   4       2928.08       2824.14       152.97 o                         
  12   8   4       4302.22       4657.10       181.58 o                         
  14   8   4        674.79        796.01       156.76 o                         
  16   8   4       4387.85       5519.51       370.09 o                         
  18   8   4        790.00        511.55       448.51 o                         
   2  10   4       1785.82       1608.31       119.00 o                         
   4  10   4     120496.20     124864.02       709.01 o                         
   6  10   4      79920.47      73986.12       669.24 o                         
   8  10   4      10172.06       9828.74       231.78 o                         
  10  10   4       3612.16       4171.75       186.66 o                         
  12  10   4         15.95        780.24       127.07 o                         
  14  10   4       1256.74       1592.45       197.62 o                         
  16  10   4         59.03        257.55       205.41 o                         
  18  10   4        122.17         48.45       667.74 o                         
   0  12   4     105509.19     107003.34      1052.92 o                         
   2  12   4      44676.43      43398.46       355.11 o                         
   4  12   4      47073.07      44569.38       466.19 o                         
   6  12   4      42075.46      43622.33       891.21 o                         
   8  12   4        541.12        803.39        86.61 o                         
  10  12   4      49468.08      47260.44       876.82 o                         
  12  12   4        288.93        258.43       112.68 o                         
  14  12   4       3860.12       3532.26       211.11 o                         
  16  12   4         62.13        199.44       200.44 o                         
  18  12   4       4486.20       3700.88       959.74 o                         
   2  14   4      35447.12      38019.91       290.45 o                         
   4  14   4     461140.25     479470.88      4194.30 o                         
   6  14   4       9813.97       9637.86       182.44 o                         
   8  14   4      17071.61      16348.39       221.70 o                         
  10  14   4       2795.61       2827.37       186.78 o                         
  12  14   4       6125.62       6297.84       224.04 o                         
  14  14   4       4227.63       3928.03       228.68 o                         
  16  14   4        141.57        696.50       251.23 o                         
   0  16   4       3998.90       9495.56       218.15 o                         
   2  16   4       4997.66       6930.26       140.65 o                         
   4  16   4      19627.91      16851.71       231.15 o                         
   6  16   4      36595.29      40278.74       605.20 o                         
   8  16   4        109.42        841.54       100.35 o                         
  10  16   4      11152.25      10884.10       284.21 o                         
  12  16   4       9382.34       9437.16       281.91 o                         
  14  16   4       8743.78       9963.20       355.58 o                         
  16  16   4       6203.15       6032.35       321.09 o                         
   2  18   4     247306.00     259819.56      1049.36 o                         
   4  18   4      97881.14     101928.05      1027.59 o                         
   6  18   4     198472.48     206684.09      1725.90 o                         
   8  18   4      50044.49      44653.45       376.50 o                         
  10  18   4       9250.43       8729.72       216.88 o                         
  12  18   4        524.00        727.55       173.21 o                         
  14  18   4       1706.25       2137.13       218.06 o                         
  16  18   4        140.19         84.16       329.26 o                         
   0  20   4       4314.31       4732.28       185.58 o                         
   2  20   4      26842.21      22989.25       264.23 o                         
   4  20   4      27401.92      27365.00       362.57 o                         
   6  20   4       4865.95       5720.46       143.87 o                         
   8  20   4      78790.70      76134.50       810.62 o                         
  10  20   4      11125.66      12015.42       267.77 o                         
  12  20   4      31479.78      30343.23       712.50 o                         
  14  20   4       6517.10       6277.62       303.07 o                         
  16  20   4       2465.02       3159.18       413.33 o                         
   2  22   4      44155.52      44786.14       382.63 o                         
   4  22   4       5809.29       5544.33       153.60 o                         
   6  22   4      37386.32      34980.79       380.28 o                         
   8  22   4       2771.69       3495.52       164.65 o                         
  10  22   4       1045.06        984.49       149.23 o                         
  12  22   4        811.67       1288.15       181.33 o                         
  14  22   4         72.86        224.40       220.50 o                         
  16  22   4       2968.17       2408.09       776.88 o                         
   0  24   4      84656.55      92503.67      1860.58 o                         
   2  24   4      16220.51      17227.46       254.83 o                         
   4  24   4       3701.22       3519.02       154.79 o                         
   6  24   4      17252.15      15014.39       274.96 o                         
   8  24   4      51806.16      52354.11       516.64 o                         
  10  24   4       3788.20       4013.12       185.10 o                         
  12  24   4      37092.57      38751.12       632.36 o                         
  14  24   4       1070.70       1056.18       236.53 o                         
  16  24   4       1908.55       2415.61       559.09 o                         
   2  26   4       2237.71       2686.79       171.30 o                         
   4  26   4      33925.16      33137.38       464.22 o                         
   6  26   4       7678.01       7326.86       196.97 o                         
   8  26   4      13044.99      12704.95       295.38 o                         
  10  26   4         40.91        366.38       148.82 o                         
  12  26   4       1718.57       2229.97       252.59 o                         
  14  26   4      10404.72      12067.73       477.05 o                         
   0  28   4      33710.32      30944.67       521.54 o                         
   2  28   4       8705.14       9316.22       259.46 o                         
   4  28   4        777.00       1254.78       124.14 o                         
   6  28   4       1127.30       1135.43       125.65 o                         
   8  28   4      12917.42      12970.65       308.10 o                         
  10  28   4      13880.65      14707.99       443.95 o                         
  12  28   4      16985.13      17335.38       520.24 o                         
  14  28   4       2450.39       2533.29       308.14 o                         
   2  30   4       9586.18       9873.82       233.95 o                         
   4  30   4         42.87        544.80       129.69 o                         
   6  30   4       8494.06       9334.47       248.82 o                         
   8  30   4         32.85        283.50       128.50 o                         
  10  30   4       1413.04       1188.43       221.94 o                         
  12  30   4        378.01        187.96       227.26 o                         
  14  30   4       5320.46       6109.28      1077.44 o                         
   0  32   4      18219.62      18697.60       453.11 o                         
   2  32   4      15937.90      15501.96       295.56 o                         
   4  32   4        915.31       1114.07       143.85 o                         
   6  32   4       6103.16       5952.68       238.68 o                         
   8  32   4         27.52        142.47       205.96 o                         
  10  32   4      20741.24      21235.21       556.04 o                         
  12  32   4        305.27        336.59       310.67 o                         
   2  34   4        478.98        531.47       129.19 o                         
   4  34   4       8146.83       8132.98       248.44 o                         
   6  34   4         29.23        304.57       157.67 o                         
   8  34   4      10062.83      10253.51       414.28 o                         
  10  34   4       4857.75       5406.98       337.45 o                         
  12  34   4       1294.32       1224.55       315.62 o                         
   0  36   4       2027.18       1592.13       230.76 o                         
   2  36   4       7375.97       7603.81       243.59 o                         
   4  36   4      10330.83       8938.07       284.57 o                         
   6  36   4      10539.41      10988.70       376.48 o                         
   8  36   4       8796.44       8449.70       399.28 o                         
  10  36   4       2196.77       2710.67       346.98 o                         
   2  38   4         64.99         49.63       155.55 o                         
   4  38   4       1774.40       2258.68       193.75 o                         
   6  38   4       5980.60       5627.13       316.01 o                         
   8  38   4      12957.52      13288.47       546.26 o                         
  10  38   4       4224.58       5206.63       465.39 o                         
   0  40   4        180.68       -145.51       238.01 o                         
   2  40   4      10285.29      10761.16       333.83 o                         
   4  40   4      11089.46      10924.81       372.05 o                         
   6  40   4       1952.86       2013.56       321.42 o                         
   8  40   4       2121.86       2276.46       435.11 o                         
  10  40   4       3175.65       3155.37       986.90 o                         
   2  42   4       6140.64       6415.99       301.52 o                         
   4  42   4       1500.56       1194.20       229.95 o                         
   6  42   4       5478.36       6450.42       429.50 o                         
   8  42   4       1156.61        996.84       342.29 o                         
   0  44   4      13065.05      13491.40       621.63 o                         
   2  44   4       4277.71       4038.73       274.41 o                         
   4  44   4      13375.07      12742.52       510.63 o                         
   6  44   4       3680.21       3243.56       379.28 o                         
   8  44   4       6134.69       5993.84      1138.56 o                         
   2  46   4       8761.83       7966.10       437.19 o                         
   4  46   4       6002.50       6504.40       485.78 o                         
   6  46   4        971.46       1385.34       967.66 o                         
   0  48   4      41749.98      41398.93      1385.28 o                         
   2  48   4          3.72       -393.09       393.09 o                         
   4  48   4      16861.36      15404.12      2768.30 o                         
   1   1   5      74082.84      72745.88       423.51 o                         
   3   1   5      20605.71      17569.40       396.69 o                         
   5   1   5      34362.86      29373.30       265.34 o                         
   7   1   5        172.60        535.80        71.01 o                         
   9   1   5       6707.38       5502.01       214.36 o                         
  11   1   5      20238.03      21100.08       639.54 o                         
  13   1   5       2533.56       2055.38       144.08 o                         
  15   1   5        369.01        458.05       150.99 o                         
  17   1   5        299.85        494.21       213.52 o                         
   1   3   5     106285.09     109086.14      1076.11 o                         
   3   3   5      12176.38      12105.64       144.59 o                         
   5   3   5      69663.42      58922.07       380.43 o                         
   7   3   5       9860.67      11185.03       362.97 o                         
   9   3   5      66423.37      61264.92      1028.21 o                         
  11   3   5      52332.32      49180.67       533.22 o                         
  13   3   5        376.38        298.99       113.77 o                         
  15   3   5      10780.99      11040.21       346.59 o                         
  17   3   5       1847.33       1744.19       249.94 o                         
   1   5   5     586154.94     706104.31      7948.46 o                         
   3   5   5      28781.56      31697.08       561.90 o                         
   5   5   5      37064.44      41118.88       383.52 o                         
   7   5   5         69.69         97.12        59.69 o                         
   9   5   5      53962.36      52222.33       404.66 o                         
  11   5   5         69.97        206.49        95.87 o                         
  13   5   5       1455.16       1944.06       152.06 o                         
  15   5   5        263.94        282.95       164.06 o                         
  17   5   5          5.72        198.96       206.34 o                         
   1   7   5       2130.94       2707.59        71.62 o                         
   3   7   5        395.67        374.78        36.60 o                         
   5   7   5        390.94        142.40        48.22 o                         
   7   7   5       3219.61       3874.71       125.41 o                         
   9   7   5      17521.31      17389.45       241.29 o                         
  11   7   5      15979.55      15627.52       270.72 o                         
  13   7   5       2553.60       2051.28       149.79 o                         
  15   7   5       9947.72       9857.18       331.89 o                         
  17   7   5         35.38        397.33       233.87 o                         
   1   9   5      62498.00      60347.35       450.82 o                         
   3   9   5      63688.35      68815.93       745.14 o                         
   5   9   5     161958.58     172217.59      1125.58 o                         
   7   9   5      17599.47      16193.57       261.56 o                         
   9   9   5      51906.99      50154.30       402.85 o                         
  11   9   5       9006.96       8549.92       216.48 o                         
  13   9   5       4972.48       4733.29       207.10 o                         
  15   9   5       4167.37       4471.35       250.93 o                         
  17   9   5       1392.67       1997.21       282.69 o                         
   1  11   5      58416.45      55045.03       552.37 o                         
   3  11   5     127854.62     142561.75       687.62 o                         
   5  11   5     126843.70     130174.32       760.96 o                         
   7  11   5      80648.81      80643.84       628.15 o                         
   9  11   5      57826.97      57764.39       435.20 o                         
  11  11   5       2696.26       3586.38       320.17 o                         
  13  11   5       2616.86       2496.25       186.22 o                         
  15  11   5          5.94        338.19       165.99 o                         
  17  11   5        714.26        764.93       269.94 o                         
   1  13   5      92905.11      86137.52      1166.08 o                         
   3  13   5        857.43        757.92        65.01 o                         
   5  13   5     104645.12     108974.02       784.75 o                         
   7  13   5       4155.28       3912.17       111.44 o                         
   9  13   5       1915.09       1560.84       103.45 o                         
  11  13   5       1979.50       1887.34       131.50 o                         
  13  13   5       1192.97       1153.63       155.24 o                         
  15  13   5       8400.75       8450.17       332.61 o                         
  17  13   5       2576.34       3202.97       341.63 o                         
   1  15   5       5426.21       7608.80       137.33 o                         
   3  15   5     245540.73     258588.00      2574.15 o                         
   5  15   5      11291.42       9894.99       171.53 o                         
   7  15   5       6532.81       7297.95       155.68 o                         
   9  15   5      95432.27      91758.11      1152.71 o                         
  11  15   5         15.88        -30.77       120.55 o                         
  13  15   5      18527.62      18106.14       390.02 o                         
  15  15   5       5574.96       5597.64       293.15 o                         
  17  15   5         15.00        693.86       369.51 o                         
   1  17   5      19549.74      20704.50       238.87 o                         
   3  17   5        570.65       1612.00        86.03 o                         
   5  17   5        400.59       1345.19       103.57 o                         
   7  17   5       1016.05       1306.88       125.96 o                         
   9  17   5        107.68        543.19       110.96 o                         
  11  17   5         27.25        233.45       122.49 o                         
  13  17   5       2367.05       1522.84       170.02 o                         
  15  17   5        101.62        713.77       204.68 o                         
  17  17   5       1238.33        469.62       358.07 o                         
   1  19   5       8557.41       8574.09       162.50 o                         
   3  19   5       3372.55       3609.93       117.67 o                         
   5  19   5      19785.17      18670.45       490.76 o                         
   7  19   5      24215.77      22948.25       274.73 o                         
   9  19   5       7345.55       6914.59       185.04 o                         
  11  19   5      17125.64      17676.93       360.43 o                         
  13  19   5      15857.09      15346.17       408.40 o                         
  15  19   5      15203.91      14712.00       490.83 o                         
  17  19   5        485.94        620.21       511.56 o                         
   1  21   5     115634.38     113373.93       737.66 o                         
   3  21   5      30212.00      27632.90       350.41 o                         
   5  21   5      15655.45      15737.14       395.10 o                         
   7  21   5     115061.72     116507.66       767.11 o                         
   9  21   5        687.61        671.35       121.16 o                         
  11  21   5        318.04        309.06       123.40 o                         
  13  21   5        788.98        542.47       229.07 o                         
  15  21   5       4352.27       5809.26       412.73 o                         
   1  23   5      24871.16      26918.22       321.31 o                         
   3  23   5      20325.43      17646.33       288.19 o                         
   5  23   5       1972.25       2586.71       122.50 o                         
   7  23   5         45.11        360.45        88.96 o                         
   9  23   5      19594.09      18295.11       323.65 o                         
  11  23   5        974.34       1227.98       158.65 o                         
  13  23   5       6519.78       6151.48       457.24 o                         
  15  23   5        824.10       1256.12       263.29 o                         
   1  25   5      28510.05      27692.75       326.50 o                         
   3  25   5        428.35        749.43        99.24 o                         
   5  25   5        649.75        905.40       102.61 o                         
   7  25   5      34329.82      31143.88       338.29 o                         
   9  25   5        805.49        965.38       130.53 o                         
  11  25   5       1354.55       1888.71       238.37 o                         
  13  25   5       4417.46       4492.78       318.66 o                         
  15  25   5       6690.37       6651.22       568.48 o                         
   1  27   5      46231.98      44395.28       456.85 o                         
   3  27   5      54568.15      54343.72       500.79 o                         
   5  27   5         75.72        278.12       105.39 o                         
   7  27   5       2075.87       2322.96       165.77 o                         
   9  27   5      12453.28      12867.51       382.43 o                         
  11  27   5          2.15        313.01       204.48 o                         
  13  27   5       2586.40       2935.65       284.01 o                         
  15  27   5         35.21       1094.79       454.21 o                         
   1  29   5      23520.35      23100.71       329.35 o                         
   3  29   5       3090.07       3014.00       152.18 o                         
   5  29   5      12867.47      11192.49       246.25 o                         
   7  29   5      29796.74      30178.52       443.00 o                         
   9  29   5        221.20        465.81       168.88 o                         
  11  29   5       4968.89       5139.50       316.11 o                         
  13  29   5       3731.50       4683.44       346.31 o                         
   1  31   5       3141.85       3510.83       165.42 o                         
   3  31   5      45359.64      43715.53       468.12 o                         
   5  31   5      16558.04      13932.24       317.10 o                         
   7  31   5       4435.14       3646.81       223.19 o                         
   9  31   5       3361.90       3347.20       263.59 o                         
  11  31   5      17296.04      16762.29       519.62 o                         
  13  31   5       4714.56       6203.38       447.03 o                         
   1  33   5      28253.42      26071.25       382.81 o                         
   3  33   5      88018.10      86648.30       720.30 o                         
   5  33   5       4157.36       4025.53       201.92 o                         
   7  33   5       1665.78       1812.74       195.36 o                         
   9  33   5       1788.03       1814.14       250.02 o                         
  11  33   5       5007.83       4817.67       341.50 o                         
   1  35   5       2272.38       2375.52       169.62 o                         
   3  35   5       8759.62       7787.90       264.01 o                         
   5  35   5         43.58        -11.39       156.86 o                         
   7  35   5       3267.61       2972.43       236.24 o                         
   9  35   5        143.64       -103.98       219.74 o                         
  11  35   5         87.47        230.39       289.81 o                         
   1  37   5       6588.13       7008.14       241.52 o                         
   3  37   5      15921.33      15855.67       367.96 o                         
   5  37   5       7331.35       7521.58       306.21 o                         
   7  37   5      13383.45      13297.15       471.70 o                         
   9  37   5        470.67        815.56       239.07 o                         
  11  37   5       3679.85       4765.92       744.84 o                         
   1  39   5      11237.97      11090.54       314.91 o                         
   3  39   5      28064.41      25949.49       519.88 o                         
   5  39   5         70.70        494.81       224.28 o                         
   7  39   5      10664.50      10533.94       495.80 o                         
   9  39   5        935.71       1035.86       386.35 o                         
   1  41   5         22.25        719.55       188.49 o                         
   3  41   5       7207.90       7251.11       320.15 o                         
   5  41   5       2072.77       1682.25       232.99 o                         
   7  41   5      12743.06      12952.23       552.72 o                         
   9  41   5       4531.89       4088.36       582.42 o                         
   1  43   5       3336.16       3356.78       249.58 o                         
   3  43   5      16011.42      16953.30       617.78 o                         
   5  43   5         10.21       -111.27       280.68 o                         
   7  43   5      12709.05      12012.85       561.67 o                         
   9  43   5         96.40       -756.02       756.02 o                         
   1  45   5        451.56        510.06       246.72 o                         
   3  45   5        250.25        129.72       276.80 o                         
   5  45   5       4791.37       4406.06       432.35 o                         
   1  47   5      11543.77      12285.16       562.09 o                         
   3  47   5        690.72        458.16       326.95 o                         
   5  47   5      10476.07       8555.46       933.26 o                         
   1  49   5        746.88        581.92       400.00 o                         
   2   0   6     446169.75     496312.84      4245.91 o                         
   6   0   6      19362.22      17793.40       273.97 o                         
  10   0   6       2121.89       2285.38       167.22 o                         
  14   0   6         26.04       -187.21       187.21 o                         
  18   0   6         38.13        -28.23       402.87 o                         
   0   2   6      84625.80      89094.52       580.49 o                         
   2   2   6        130.51        312.85        44.16 o                         
   4   2   6      58387.45      73626.92       710.48 o                         
   6   2   6      23172.26      27139.74       282.32 o                         
   8   2   6       8102.59       8495.12       161.63 o                         
  10   2   6     120171.73     114823.52       741.63 o                         
  12   2   6        568.53        371.50       100.92 o                         
  14   2   6      20237.53      19090.58       370.60 o                         
  16   2   6       1038.25       1814.29       330.85 o                         
  18   2   6        311.45        526.25       288.22 o                         
   2   4   6      59289.45      60550.71      1246.55 o                         
   4   4   6       1216.06       2121.99       195.65 o                         
   6   4   6      11095.77      12058.89       161.53 o                         
   8   4   6      33110.53      30110.54       289.39 o                         
  10   4   6       8072.12       8328.62       299.78 o                         
  12   4   6       5644.76       5105.39       183.39 o                         
  14   4   6       2144.30       3117.37       233.40 o                         
  16   4   6       4629.14       4666.99       267.85 o                         
  18   4   6         39.04        357.47       396.65 o                         
   0   6   6     426182.75     539773.25     12004.45 o                         
   2   6   6     478070.62     532943.81      6217.14 o                         
   4   6   6      48711.98      44748.41       368.16 o                         
   6   6   6       1135.15       1942.19        73.91 o                         
   8   6   6      39694.38      39166.11       329.18 o                         
  10   6   6      15690.81      14287.60       235.74 o                         
  12   6   6      25469.28      23620.86       352.64 o                         
  14   6   6       4773.53       4634.81       227.08 o                         
  16   6   6       4222.43       4935.40       276.36 o                         
  18   6   6       1492.95       1809.05       793.37 o                         
   2   8   6       1181.16       1813.94        65.21 o                         
   4   8   6     208964.84     200699.17      1104.71 o                         
   6   8   6      90812.24     101990.48       596.43 o                         
   8   8   6      74128.82      72455.16       579.20 o                         
  10   8   6       9597.69       9446.81       196.88 o                         
  12   8   6       2126.89       1771.62       137.24 o                         
  14   8   6         71.27         33.25       145.40 o                         
  16   8   6       1930.87       2442.97       230.59 o                         
  18   8   6        647.30        919.00       595.31 o                         
   0  10   6      12489.23       6030.95       123.28 o                         
   2  10   6     333924.78     348543.78      3144.36 o                         
   4  10   6      36385.52      37912.92       572.85 o                         
   6  10   6       4083.63       5275.69       118.75 o                         
   8  10   6      23135.61      23184.96       400.96 o                         
  10  10   6      35214.17      32774.35       350.57 o                         
  12  10   6      23835.07      23813.23       358.56 o                         
  14  10   6       1372.58       1797.68       176.78 o                         
  16  10   6       8073.76       8451.14       404.86 o                         
   2  12   6      12407.48      13875.32       190.14 o                         
   4  12   6     155618.00     175981.81       943.08 o                         
   6  12   6      31782.05      31811.04       305.45 o                         
   8  12   6        622.79        472.59        73.12 o                         
  10  12   6       9642.47       9694.33       363.96 o                         
  12  12   6       3912.79       4434.22       198.06 o                         
  14  12   6       3594.53       3378.77       215.20 o                         
  16  12   6          6.30        270.16       212.30 o                         
   0  14   6       4530.57       7610.58       312.46 o                         
   2  14   6      76858.52      74762.48       383.53 o                         
   4  14   6     135547.11     142837.70      1889.13 o                         
   6  14   6       7081.42       6690.22       130.54 o                         
   8  14   6      10028.92       9318.86       262.42 o                         
  10  14   6       4119.50       4950.27       171.24 o                         
  12  14   6      10413.52      10213.14       274.25 o                         
  14  14   6       6282.92       6394.26       268.00 o                         
  16  14   6       5773.71       5457.86       327.80 o                         
   2  16   6         52.19         57.71        61.67 o                         
   4  16   6      90877.28      90269.65       551.84 o                         
   6  16   6        895.29       1159.34        75.65 o                         
   8  16   6     121750.89     121550.16       713.21 o                         
  10  16   6       1010.76       1365.42       131.49 o                         
  12  16   6        205.99        494.49       136.41 o                         
  14  16   6       2433.25       2978.42       269.59 o                         
  16  16   6       6201.42       5854.98       376.15 o                         
   0  18   6      21869.58      18378.97       776.59 o                         
   2  18   6      56079.98      55391.26       434.58 o                         
   4  18   6      11175.90      11419.40       185.16 o                         
   6  18   6       4929.60       3858.23       121.54 o                         
   8  18   6       2110.57       2025.53       127.12 o                         
  10  18   6      19430.53      18971.82       337.08 o                         
  12  18   6        327.78        316.49       145.60 o                         
  14  18   6       1744.25       1720.94       210.20 o                         
  16  18   6       2695.97       2522.22       299.43 o                         
   2  20   6       5597.50       5429.18       141.00 o                         
   4  20   6      75069.70      73268.01       469.27 o                         
   6  20   6       5471.92       5920.81       142.82 o                         
   8  20   6      35045.07      35618.21       331.00 o                         
  10  20   6        215.05        469.33       120.72 o                         
  12  20   6        100.70        248.98       148.85 o                         
  14  20   6       7285.72       7502.93       365.17 o                         
  16  20   6       1370.42       1666.62       376.75 o                         
   0  22   6      80968.15      84535.64       999.54 o                         
   2  22   6     127979.30     126595.98       698.29 o                         
   4  22   6      31800.20      33376.01       368.13 o                         
   6  22   6      43827.19      40738.86       454.26 o                         
   8  22   6        941.97       1529.50       136.79 o                         
  10  22   6       2506.40       2484.43       157.41 o                         
  12  22   6        999.15       1236.00       169.79 o                         
  14  22   6        584.99        509.45       232.78 o                         
  16  22   6        487.84        699.90       373.09 o                         
   2  24   6        181.68        120.46        82.55 o                         
   4  24   6       2197.28       2606.22       127.88 o                         
   6  24   6       3148.34       3116.00       166.07 o                         
   8  24   6      30129.17      30246.12       806.00 o                         
  10  24   6       9671.75       8748.95       249.03 o                         
  12  24   6        821.95       1720.28       429.44 o                         
  14  24   6       2362.93       2318.08       311.96 o                         
  16  24   6         31.03        329.39       594.18 o                         
   0  26   6      84117.60      82533.20       922.84 o                         
   2  26   6     222718.73     222840.97      1263.61 o                         
   4  26   6       6974.99       6787.46       187.17 o                         
   6  26   6       6330.77       6752.15       199.15 o                         
   8  26   6       1387.12       1756.53       147.57 o                         
  10  26   6      25606.84      26161.29       454.30 o                         
  12  26   6        799.43        652.84       215.10 o                         
  14  26   6       1524.32       1307.69       259.48 o                         
   2  28   6        174.47        349.41       102.37 o                         
   4  28   6      57106.47      56220.07       556.63 o                         
   6  28   6       7051.21       7316.62       230.32 o                         
   8  28   6        833.12       1263.33       176.76 o                         
  10  28   6       1359.53       2433.78       303.60 o                         
  12  28   6       1953.50       2694.04       279.46 o                         
  14  28   6        637.66       1405.55       333.57 o                         
   0  30   6     120967.49     114894.45      1833.08 o                         
   2  30   6      20712.86      21496.98       327.63 o                         
   4  30   6      14567.77      13941.17       275.51 o                         
   6  30   6       4513.70       4714.41       281.23 o                         
   8  30   6        152.33        104.72       135.81 o                         
  10  30   6       5832.40       5814.75       532.52 o                         
  12  30   6          9.77         49.58       227.36 o                         
  14  30   6         42.52        301.05       724.33 o                         
   2  32   6        196.65        233.31       115.71 o                         
   4  32   6      60490.73      58290.57       578.74 o                         
   6  32   6       3652.52       3257.79       215.43 o                         
   8  32   6      10187.74      12099.09       342.56 o                         
  10  32   6       2458.53       3494.44       398.65 o                         
  12  32   6       3231.32       2532.13       293.09 o                         
   0  34   6      36842.03      37925.89       655.14 o                         
   2  34   6      59278.27      59419.53       575.73 o                         
   4  34   6      36373.47      34342.48       596.36 o                         
   6  34   6       1103.42       1287.54       181.53 o                         
   8  34   6       3893.94       4271.73       412.96 o                         
  10  34   6       3608.62       3701.67       304.87 o                         
  12  34   6         51.11        547.56       303.53 o                         
   2  36   6       9116.32       8753.06       267.00 o                         
   4  36   6       6624.86       6277.78       270.17 o                         
   6  36   6       2456.31       2546.87       224.16 o                         
   8  36   6        623.26        753.09       227.78 o                         
  10  36   6       1046.33        753.16       242.55 o                         
   0  38   6       2183.98       1688.67       256.14 o                         
   2  38   6      46559.64      44839.11       599.92 o                         
   4  38   6         86.78        483.79       179.96 o                         
   6  38   6       1081.28       1285.02       218.10 o                         
   8  38   6       2422.25       2896.50       303.59 o                         
  10  38   6       4586.30       5718.95       448.84 o                         
   2  40   6       2445.95       2267.33       209.15 o                         
   4  40   6       5924.45       6854.59       317.16 o                         
   6  40   6      11913.04      11400.02       411.31 o                         
   8  40   6       4371.01       4435.86       447.77 o                         
  10  40   6       7686.04       8501.84      1224.57 o                         
   0  42   6       2019.19       1228.12       308.06 o                         
   2  42   6        985.46        834.14       200.15 o                         
   4  42   6       1418.98       1341.79       252.10 o                         
   6  42   6       2161.25       2462.96       333.83 o                         
   8  42   6       3042.70       2629.77       505.10 o                         
   2  44   6       1712.44       2421.01       272.40 o                         
   4  44   6      16959.07      16719.29       575.39 o                         
   6  44   6       2046.98       1066.23       340.38 o                         
   0  46   6       1832.24       2155.17       450.78 o                         
   2  46   6         14.63        357.39       280.67 o                         
   4  46   6        212.11         69.32       306.05 o                         
   6  46   6       7628.59       7745.82      1210.99 o                         
   2  48   6        423.50        769.89       373.46 o                         
   4  48   6        118.95       -670.01       905.41 o                         
   1   1   7      50675.66      48649.70       268.55 o                         
   3   1   7       3055.00       3990.95       131.90 o                         
   5   1   7      43561.95      48900.21       300.98 o                         
   7   1   7       3291.16       4098.42       111.86 o                         
   9   1   7      64746.83      62560.27       775.30 o                         
  11   1   7      19010.39      17070.76       271.57 o                         
  13   1   7       6830.55       6294.70       222.82 o                         
  15   1   7        800.50        879.42       163.53 o                         
  17   1   7        115.78       -145.98       221.39 o                         
   1   3   7     111308.59     124661.98       839.07 o                         
   3   3   7     354244.19     382421.66      4567.16 o                         
   5   3   7      16285.54      19171.09       282.81 o                         
   7   3   7       7348.64       6355.62       174.56 o                         
   9   3   7      25580.09      24884.09       495.60 o                         
  11   3   7      40936.48      41291.60       493.16 o                         
  13   3   7      17171.33      16785.12       393.92 o                         
  15   3   7      23693.12      22222.05       567.78 o                         
  17   3   7       1492.78       1349.36       238.48 o                         
   1   5   7     190182.81     195383.20      2424.43 o                         
   3   5   7      63272.95      64918.13       540.23 o                         
   5   5   7        323.62        252.33        43.25 o                         
   7   5   7        495.00         90.87        59.84 o                         
   9   5   7      17419.54      17550.74       242.46 o                         
  11   5   7          4.39         12.40        93.94 o                         
  13   5   7       9215.45       8192.42       233.83 o                         
  15   5   7        593.79       1000.08       176.88 o                         
  17   5   7       2328.65       2662.13       282.23 o                         
   1   7   7      11183.38       6457.07       173.67 o                         
   3   7   7        256.53        263.77        53.67 o                         
   5   7   7     122767.47     132883.16       601.25 o                         
   7   7   7     155203.06     155816.36      1696.94 o                         
   9   7   7       6962.20       6398.33       238.44 o                         
  11   7   7         22.78        117.84       101.85 o                         
  13   7   7          2.94        224.75       126.03 o                         
  15   7   7        953.90       1008.76       179.68 o                         
  17   7   7         95.34        513.77       248.74 o                         
   1   9   7     210369.89     232004.22      2489.68 o                         
   3   9   7     119464.72     125397.49      1524.88 o                         
   5   9   7      10771.40      11451.45       265.68 o                         
   7   9   7      20110.63      19185.73       229.55 o                         
   9   9   7      22539.85      21955.50       562.08 o                         
  11   9   7      14355.09      13803.41       264.50 o                         
  13   9   7        553.92        715.57       133.68 o                         
  15   9   7        963.71       1176.35       193.14 o                         
  17   9   7       5910.69       5827.43       334.50 o                         
   1  11   7       5333.48       6280.48       205.14 o                         
   3  11   7      11872.62      12357.43       215.29 o                         
   5  11   7      93329.82      97214.54       644.74 o                         
   7  11   7      74448.77      75551.77       429.23 o                         
   9  11   7      13889.46      13507.04       486.89 o                         
  11  11   7      12079.61      12197.18       271.64 o                         
  13  11   7       8311.60       8897.28       268.35 o                         
  15  11   7       8229.03       8122.14       318.56 o                         
  17  11   7       2795.03       3180.82       316.18 o                         
   1  13   7      42173.89      36072.70       313.32 o                         
   3  13   7      52661.78      53933.82       530.06 o                         
   5  13   7        387.50        479.27        68.70 o                         
   7  13   7      12133.45      12108.26       175.51 o                         
   9  13   7      17675.26      16641.32       227.06 o                         
  11  13   7      16804.41      15574.10       308.18 o                         
  13  13   7       5485.97       5727.43       226.47 o                         
  15  13   7       4660.19       4536.61       253.30 o                         
  17  13   7       2751.17       2580.42       376.22 o                         
   1  15   7      82742.42      76734.16       807.18 o                         
   3  15   7      34022.13      31066.09       598.93 o                         
   5  15   7      62817.17      65290.35      1024.72 o                         
   7  15   7       9624.29       8731.06       221.81 o                         
   9  15   7      41308.99      40159.75       676.56 o                         
  11  15   7       5335.84       5741.14       210.84 o                         
  13  15   7       2436.90       3085.32       204.19 o                         
  15  15   7      16434.14      18146.07       468.12 o                         
  17  15   7        832.58        938.12       551.17 o                         
   1  17   7      13479.88      14263.04       194.65 o                         
   3  17   7       1657.43       2117.01        91.85 o                         
   5  17   7        388.44        120.76        57.26 o                         
   7  17   7       7065.83       7112.85       312.05 o                         
   9  17   7       8290.46       7940.02       197.07 o                         
  11  17   7      19895.77      18185.42       345.60 o                         
  13  17   7       5661.96       6118.47       255.79 o                         
  15  17   7      19587.20      21087.42       564.39 o                         
  17  17   7        267.63       1013.69       517.96 o                         
   1  19   7      53904.55      56316.74       595.73 o                         
   3  19   7       5314.43       4642.87       128.15 o                         
   5  19   7      23135.95      21055.32       353.14 o                         
   7  19   7       6601.48       5678.63       168.52 o                         
   9  19   7      24878.20      26398.88       789.22 o                         
  11  19   7         94.78        385.64       130.70 o                         
  13  19   7       4081.81       3806.45       232.85 o                         
  15  19   7        641.47        889.50       241.27 o                         
   1  21   7      17000.10      16784.39       232.11 o                         
   3  21   7      29388.86      27663.13       409.43 o                         
   5  21   7      15421.72      13825.22       219.78 o                         
   7  21   7      28847.90      27837.68       318.74 o                         
   9  21   7      26259.24      26678.04       378.63 o                         
  11  21   7       2432.54       2733.89       167.81 o                         
  13  21   7        257.48        246.41       200.58 o                         
  15  21   7       4735.47       4702.36       336.29 o                         
   1  23   7         16.94        434.52        84.27 o                         
   3  23   7      18147.70      17356.09       252.10 o                         
   5  23   7      19962.95      18224.45       264.00 o                         
   7  23   7       7688.55       8197.02       194.92 o                         
   9  23   7        848.73        948.69       128.02 o                         
  11  23   7       1636.94       2175.48       226.15 o                         
  13  23   7        247.89        420.06       212.56 o                         
  15  23   7       2148.05       2211.88       298.33 o                         
   1  25   7      48230.49      47619.11       442.53 o                         
   3  25   7      50180.28      48144.76       521.53 o                         
   5  25   7       4218.86       4043.73       153.12 o                         
   7  25   7      52384.41      53283.07       849.43 o                         
   9  25   7       1918.76       2136.00       213.17 o                         
  11  25   7       2197.11       2315.00       204.40 o                         
  13  25   7        850.31       1004.14       225.30 o                         
  15  25   7       1407.06       1281.32       337.94 o                         
   1  27   7         46.91         13.22        98.72 o                         
   3  27   7      36332.00      36711.10       395.22 o                         
   5  27   7      14663.81      14660.60       263.85 o                         
   7  27   7          9.64        -50.22       137.84 o                         
   9  27   7      40575.38      39867.07       543.82 o                         
  11  27   7      17021.44      17572.47       499.57 o                         
  13  27   7       3930.37       3873.70       311.74 o                         
  15  27   7       2121.51       2078.74       692.64 o                         
   1  29   7      22571.40      22142.01       325.74 o                         
   3  29   7        264.03        169.98       115.28 o                         
   5  29   7      58664.24      55503.97       537.48 o                         
   7  29   7       3315.43       3633.79       235.61 o                         
   9  29   7      12985.29      12425.05       346.59 o                         
  11  29   7        482.09        817.02       230.07 o                         
  13  29   7       1246.80       1711.23       276.00 o                         
   1  31   7        354.37        391.11       115.95 o                         
   3  31   7       9262.04       9788.43       238.86 o                         
   5  31   7      16848.11      15531.90       329.80 o                         
   7  31   7        198.00        269.10       152.86 o                         
   9  31   7      33190.54      33441.63       605.29 o                         
  11  31   7       1030.50       1270.12       248.71 o                         
  13  31   7       2012.34       2431.46       303.52 o                         
   1  33   7       1736.76       2181.01       148.92 o                         
   3  33   7        850.45        855.00       144.85 o                         
   5  33   7      54765.43      51364.21       657.13 o                         
   7  33   7       5861.18       5302.79       291.01 o                         
   9  33   7      27768.42      30518.39      1099.87 o                         
  11  33   7      22676.04      22031.42       602.35 o                         
   1  35   7       3989.85       3876.69       190.05 o                         
   3  35   7      17313.19      17075.26       364.73 o                         
   5  35   7       2452.38       2219.94       202.44 o                         
   7  35   7       2099.14       2396.66       217.00 o                         
   9  35   7        195.62         78.33       236.89 o                         
  11  35   7         53.10        -99.51       265.30 o                         
   1  37   7        870.06        722.79       150.15 o                         
   3  37   7       4659.92       4465.03       243.87 o                         
   5  37   7       6240.89       6799.79       300.40 o                         
   7  37   7        194.97        375.52       196.19 o                         
   9  37   7      10457.51       9732.08       426.14 o                         
  11  37   7       8158.27       7994.81      1190.62 o                         
   1  39   7      12041.79      12055.05       357.69 o                         
   3  39   7      19853.95      19820.03       464.72 o                         
   5  39   7       4147.08       3865.24       261.57 o                         
   7  39   7       1846.96       2001.85       292.99 o                         
   9  39   7       1296.41       1885.54       353.29 o                         
   1  41   7       5216.43       4631.98       267.48 o                         
   3  41   7       2740.30       2781.37       258.13 o                         
   5  41   7        670.39        608.40       221.39 o                         
   7  41   7       8101.83       8232.88       468.77 o                         
   9  41   7       2070.30       1706.77       567.02 o                         
   1  43   7       1928.01       2247.94       242.82 o                         
   3  43   7       4475.01       5018.68       326.87 o                         
   5  43   7         14.20       -193.92       237.89 o                         
   7  43   7       7846.77       8445.40       622.83 o                         
   1  45   7        193.28        409.12       246.93 o                         
   3  45   7      17740.02      16498.99       544.49 o                         
   5  45   7       7406.44       7762.96       521.08 o                         
   1  47   7         22.98        155.42       270.61 o                         
   3  47   7        183.34        827.73       469.37 o                         
   5  47   7         18.70        522.88       808.08 o                         
   1  49   7         71.60        569.40       514.55 o                         
   0   0   8       2381.56        313.18        77.22 o                         
   4   0   8      60570.84      70530.70       621.31 o                         
   8   0   8       4617.37       4773.77       182.67 o                         
  12   0   8       9495.76       9220.08       338.95 o                         
  16   0   8       1100.34       1040.01       308.66 o                         
   2   2   8      44827.06      51988.38       353.87 o                         
   4   2   8      54789.40      46510.58       442.23 o                         
   6   2   8       5656.32       6396.62       132.12 o                         
   8   2   8      14564.23      11625.42       186.07 o                         
  10   2   8        424.25       2510.08       232.60 o                         
  12   2   8       8308.05       8259.67       222.35 o                         
  14   2   8       3846.46       4967.99       384.20 o                         
  16   2   8        481.51        724.56       197.64 o                         
  18   2   8        937.16       1299.42       381.18 o                         
   0   4   8      11329.13       7557.83       279.11 o                         
   2   4   8    1183493.00    1302487.50      8209.62 o                         
   4   4   8     255814.50     256221.03      2275.51 o                         
   6   4   8         13.71        164.54        54.20 o                         
   8   4   8       1508.74       1640.21        87.57 o                         
  10   4   8        608.22        621.77        97.94 o                         
  12   4   8      15528.26      14459.14       282.55 o                         
  14   4   8       8689.03       8780.48       288.91 o                         
  16   4   8        542.93        806.22       198.43 o                         
  18   4   8        550.40        348.28       821.66 o                         
   2   6   8       1822.11       2552.10        96.44 o                         
   4   6   8        462.03        623.22        73.18 o                         
   6   6   8      18476.97      17034.10       251.72 o                         
   8   6   8      28722.38      27167.12       275.28 o                         
  10   6   8        659.42        585.74        90.96 o                         
  12   6   8       9072.69       8074.69       220.13 o                         
  14   6   8       4147.54       4415.35       226.20 o                         
  16   6   8       1767.30       1784.10       214.78 o                         
  18   6   8        657.81        -24.90       597.57 o                         
   0   8   8       9565.16      10235.72       447.55 o                         
   2   8   8     268883.09     267505.78      3597.31 o                         
   4   8   8      12116.39      12572.28       466.84 o                         
   6   8   8       2863.19       1511.81        63.03 o                         
   8   8   8       2060.55       2942.23       195.93 o                         
  10   8   8       3513.52       2638.59       131.50 o                         
  12   8   8        102.06        121.79       109.95 o                         
  14   8   8         17.43        116.28       140.20 o                         
  16   8   8         19.76        372.64       204.53 o                         
   2  10   8      11495.00      11141.46       139.68 o                         
   4  10   8     180287.08     190837.62      1396.54 o                         
   6  10   8      10682.74      10082.52       259.92 o                         
   8  10   8      39099.63      37471.38       409.20 o                         
  10  10   8      26699.51      24428.97       326.72 o                         
  12  10   8        251.68        260.02       119.61 o                         
  14  10   8          0.84        179.10       151.43 o                         
  16  10   8       5832.47       6363.08       313.99 o                         
   0  12   8      20838.34      22487.62       243.61 o                         
   2  12   8      39415.27      34978.67       269.55 o                         
   4  12   8     101954.73     108981.59       490.46 o                         
   6  12   8      45231.98      44903.53       546.23 o                         
   8  12   8       1591.78       1282.39       103.52 o                         
  10  12   8      32317.21      29638.70       358.05 o                         
  12  12   8        298.59        604.87       130.31 o                         
  14  12   8       5101.51       4818.28       282.73 o                         
  16  12   8        519.33        537.72       286.13 o                         
   2  14   8       1090.52        927.94        60.92 o                         
   4  14   8     439167.22     452293.50      5111.52 o                         
   6  14   8       5868.24       6013.47       105.28 o                         
   8  14   8       6358.79       6701.33       176.71 o                         
  10  14   8        119.12        537.52       116.60 o                         
  12  14   8          0.24        -96.50       130.52 o                         
  14  14   8       1641.47       2458.87       200.32 o                         
  16  14   8       5608.69       4996.31       477.90 o                         
   0  16   8       9392.06      13303.27       257.26 o                         
   2  16   8      21004.72      22175.35       229.13 o                         
   4  16   8       3269.66       3895.29       169.14 o                         
   6  16   8       6823.53       6802.56       164.09 o                         
   8  16   8      43931.21      45794.62      1094.76 o                         
  10  16   8      81413.22      77173.39       644.97 o                         
  12  16   8      14638.28      13942.72       397.43 o                         
  14  16   8       9937.16       9982.16       358.44 o                         
  16  16   8       9550.04      10041.40       672.83 o                         
   2  18   8      40153.82      41076.15       327.39 o                         
   4  18   8        156.65        155.39        65.75 o                         
   6  18   8      38035.20      40380.22       671.67 o                         
   8  18   8      14011.05      13567.35       245.65 o                         
  10  18   8       5584.56       5743.79       208.02 o                         
  12  18   8       1383.60       1323.50       216.02 o                         
  14  18   8          0.13       -190.74       190.74 o                         
  16  18   8       1243.05       1244.41       376.23 o                         
   0  20   8       1410.36       1727.76       161.12 o                         
   2  20   8      46005.63      43018.27       392.95 o                         
   4  20   8      11085.14      10020.05       355.17 o                         
   6  20   8       3637.08       3426.03       120.40 o                         
   8  20   8        345.71        644.34       113.51 o                         
  10  20   8      24714.63      25897.53       389.33 o                         
  12  20   8        500.69        541.03       148.38 o                         
  14  20   8       2101.58       1991.11       248.99 o                         
  16  20   8      10631.71      11869.20       739.11 o                         
   2  22   8        179.87         76.01        76.58 o                         
   4  22   8      44762.80      41728.03       537.74 o                         
   6  22   8      10825.85      10300.26       186.18 o                         
   8  22   8      94537.80      88943.41       694.53 o                         
  10  22   8       1296.45       1579.16       138.39 o                         
  12  22   8       4246.72       4814.17       276.94 o                         
  14  22   8       1142.88       1041.97       257.86 o                         
  16  22   8       9036.21      10062.10       799.72 o                         
   0  24   8     129530.89     129527.19      1167.50 o                         
   2  24   8      15315.82      15166.85       242.97 o                         
   4  24   8      20346.43      20027.26       279.66 o                         
   6  24   8      21903.16      21321.79       495.03 o                         
   8  24   8       2914.10       2759.76       210.01 o                         
  10  24   8        144.21        111.18       131.83 o                         
  12  24   8          0.03         38.98       178.46 o                         
  14  24   8         73.18        185.95       233.79 o                         
  16  24   8       1139.75       1034.44       547.78 o                         
   2  26   8      11108.26      10568.04       252.21 o                         
   4  26   8      25588.35      25068.22       375.42 o                         
   6  26   8      24250.74      21980.04       434.06 o                         
   8  26   8      19273.78      20084.26       352.41 o                         
  10  26   8        377.22        712.16       173.57 o                         
  12  26   8       4537.93       4604.36       311.42 o                         
  14  26   8       6423.53       6622.73       390.98 o                         
   0  28   8        366.71        685.52       154.32 o                         
   2  28   8      16314.10      15843.97       275.31 o                         
   4  28   8       3195.71       3475.26       160.95 o                         
   6  28   8      20730.17      20412.33       401.43 o                         
   8  28   8       6833.76       6621.30       252.63 o                         
  10  28   8      34558.50      34525.97       648.31 o                         
  12  28   8          0.87        531.05       234.87 o                         
  14  28   8      14896.89      16477.07       653.89 o                         
   2  30   8        589.89        342.63       110.27 o                         
   4  30   8         87.97         -9.37       116.31 o                         
   6  30   8       3212.02       3281.83       250.45 o                         
   8  30   8        108.14        264.11       177.99 o                         
  10  30   8         51.14        593.87       240.35 o                         
  12  30   8        493.24        565.39       235.63 o                         
  14  30   8        401.50        131.29       497.98 o                         
   0  32   8        767.75        773.16       178.18 o                         
   2  32   8      17941.96      17521.31       315.69 o                         
   4  32   8      20701.31      19979.16       536.39 o                         
   6  32   8      29125.81      28077.01       499.08 o                         
   8  32   8       1873.39       2026.71       231.51 o                         
  10  32   8      58090.77      57768.70       895.70 o                         
  12  32   8       1285.61       1826.92       276.15 o                         
   2  34   8       5541.28       5420.71       247.46 o                         
   4  34   8       9736.96       9195.48       279.88 o                         
   6  34   8        435.35        391.61       165.40 o                         
   8  34   8      10931.39      11497.81       351.63 o                         
  10  34   8       7600.62       7746.53       404.58 o                         
  12  34   8          6.99       -282.19       367.23 o                         
   0  36   8      12927.22      12432.27       637.05 o                         
   2  36   8       1673.24       2273.52       188.79 o                         
   4  36   8       1513.54       1706.48       200.96 o                         
   6  36   8      19351.56      18826.42       450.20 o                         
   8  36   8       4645.63       4835.01       344.41 o                         
  10  36   8       5169.11       5451.34       359.60 o                         
   2  38   8        930.22        886.13       174.69 o                         
   4  38   8      33809.07      32847.22       577.10 o                         
   6  38   8       6705.81       6622.18       307.33 o                         
   8  38   8      14577.81      15741.45       541.59 o                         
  10  38   8        285.26        218.25       335.91 o                         
   0  40   8      15427.14      13680.63       613.29 o                         
   2  40   8       6200.27       6115.71       288.79 o                         
   4  40   8        844.07        670.86       211.15 o                         
   6  40   8       9814.43      10795.47       407.48 o                         
   8  40   8       5529.01       5276.95       377.98 o                         
  10  40   8       3836.83       3445.10       896.36 o                         
   2  42   8       1403.37       1247.24       223.01 o                         
   4  42   8       3749.90       3811.51       355.21 o                         
   6  42   8        294.01        393.60       295.89 o                         
   8  42   8       1620.67        823.90       444.60 o                         
   0  44   8       2607.90       3419.99       406.42 o                         
   2  44   8       5274.55       5032.46       342.67 o                         
   4  44   8       3452.14       3027.40       302.39 o                         
   6  44   8        121.67        216.98       397.68 o                         
   2  46   8        369.81        297.74       251.26 o                         
   4  46   8       2586.36       2806.40       379.16 o                         
   6  46   8        158.88        527.40       878.25 o                         
   0  48   8       2830.04       4325.36       575.37 o                         
   2  48   8       1705.44       1053.45       353.78 o                         
   1   1   9      98836.01      98903.92       363.45 o                         
   3   1   9        473.54        225.79        33.92 o                         
   5   1   9       1526.96       1725.75        64.43 o                         
   7   1   9      71610.34      71175.20       579.68 o                         
   9   1   9      41554.05      38717.02       560.94 o                         
  11   1   9      33277.55      31345.20       397.43 o                         
  13   1   9      16236.38      16448.44       466.62 o                         
  15   1   9       5801.03       5651.40       276.14 o                         
  17   1   9       3909.35       3812.94       303.66 o                         
   1   3   9      68149.32      66081.16      1503.02 o                         
   3   3   9      30979.23      27160.47       509.23 o                         
   5   3   9      67247.08      65930.28       496.76 o                         
   7   3   9       5404.26       5070.96       121.64 o                         
   9   3   9      48834.43      47384.49       843.74 o                         
  11   3   9        970.15       1487.64       130.09 o                         
  13   3   9      23529.96      23865.79       530.72 o                         
  15   3   9       8068.86       8919.14       315.88 o                         
  17   3   9         57.28        311.33       221.76 o                         
   1   5   9     524266.00     605238.44      8078.07 o                         
   3   5   9      25674.76      29053.26       318.98 o                         
   5   5   9      27629.81      32911.17       533.47 o                         
   7   5   9      43889.52      37641.28       323.53 o                         
   9   5   9       8103.25       8024.64       171.63 o                         
  11   5   9      14947.43      14856.18       271.97 o                         
  13   5   9        581.83        604.10       146.82 o                         
  15   5   9         39.59        114.79       204.22 o                         
  17   5   9       2794.30       2631.51       272.99 o                         
   1   7   9      80971.01      86102.43       675.14 o                         
   3   7   9      35290.18      31033.84       300.96 o                         
   5   7   9      72821.91      79038.20       952.57 o                         
   7   7   9        400.35        925.06        62.71 o                         
   9   7   9      11237.84      12523.66       398.00 o                         
  11   7   9          9.22         21.37       104.18 o                         
  13   7   9        670.91        669.49       135.09 o                         
  15   7   9        304.55        529.80       181.46 o                         
  17   7   9          3.03         19.40       213.11 o                         
   1   9   9       7181.15       5771.92       179.37 o                         
   3   9   9     194206.22     200952.66      3715.76 o                         
   5   9   9      74431.45      77306.45       745.10 o                         
   7   9   9       9086.78       8134.83       122.74 o                         
   9   9   9      14612.84      13109.35       208.90 o                         
  11   9   9        261.36        161.37       102.71 o                         
  13   9   9       3871.64       3753.71       211.74 o                         
  15   9   9       7430.77       7385.62       308.59 o                         
  17   9   9       1275.89       1441.28       431.37 o                         
   1  11   9      33670.99      38675.09       357.75 o                         
   3  11   9      28104.47      32756.32       329.02 o                         
   5  11   9      18686.26      18419.38       289.44 o                         
   7  11   9        198.09        328.22        44.55 o                         
   9  11   9        820.17        770.20        94.88 o                         
  11  11   9       3324.42       3298.43       168.35 o                         
  13  11   9      18853.51      19451.17       377.26 o                         
  15  11   9        208.00        496.58       180.19 o                         
  17  11   9       1840.12       1727.15       317.20 o                         
   1  13   9      27142.35      24396.22       674.54 o                         
   3  13   9     265054.75     288150.94      1956.49 o                         
   5  13   9      96484.73     100684.23       865.09 o                         
   7  13   9       2071.59       1635.55        90.65 o                         
   9  13   9       3490.62       4739.37       156.32 o                         
  11  13   9       5013.86       5202.21       203.30 o                         
  13  13   9         52.71        292.47       142.35 o                         
  15  13   9       2552.51       2581.09       227.92 o                         
  17  13   9       4425.08       4903.47       517.80 o                         
   1  15   9       3011.08       1531.23        78.84 o                         
   3  15   9      30950.94      29881.63       340.57 o                         
   5  15   9      69318.22      66491.23       548.61 o                         
   7  15   9       2646.78       2868.46        92.16 o                         
   9  15   9      21470.02      22018.48       616.20 o                         
  11  15   9      52654.68      48154.48       590.93 o                         
  13  15   9      10213.22       9894.93       292.20 o                         
  15  15   9       3108.42       3376.21       271.69 o                         
  17  15   9       2318.69       1140.89       526.60 o                         
   1  17   9        286.61        575.83        70.22 o                         
   3  17   9      11238.71      12007.18       213.83 o                         
   5  17   9       2655.07       2564.81        81.37 o                         
   7  17   9      79668.50      81010.50       454.49 o                         
   9  17   9        323.78        264.40       124.62 o                         
  11  17   9       7574.79       7481.19       238.66 o                         
  13  17   9       3430.78       3264.79       206.59 o                         
  15  17   9          2.54        511.22       230.68 o                         
  17  17   9       3174.79       2890.53       966.53 o                         
   1  19   9         28.50        129.86        66.59 o                         
   3  19   9      32654.07      32984.06       303.87 o                         
   5  19   9      97415.64     100263.15       640.15 o                         
   7  19   9      22326.51      22105.58       248.03 o                         
   9  19   9      11742.99      13393.97       438.83 o                         
  11  19   9      10390.56      10514.02       277.76 o                         
  13  19   9       1982.90       2264.75       222.98 o                         
  15  19   9         56.87        348.53       227.54 o                         
   1  21   9      40758.26      39187.61       349.13 o                         
   3  21   9      32733.10      32221.62       396.92 o                         
   5  21   9       6533.15       7213.93       297.45 o                         
   7  21   9        366.90        737.79       116.24 o                         
   9  21   9       5933.00       6080.54       230.05 o                         
  11  21   9        742.72        631.24       142.48 o                         
  13  21   9       4834.95       4813.18       273.24 o                         
  15  21   9       2446.53       3475.59       307.97 o                         
   1  23   9      70944.02      69711.95       563.62 o                         
   3  23   9      18782.82      19473.22       266.22 o                         
   5  23   9       8412.10       8829.40       189.77 o                         
   7  23   9      27472.63      24533.63       435.77 o                         
   9  23   9      18210.38      17331.94       320.91 o                         
  11  23   9        148.62        289.12       142.12 o                         
  13  23   9         17.16        180.22       229.49 o                         
  15  23   9          6.56        -15.97       238.16 o                         
   1  25   9      99452.03      95496.64       662.50 o                         
   3  25   9      49618.06      49619.77       482.02 o                         
   5  25   9      87891.75      84822.34       906.65 o                         
   7  25   9        282.02        878.37       124.62 o                         
   9  25   9        992.55        598.87       170.97 o                         
  11  25   9       3691.22       4034.59       221.13 o                         
  13  25   9         59.48        -47.61       210.82 o                         
  15  25   9        630.56        681.98       410.41 o                         
   1  27   9      38164.77      35898.65       397.15 o                         
   3  27   9      71704.98      70143.95       540.80 o                         
   5  27   9       1608.30       1766.38       132.97 o                         
   7  27   9       6451.68       6535.56       269.79 o                         
   9  27   9        474.30       1271.89       162.03 o                         
  11  27   9       7552.30       7775.99       353.09 o                         
  13  27   9         10.23       -116.95       250.07 o                         
  15  27   9       1502.47        875.99       462.91 o                         
   1  29   9      25355.17      23127.82       352.10 o                         
   3  29   9      15942.20      15380.29       304.46 o                         
   5  29   9       4882.34       5498.52       217.00 o                         
   7  29   9        345.28        502.60       154.00 o                         
   9  29   9      23333.79      21189.08       422.42 o                         
  11  29   9       3834.78       5024.08       455.76 o                         
  13  29   9        821.15       1109.74       337.12 o                         
   1  31   9       1381.95       1492.10       132.15 o                         
   3  31   9       6930.18       6832.14       234.08 o                         
   5  31   9       4766.74       4550.45       229.61 o                         
   7  31   9        461.46        915.33       171.94 o                         
   9  31   9       1697.22       2419.56       200.59 o                         
  11  31   9        821.56       1367.89       259.73 o                         
  13  31   9         17.09        203.28       339.91 o                         
   1  33   9      15191.12      13893.87       291.68 o                         
   3  33   9      21593.62      20368.45       381.51 o                         
   5  33   9      13099.63      13612.53       468.86 o                         
   7  33   9        260.00        765.50       177.61 o                         
   9  33   9      42195.34      44956.39       849.38 o                         
  11  33   9        321.62        964.79       352.63 o                         
  13  33   9        627.18        699.43       502.50 o                         
   1  35   9      59355.03      57901.21       609.64 o                         
   3  35   9        386.16        821.55       157.13 o                         
   5  35   9      10264.64      10345.57       337.68 o                         
   7  35   9        336.41        257.66       184.76 o                         
   9  35   9       1527.32       1358.54       280.62 o                         
  11  35   9      10180.83      11124.36       604.17 o                         
   1  37   9      10689.62      10334.32       327.04 o                         
   3  37   9      16859.31      16717.26       383.60 o                         
   5  37   9      14991.90      13899.78       396.06 o                         
   7  37   9       1941.40       2425.34       248.75 o                         
   9  37   9      11275.36      11384.93       522.27 o                         
  11  37   9        562.26        869.40       442.13 o                         
   1  39   9       7975.12       8282.54       306.58 o                         
   3  39   9      21648.16      21294.35       512.62 o                         
   5  39   9        825.95       1043.11       209.31 o                         
   7  39   9       7050.93       7425.39       356.31 o                         
   9  39   9       1257.28       2092.87       531.96 o                         
   1  41   9      32175.07      30638.34       662.56 o                         
   3  41   9        742.53       1206.79       231.22 o                         
   5  41   9       1587.64       2042.53       279.65 o                         
   7  41   9         30.55         -7.16       300.44 o                         
   9  41   9       4010.78       3814.06       977.85 o                         
   1  43   9        289.30        213.22       210.64 o                         
   3  43   9      29953.96      29491.82       640.29 o                         
   5  43   9       1686.79       2181.11       294.09 o                         
   7  43   9      11792.50      12493.98      1158.45 o                         
   1  45   9        901.32        984.36       258.91 o                         
   3  45   9        178.88        200.33       253.89 o                         
   5  45   9      12929.20      12647.62       599.60 o                         
   1  47   9       4912.81       5136.19       379.50 o                         
   3  47   9       1025.56       1131.45       397.67 o                         
   1  49   9        847.37       1072.92       837.51 o                         
   2   0  10       8772.84      11994.62       152.51 o                         
   6   0  10     112772.43     122513.55       855.59 o                         
  10   0  10      36328.79      34330.20       499.96 o                         
  14   0  10        975.44        433.38       193.73 o                         
  18   0  10        159.75       -462.85       462.85 o                         
   0   2  10     334298.34     340596.78      4242.81 o                         
   2   2  10       8516.54       7566.98       352.53 o                         
   4   2  10      30116.52      32334.62       617.30 o                         
   6   2  10      22411.48      22163.47       684.41 o                         
   8   2  10      12972.39      12543.13       236.58 o                         
  10   2  10     257444.50     251091.97      1385.96 o                         
  12   2  10        115.19        234.34       110.22 o                         
  14   2  10      69659.99      67114.41       722.96 o                         
  16   2  10       2494.22       2533.21       246.33 o                         
  18   2  10        621.88        512.83       310.77 o                         
   2   4  10     239281.34     261130.97      2453.21 o                         
   4   4  10     121263.27     118775.00       852.19 o                         
   6   4  10        117.83        101.22        46.20 o                         
   8   4  10      23609.74      22428.40       251.50 o                         
  10   4  10       5192.28       5296.28       210.72 o                         
  12   4  10       1962.24       1658.29       132.99 o                         
  14   4  10       4494.99       4626.96       229.91 o                         
  16   4  10       6298.74       6163.74       313.05 o                         
  18   4  10        238.43        -22.80       387.62 o                         
   0   6  10      95640.10     109061.33       547.14 o                         
   2   6  10      54993.92      48583.15       985.10 o                         
   4   6  10     411467.31     436892.88      5523.62 o                         
   6   6  10       2444.41       2031.96       113.08 o                         
   8   6  10        562.51        864.30        77.91 o                         
  10   6  10      40942.57      38015.67       422.49 o                         
  12   6  10       7499.61       7524.19       216.53 o                         
  14   6  10      15479.30      14820.71       365.06 o                         
  16   6  10        395.67         41.48       196.68 o                         
   2   8  10     195598.88     210812.44      1710.52 o                         
   4   8  10      56235.48      58839.70       824.17 o                         
   6   8  10        320.08        528.96        56.57 o                         
   8   8  10      98821.70      92629.45       609.78 o                         
  10   8  10      42610.23      39082.04       404.69 o                         
  12   8  10      15898.57      15127.30       317.05 o                         
  14   8  10       4527.92       4264.21       228.12 o                         
  16   8  10      12628.04      12190.13       395.70 o                         
   0  10  10     116614.94     149529.78      1540.54 o                         
   2  10  10     232182.42     237322.42      1206.37 o                         
   4  10  10         74.04        259.09        60.99 o                         
   6  10  10      25315.50      25699.29       242.76 o                         
   8  10  10      13181.02      13782.80       319.22 o                         
  10  10  10       1617.17       1828.58       124.47 o                         
  12  10  10       1169.57       1102.08       139.59 o                         
  14  10  10        231.05        188.76       152.13 o                         
  16  10  10        115.19        210.62       198.46 o                         
   2  12  10      29691.80      37508.82       229.04 o                         
   4  12  10        233.46        330.93        46.36 o                         
   6  12  10      44578.03      40049.49       342.78 o                         
   8  12  10      18169.98      18081.77       251.43 o                         
  10  12  10         29.28        145.71       105.16 o                         
  12  12  10       2114.46       2583.92       171.19 o                         
  14  12  10       3126.06       3293.61       215.01 o                         
  16  12  10       2221.41       3083.02       283.35 o                         
   0  14  10      71010.24      67799.05       518.05 o                         
   2  14  10       7856.71       8439.60       178.07 o                         
   4  14  10      28000.39      29186.32       680.21 o                         
   6  14  10       3836.41       3823.34       113.91 o                         
   8  14  10      46529.40      43992.66       666.23 o                         
  10  14  10      75810.43      72250.73       626.62 o                         
  12  14  10         17.79        -50.35       133.73 o                         
  14  14  10       3216.06       3891.44       283.32 o                         
  16  14  10          0.55        346.31       263.98 o                         
   2  16  10       4293.27       4511.28       111.44 o                         
   4  16  10      95772.09      91851.88       961.97 o                         
   6  16  10      10917.30      10469.51       168.61 o                         
   8  16  10      35643.06      34327.72       512.93 o                         
  10  16  10      18538.48      18290.32       652.43 o                         
  12  16  10       1222.36       1371.52       153.85 o                         
  14  16  10       1264.79       1301.64       241.80 o                         
  16  16  10        710.64       1038.61       277.26 o                         
   0  18  10      40116.48      42721.89       602.11 o                         
   2  18  10      22905.61      21231.86       240.69 o                         
   4  18  10       1889.79       2434.03        95.40 o                         
   6  18  10      24244.74      25805.43       500.88 o                         
   8  18  10       5266.67       5944.23       250.35 o                         
  10  18  10      27209.96      25772.00       394.46 o                         
  12  18  10       6160.01       5951.09       234.24 o                         
  14  18  10       6297.15       6579.00       310.52 o                         
  16  18  10        416.63        654.71       305.72 o                         
   2  20  10      28723.98      26657.80       330.99 o                         
   4  20  10      42179.74      41586.24       478.39 o                         
   6  20  10      84285.61      82159.86       853.74 o                         
   8  20  10      47142.03      43184.86       456.96 o                         
  10  20  10       1184.09       1669.07       165.66 o                         
  12  20  10       1610.96       1893.60       190.61 o                         
  14  20  10          3.24         38.86       296.61 o                         
  16  20  10       2995.91       3214.27       487.36 o                         
   0  22  10      48882.56      47108.44       552.86 o                         
   2  22  10     202098.00     195900.75      1156.02 o                         
   4  22  10       4139.39       3589.24       130.19 o                         
   6  22  10      39839.26      37710.45       453.36 o                         
   8  22  10         82.02        625.49       184.92 o                         
  10  22  10        755.04        589.97       142.47 o                         
  12  22  10       5462.27       5579.39       281.60 o                         
  14  22  10       1537.43       1050.10       235.67 o                         
  16  22  10       1062.68       1122.71       577.20 o                         
   2  24  10      48892.85      46772.42       526.88 o                         
   4  24  10      28313.28      27793.43       414.44 o                         
   6  24  10      51976.96      52941.20       529.89 o                         
   8  24  10       2568.23       2523.64       174.88 o                         
  10  24  10       4134.62       4269.26       223.64 o                         
  12  24  10        322.75        357.42       182.78 o                         
  14  24  10       2109.18       2531.29       287.27 o                         
   0  26  10       5297.50       5414.35       235.90 o                         
   2  26  10     171709.75     173387.11      1091.53 o                         
   4  26  10      11128.93      10996.18       226.38 o                         
   6  26  10      79466.92      75256.61       637.49 o                         
   8  26  10       3012.09       2446.84       182.54 o                         
  10  26  10         40.55        135.98       207.00 o                         
  12  26  10         15.08         50.33       210.29 o                         
  14  26  10         17.43        252.36       238.76 o                         
   2  28  10      15264.44      15494.39       333.65 o                         
   4  28  10      19074.61      19414.84       342.51 o                         
   6  28  10       7845.80       7401.93       266.26 o                         
   8  28  10       6213.27       5993.56       248.89 o                         
  10  28  10       4508.54       3858.77       227.24 o                         
  12  28  10        515.90        225.17       225.91 o                         
  14  28  10       2632.81       3467.66       431.40 o                         
   0  30  10       9911.69       9275.96       344.51 o                         
   2  30  10       7188.30       6835.09       203.43 o                         
   4  30  10        712.59        511.82       150.15 o                         
   6  30  10      11025.33      10805.27       320.56 o                         
   8  30  10      10512.47      10886.67       324.90 o                         
  10  30  10       6790.71       6085.29       297.58 o                         
  12  30  10       2006.88       2290.93       301.83 o                         
  14  30  10          0.35        280.68       536.46 o                         
   2  32  10        729.32        775.28       134.88 o                         
   4  32  10       5990.60       6780.36       241.46 o                         
   6  32  10        788.20        909.32       176.75 o                         
   8  32  10       3445.15       4075.81       235.25 o                         
  10  32  10        912.32       2448.40       375.88 o                         
  12  32  10       5038.89       5294.24       364.06 o                         
   0  34  10       1929.74       1860.46       255.99 o                         
   2  34  10      18980.66      18294.04       373.03 o                         
   4  34  10       3065.98       3234.11       229.39 o                         
   6  34  10        216.50        111.13       165.38 o                         
   8  34  10       3250.07       4282.27       274.84 o                         
  10  34  10       3581.98       4528.06       330.80 o                         
  12  34  10      17584.50      17219.41       790.01 o                         
   2  36  10      17832.63      17444.33       399.78 o                         
   4  36  10       5698.91       5616.80       275.17 o                         
   6  36  10       1379.05       1408.25       230.85 o                         
   8  36  10       8233.93       7622.11       316.86 o                         
  10  36  10       1461.85       2080.45       298.73 o                         
  12  36  10       4165.30       3777.84       715.28 o                         
   0  38  10       8230.24       8256.52       517.51 o                         
   2  38  10      18654.48      19131.51       474.84 o                         
   4  38  10        687.07        541.10       208.24 o                         
   6  38  10         65.57        250.60       193.43 o                         
   8  38  10       1377.45       2038.72       291.00 o                         
  10  38  10        414.90        436.17       339.38 o                         
   2  40  10       1166.71       1327.76       219.01 o                         
   4  40  10       6250.98       5776.99       318.85 o                         
   6  40  10       1597.20       1382.64       250.78 o                         
   8  40  10       8825.64       9161.55       458.98 o                         
  10  40  10       1448.03       1602.58       799.03 o                         
   0  42  10      38755.70      37489.62       954.89 o                         
   2  42  10      16305.11      16004.81       513.13 o                         
   4  42  10        480.85        235.17       224.20 o                         
   6  42  10      19591.39      20277.17       591.46 o                         
   8  42  10        906.04        144.87       765.07 o                         
   2  44  10       3759.74       3600.66       367.28 o                         
   4  44  10      11155.63      11426.62       451.08 o                         
   6  44  10          1.86        218.65       424.40 o                         
   0  46  10       4155.71       3750.96       707.51 o                         
   2  46  10       2089.58       1527.48       280.32 o                         
   4  46  10          5.13         50.21       515.67 o                         
   6  46  10       3081.55        719.80       756.02 o                         
   2  48  10       3092.15       2081.80       412.83 o                         
   1   1  11        177.59        611.85        57.69 o                         
   3   1  11       4616.81       4827.94        72.20 o                         
   5   1  11     147597.86     141013.98       539.42 o                         
   7   1  11     122948.98     125302.28      1549.64 o                         
   9   1  11         21.99        558.17        95.95 o                         
  11   1  11       1054.69       1053.87       116.92 o                         
  13   1  11      14353.90      14289.38       416.32 o                         
  15   1  11       1580.62       1793.89       202.66 o                         
  17   1  11          5.18        -24.21       226.90 o                         
   1   3  11      62850.10      68055.23       668.63 o                         
   3   3  11      40278.70      38211.07       448.96 o                         
   5   3  11       5296.58       7334.18       279.25 o                         
   7   3  11        621.87        588.15        64.71 o                         
   9   3  11      28934.86      27419.77       299.05 o                         
  11   3  11      25668.99      25252.30       345.87 o                         
  13   3  11      18337.01      18166.58       495.13 o                         
  15   3  11       6905.74       6205.06       299.54 o                         
  17   3  11        102.96        213.02       213.57 o                         
   1   5  11     650392.94     671270.31      5879.93 o                         
   3   5  11      84207.16      86749.88       447.10 o                         
   5   5  11     138693.78     147067.80       604.66 o                         
   7   5  11      23110.48      22150.73       282.95 o                         
   9   5  11       1505.83       1718.10       101.20 o                         
  11   5  11       4942.45       5321.07       182.35 o                         
  13   5  11         34.78        246.99       133.80 o                         
  15   5  11       4958.21       4634.43       255.52 o                         
  17   5  11         51.20        333.78       240.72 o                         
   1   7  11      36739.42      29800.61       643.44 o                         
   3   7  11     215469.47     238125.05      3028.36 o                         
   5   7  11      38193.29      45334.00       778.65 o                         
   7   7  11        136.67        324.94        47.08 o                         
   9   7  11      24583.45      24520.77       275.68 o                         
  11   7  11       9330.78       8258.95       218.88 o                         
  13   7  11      17284.99      17584.04       375.81 o                         
  15   7  11         11.29        397.56       167.02 o                         
  17   7  11         27.98        298.65       273.34 o                         
   1   9  11      11841.31      13844.79       349.54 o                         
   3   9  11       6388.46       5317.00       350.80 o                         
   5   9  11      30735.43      29992.54       436.89 o                         
   7   9  11       2234.58       1787.17        92.31 o                         
   9   9  11      14580.12      13941.85       321.28 o                         
  11   9  11        604.03        533.02       115.53 o                         
  13   9  11      18083.51      17083.53       353.89 o                         
  15   9  11       1260.30       1716.65       227.85 o                         
  17   9  11       4273.45       4707.64       391.28 o                         
   1  11  11       4470.12       6670.28       359.54 o                         
   3  11  11       9672.87      10277.40       112.16 o                         
   5  11  11       5133.22       3329.79       116.17 o                         
   7  11  11      15274.17      13452.48       227.07 o                         
   9  11  11       4187.92       4028.13       145.35 o                         
  11  11  11       1922.56       1938.74       146.32 o                         
  13  11  11        119.62        381.15       138.58 o                         
  15  11  11       1062.66       1088.53       190.28 o                         
  17  11  11        245.16        109.33       427.01 o                         
   1  13  11       8390.83       8395.06       248.85 o                         
   3  13  11      23903.45      21382.58       226.62 o                         
   5  13  11      69105.62      66394.46       939.22 o                         
   7  13  11      74204.46      67510.18       640.70 o                         
   9  13  11      11341.33      10725.89       265.31 o                         
  11  13  11       7669.39       7610.16       232.30 o                         
  13  13  11      10143.99      10017.13       291.68 o                         
  15  13  11          4.67        224.97       210.23 o                         
  17  13  11       4021.03       4706.88      1053.68 o                         
   1  15  11      43130.74      38241.21       322.36 o                         
   3  15  11       8546.23       7813.06       123.76 o                         
   5  15  11      45165.09      44330.93       288.50 o                         
   7  15  11       2186.41       2136.03       136.49 o                         
   9  15  11     113726.23     108777.59      1121.96 o                         
  11  15  11       2286.65       2764.31       171.73 o                         
  13  15  11        492.63       1074.83       175.93 o                         
  15  15  11       3217.29       3793.15       362.47 o                         
  17  15  11        204.68       -193.92       519.83 o                         
   1  17  11      35094.45      34937.04       407.58 o                         
   3  17  11       2900.06       2717.06        87.23 o                         
   5  17  11      44907.02      43819.93       425.99 o                         
   7  17  11       5399.00       4977.61       151.48 o                         
   9  17  11        333.19        729.53       121.65 o                         
  11  17  11       3349.19       3337.76       181.73 o                         
  13  17  11       2030.81       2397.19       203.79 o                         
  15  17  11        165.88        232.03       227.52 o                         
  17  17  11       1392.15        484.40       780.92 o                         
   1  19  11        118.51        171.62        67.65 o                         
   3  19  11        553.62        720.44       163.66 o                         
   5  19  11      10231.39       9932.88       468.98 o                         
   7  19  11       1478.14       1752.27       126.30 o                         
   9  19  11      59534.80      58286.40      1203.37 o                         
  11  19  11      10185.05      11290.61       318.72 o                         
  13  19  11       2673.90       3103.92       246.62 o                         
  15  19  11        132.36         45.74       244.67 o                         
   1  21  11      33084.06      35396.05       363.59 o                         
   3  21  11     114993.07     114366.24       859.64 o                         
   5  21  11      12810.33      13387.20       220.02 o                         
   7  21  11      52806.73      49790.54       502.93 o                         
   9  21  11      10500.82       9591.27       246.38 o                         
  11  21  11       2883.17       3141.34       199.23 o                         
  13  21  11        230.99       1012.09       229.28 o                         
  15  21  11         68.76        160.68       228.82 o                         
   1  23  11      28131.03      29005.00       474.84 o                         
   3  23  11      44631.14      42337.79       382.83 o                         
   5  23  11       3797.14       4357.77       172.70 o                         
   7  23  11      21186.57      20547.03       431.05 o                         
   9  23  11       1223.37       1061.50       138.91 o                         
  11  23  11         19.86        133.85       144.49 o                         
  13  23  11       3630.95       3915.92       314.41 o                         
  15  23  11       1066.17       1621.89       312.82 o                         
   1  25  11      10765.01       9263.88       203.76 o                         
   3  25  11      60249.67      57413.77       513.58 o                         
   5  25  11       3848.80       3836.45       247.25 o                         
   7  25  11      54151.61      50889.79       590.80 o                         
   9  25  11       3141.39       3491.65       196.74 o                         
  11  25  11       6532.11       6587.26       319.74 o                         
  13  25  11      15052.76      15661.54       504.01 o                         
  15  25  11         15.50        142.80       405.08 o                         
   1  27  11       1958.98       2385.83       134.56 o                         
   3  27  11       5689.42       6749.30       189.59 o                         
   5  27  11       6600.47       6069.54       217.07 o                         
   7  27  11         57.26        -25.98       152.23 o                         
   9  27  11       3416.29       4116.88       236.56 o                         
  11  27  11       1457.09       1129.88       262.19 o                         
  13  27  11         20.86        145.48       246.56 o                         
  15  27  11       1829.98       1946.14       491.21 o                         
   1  29  11      11020.81      11781.86       247.37 o                         
   3  29  11      29054.47      27641.64       410.33 o                         
   5  29  11      10178.74       9609.34       294.80 o                         
   7  29  11      14717.11      14549.66       368.91 o                         
   9  29  11       2402.66       2367.08       217.12 o                         
  11  29  11      17509.73      16688.52       459.99 o                         
  13  29  11       2110.44       2163.45       319.55 o                         
   1  31  11       1877.99       1806.24       142.92 o                         
   3  31  11          8.46        145.96       129.95 o                         
   5  31  11       1855.87       2124.51       186.52 o                         
   7  31  11      15478.29      13959.02       373.41 o                         
   9  31  11        883.58        738.86       227.25 o                         
  11  31  11      20212.83      21869.46       593.98 o                         
  13  31  11      16056.04      14602.16      1182.70 o                         
   1  33  11         46.09        182.08       133.37 o                         
   3  33  11         51.00       -135.07       138.37 o                         
   5  33  11       8150.31       8361.85       301.89 o                         
   7  33  11       3192.49       3128.84       230.20 o                         
   9  33  11       1799.43       2328.80       225.26 o                         
  11  33  11       4622.37       4942.70       346.37 o                         
  13  33  11       5636.50       5457.38       799.03 o                         
   1  35  11      20124.85      19903.24       419.91 o                         
   3  35  11       7357.17       8158.12       277.01 o                         
   5  35  11        879.82       1276.63       190.37 o                         
   7  35  11      11367.28      12240.43       377.91 o                         
   9  35  11       1953.35       2383.14       280.56 o                         
  11  35  11      14013.84      13526.98       530.69 o                         
   1  37  11      14575.04      13741.10       372.42 o                         
   3  37  11       3250.18       3104.89       347.89 o                         
   5  37  11      12444.71      12800.08       394.11 o                         
   7  37  11         72.04        130.07       203.98 o                         
   9  37  11        370.92        352.47       259.98 o                         
  11  37  11        970.94        627.82       401.87 o                         
   1  39  11        736.25        586.18       250.67 o                         
   3  39  11      15288.81      16577.79       510.75 o                         
   5  39  11       1874.63       1728.74       231.18 o                         
   7  39  11       9550.81       9954.35       409.05 o                         
   9  39  11       4494.32       5090.78       384.24 o                         
   1  41  11       7859.34       7964.29       356.46 o                         
   3  41  11        725.48       1162.50       225.79 o                         
   5  41  11        392.72        223.93       225.76 o                         
   7  41  11       6766.05       7365.59       462.27 o                         
   9  41  11       6366.15       5953.10      1020.85 o                         
   1  43  11      16225.19      15689.49       535.39 o                         
   3  43  11       1595.03       1307.62       265.34 o                         
   5  43  11       1915.52       2485.04       297.47 o                         
   7  43  11        773.42       1288.46       494.07 o                         
   1  45  11       2266.08       2463.54       309.92 o                         
   3  45  11        710.67       1241.83       275.73 o                         
   5  45  11       1070.62       1569.71       336.86 o                         
   1  47  11         63.96       -296.98       296.98 o                         
   3  47  11       8739.04       8046.63       580.90 o                         
   0   0  12     255144.73     244245.11      1236.06 o                         
   4   0  12       3820.17       3007.00        94.48 o                         
   8   0  12      58728.40      60533.62       579.29 o                         
  12   0  12      25560.93      24633.93       540.19 o                         
  16   0  12        346.20        447.02       274.93 o                         
   2   2  12      21611.25      19015.50       236.67 o                         
   4   2  12      70382.44      71697.73       299.39 o                         
   6   2  12      80878.20      80797.95       598.06 o                         
   8   2  12      20370.20      19288.45       385.37 o                         
  10   2  12       4423.42       5243.96       405.17 o                         
  12   2  12      16075.14      15615.67       353.75 o                         
  14   2  12        123.08        584.40       167.31 o                         
  16   2  12       1378.11       1013.58       200.37 o                         
  18   2  12        901.09       1651.73       403.86 o                         
   0   4  12     156890.11     197166.59      6166.66 o                         
   2   4  12     429460.06     451886.97      2421.84 o                         
   4   4  12      30694.76      38449.11       820.02 o                         
   6   4  12        143.94        367.97        54.55 o                         
   8   4  12       5413.15       5931.43       139.27 o                         
  10   4  12      22502.53      21301.02       305.22 o                         
  12   4  12       4865.75       5320.47       203.25 o                         
  14   4  12        117.09         95.00       149.30 o                         
  16   4  12       1208.69       1349.31       212.40 o                         
  18   4  12       1813.16       2231.85       771.87 o                         
   2   6  12      34432.66      36002.18       192.96 o                         
   4   6  12      11566.16      13052.22       601.61 o                         
   6   6  12     145334.91     142284.53      1038.52 o                         
   8   6  12         95.31        443.15        61.68 o                         
  10   6  12       9197.36       9845.24       216.41 o                         
  12   6  12       5155.18       6319.67       437.47 o                         
  14   6  12       3535.43       3460.79       215.82 o                         
  16   6  12          0.30        311.47       196.56 o                         
   0   8  12      21155.07      23719.29      1257.42 o                         
   2   8  12     130000.54     130578.26      1291.23 o                         
   4   8  12     375640.44     397678.59      3047.44 o                         
   6   8  12      67883.20      63240.38       770.83 o                         
   8   8  12      23826.51      23322.77       279.36 o                         
  10   8  12       5983.15       5235.93       170.35 o                         
  12   8  12       1325.68       1509.29       148.89 o                         
  14   8  12      10280.01       9968.75       314.56 o                         
  16   8  12        325.74        959.63       266.13 o                         
   2  10  12      43847.78      46380.54       306.77 o                         
   4  10  12      79883.12      78501.02      1277.09 o                         
   6  10  12      23840.55      23163.58       645.90 o                         
   8  10  12       1659.45       1174.22        92.51 o                         
  10  10  12      21705.82      19920.10       328.89 o                         
  12  10  12        122.49        204.65       137.41 o                         
  14  10  12       1154.68       1553.98       182.54 o                         
  16  10  12        302.87        206.76       215.77 o                         
   0  12  12      84811.78      77990.83      1037.04 o                         
   2  12  12      83448.33      81693.51       845.96 o                         
   4  12  12      20753.25      21457.71       303.22 o                         
   6  12  12      25261.70      23798.34      1057.60 o                         
   8  12  12       6663.59       7085.22       225.88 o                         
  10  12  12       8969.49       8857.48       358.77 o                         
  12  12  12       7510.56       6914.77       244.99 o                         
  14  12  12      16901.05      16945.96       452.74 o                         
  16  12  12       1732.70       1732.16       249.09 o                         
   2  14  12       4140.47       3513.77       108.91 o                         
   4  14  12      36675.44      36994.04       542.27 o                         
   6  14  12      58514.50      59653.59       491.79 o                         
   8  14  12     127078.66     121470.10      1460.73 o                         
  10  14  12       4492.60       4655.65       190.63 o                         
  12  14  12         25.16        252.40       130.04 o                         
  14  14  12       1941.86       1642.71       220.36 o                         
  16  14  12        707.63        839.22       235.72 o                         
   0  16  12     418322.88     446365.44      4668.31 o                         
   2  16  12       2891.95       3275.67        89.96 o                         
   4  16  12      23971.51      22846.87       320.30 o                         
   6  16  12      57590.10      57690.91       651.37 o                         
   8  16  12       1182.95       1283.35       140.12 o                         
  10  16  12       7194.91       7588.76       376.73 o                         
  12  16  12       6074.05       6848.50       268.14 o                         
  14  16  12      12050.63      13029.21       570.54 o                         
  16  16  12       2587.64       3721.74       343.52 o                         
   2  18  12      85504.98      85836.12      1026.75 o                         
   4  18  12      22271.29      25182.20       285.17 o                         
   6  18  12      17293.73      17118.84       281.30 o                         
   8  18  12      15281.09      14498.57       277.51 o                         
  10  18  12        643.38        764.59       128.88 o                         
  12  18  12       1833.48       2396.20       199.01 o                         
  14  18  12       1342.84       1403.79       219.23 o                         
  16  18  12        116.54        554.33       378.76 o                         
   0  20  12        175.84        252.68       104.25 o                         
   2  20  12        114.95        224.85        78.31 o                         
   4  20  12         36.85        369.29        90.64 o                         
   6  20  12      22608.78      20101.17       376.16 o                         
   8  20  12       4800.21       4190.32       201.47 o                         
  10  20  12      17555.55      15656.54       360.61 o                         
  12  20  12       6183.04       6243.89       273.52 o                         
  14  20  12       8910.51       9567.96       369.39 o                         
  16  20  12        196.55       -449.72       449.72 o                         
   2  22  12     130531.55     126240.88       910.20 o                         
   4  22  12       7050.66       6770.83       161.68 o                         
   6  22  12       2081.04       1477.29       125.58 o                         
   8  22  12       1271.10       1320.87       139.64 o                         
  10  22  12       3198.49       3071.41       190.16 o                         
  12  22  12         19.13        182.07       159.62 o                         
  14  22  12        114.56        529.34       237.10 o                         
   0  24  12     109853.72      98837.76       925.28 o                         
   2  24  12      18010.88      17487.49       368.99 o                         
   4  24  12      14046.37      14020.03       258.77 o                         
   6  24  12      15383.59      13998.06       432.52 o                         
   8  24  12       2046.94       1448.63       154.74 o                         
  10  24  12      10978.48      11317.31       320.66 o                         
  12  24  12       6178.95       6928.18       315.71 o                         
  14  24  12        496.95        248.61       240.33 o                         
   2  26  12       1822.02       2018.94       124.22 o                         
   4  26  12       1399.33       1676.55       139.03 o                         
   6  26  12       4107.44       4837.63       224.83 o                         
   8  26  12         17.22        217.10       161.58 o                         
  10  26  12       3921.54       3710.36       215.85 o                         
  12  26  12        406.75        484.23       236.46 o                         
  14  26  12         14.21        -55.02       239.93 o                         
   0  28  12     112045.33     111445.18      1131.90 o                         
   2  28  12       9220.64       9645.10       276.76 o                         
   4  28  12         90.46        131.38       122.67 o                         
   6  28  12      35097.99      33321.23       649.44 o                         
   8  28  12       7461.97       7974.49       280.00 o                         
  10  28  12      15269.36      15261.41       384.36 o                         
  12  28  12        626.51        938.20       238.92 o                         
  14  28  12       1996.14       1676.84       396.64 o                         
   2  30  12        227.29        290.47       126.22 o                         
   4  30  12        818.09        793.21       167.57 o                         
   6  30  12      25077.37      23563.41       457.88 o                         
   8  30  12         79.09        -29.65       155.15 o                         
  10  30  12      10899.96       9568.75       364.81 o                         
  12  30  12       1652.29       1932.28       314.01 o                         
  14  30  12        954.23       1358.12       583.99 o                         
   0  32  12       2274.85       2346.67       255.84 o                         
   2  32  12      13499.94      12471.29       305.20 o                         
   4  32  12       1246.84        989.67       182.18 o                         
   6  32  12      40316.05      40185.33       604.22 o                         
   8  32  12        496.47        341.90       164.73 o                         
  10  32  12       9935.14       9724.85       371.42 o                         
  12  32  12      11295.42      11868.09       489.44 o                         
   2  34  12       1363.97       1238.48       170.94 o                         
   4  34  12      10684.13      10476.09       369.57 o                         
   6  34  12      31617.12      33701.50       574.51 o                         
   8  34  12        314.27        271.29       176.51 o                         
  10  34  12       1731.55       1856.55       271.61 o                         
  12  34  12        722.10       1381.37       808.08 o                         
   0  36  12      75211.43      73259.76      1189.05 o                         
   2  36  12       2817.40       3065.69       215.91 o                         
   4  36  12      16398.26      15487.81       432.93 o                         
   6  36  12      13013.51      12318.30       435.98 o                         
   8  36  12       7035.49       7442.15       373.09 o                         
  10  36  12       2015.12       2281.84       293.64 o                         
  12  36  12      15106.71      15622.92      1215.52 o                         
   2  38  12       1669.70       1184.35       214.05 o                         
   4  38  12      11086.21      10949.71       389.40 o                         
   6  38  12       2554.06       3068.38       272.04 o                         
   8  38  12         49.04        276.59       250.99 o                         
  10  38  12       5362.85       4875.15       527.68 o                         
   0  40  12       3143.55       2975.46       373.27 o                         
   2  40  12      25734.83      24906.79       601.94 o                         
   4  40  12       1273.96       1357.98       233.22 o                         
   6  40  12        821.27       1360.96       248.67 o                         
   8  40  12       4850.66       5322.91       445.60 o                         
  10  40  12         34.71        357.64       540.98 o                         
   2  42  12      12361.37      12107.50       472.99 o                         
   4  42  12         71.53        191.81       231.98 o                         
   6  42  12      17254.81      17623.20       565.54 o                         
   8  42  12       2053.48       3251.29       675.61 o                         
   0  44  12      11753.12      11312.99       723.33 o                         
   2  44  12       2440.94       2283.46       294.49 o                         
   4  44  12        509.89       1067.61       272.10 o                         
   6  44  12       1980.08       1943.52       472.75 o                         
   2  46  12       2259.45       2587.81       321.93 o                         
   4  46  12       6559.24       6236.90       529.33 o                         
   0  48  12        731.28       1189.94      1340.01 o                         
   2  48  12       2350.62       2161.63       699.09 o                         
   1   1  13      88972.89     108721.40       742.53 o                         
   3   1  13      12669.12      14016.86       258.34 o                         
   5   1  13       8568.62       9313.23       576.80 o                         
   7   1  13     160069.16     160475.53      1302.46 o                         
   9   1  13      39494.43      38200.06       352.11 o                         
  11   1  13       2762.02       2828.51       159.46 o                         
  13   1  13      19299.26      18335.09       411.49 o                         
  15   1  13       3411.10       3354.26       232.76 o                         
  17   1  13       1072.95        867.86       217.89 o                         
   1   3  13       1045.39       1463.18        53.90 o                         
   3   3  13       3120.62       2877.52       111.38 o                         
   5   3  13      30158.36      34123.02       494.51 o                         
   7   3  13      21048.78      22909.15       211.77 o                         
   9   3  13       1459.14       1668.06       101.24 o                         
  11   3  13        135.43        717.90       114.40 o                         
  13   3  13         44.02         64.86       155.70 o                         
  15   3  13       5067.74       4887.97       270.60 o                         
  17   3  13        388.45        269.78       229.45 o                         
   1   5  13      21964.29      20804.33       528.41 o                         
   3   5  13     477553.62     532068.00      3229.84 o                         
   5   5  13       7759.90       7238.67       123.90 o                         
   7   5  13     261065.17     261995.38      1981.68 o                         
   9   5  13      12837.91      10997.38       216.57 o                         
  11   5  13      25722.74      23423.92       377.90 o                         
  13   5  13      12846.72      12791.99       350.14 o                         
  15   5  13       3040.06       3519.88       245.54 o                         
  17   5  13      20641.88      21294.26       689.89 o                         
   1   7  13       2097.45       3178.74        95.76 o                         
   3   7  13      53274.67      65358.21       660.80 o                         
   5   7  13      18024.01      16887.97       538.86 o                         
   7   7  13      43747.85      39699.58       649.79 o                         
   9   7  13      25455.19      24784.39       310.19 o                         
  11   7  13      23556.81      23805.55       734.52 o                         
  13   7  13      10893.65      11260.40       316.45 o                         
  15   7  13       5265.58       5157.36       284.77 o                         
  17   7  13       2259.21       1589.55       354.64 o                         
   1   9  13      52934.85      54051.62      1152.63 o                         
   3   9  13     410557.19     441121.31      5073.19 o                         
   5   9  13       4231.98       4580.08       197.68 o                         
   7   9  13       5557.89       6110.56       142.30 o                         
   9   9  13      10807.67      10470.04       265.53 o                         
  11   9  13      10532.20      10420.95       262.47 o                         
  13   9  13       1065.59       1495.47       164.86 o                         
  15   9  13       2767.99       2459.22       214.60 o                         
  17   9  13       7071.86       7327.86       530.49 o                         
   1  11  13      36859.11      36954.30       466.77 o                         
   3  11  13      66484.25      67721.70       586.79 o                         
   5  11  13       1682.12       2009.95       149.85 o                         
   7  11  13       7801.35       8099.96       180.64 o                         
   9  11  13      21661.37      21364.94       364.47 o                         
  11  11  13      31630.48      29913.68       450.06 o                         
  13  11  13      17028.79      16313.64       385.93 o                         
  15  11  13        185.33        290.71       200.28 o                         
  17  11  13       8115.54       9387.35       679.08 o                         
   1  13  13     166556.58     168375.39       970.55 o                         
   3  13  13      37856.48      37584.55       410.48 o                         
   5  13  13     103561.93      97711.72      1266.52 o                         
   7  13  13       8573.09       8449.71       261.07 o                         
   9  13  13       3154.41       2974.25       179.42 o                         
  11  13  13       1184.88       1152.72       155.51 o                         
  13  13  13       3714.14       4174.95       243.09 o                         
  15  13  13        319.55        124.72       194.02 o                         
  17  13  13       1709.61       1978.33       937.10 o                         
   1  15  13         15.13        207.91        54.54 o                         
   3  15  13       8756.54       8150.84       121.48 o                         
   5  15  13     130693.08     133477.08      1087.20 o                         
   7  15  13       1221.37       1188.69       125.57 o                         
   9  15  13      13668.32      14386.27       292.98 o                         
  11  15  13       3521.85       3745.52       186.38 o                         
  13  15  13      12599.56      12696.15       357.43 o                         
  15  15  13        478.31        646.31       216.64 o                         
   1  17  13     145011.00     154290.81      2908.63 o                         
   3  17  13       2182.91       2483.24       124.39 o                         
   5  17  13      15601.05      15585.19       187.21 o                         
   7  17  13      22099.88      20092.93       339.77 o                         
   9  17  13      12960.42      12468.30       269.06 o                         
  11  17  13       2560.82       2804.26       191.47 o                         
  13  17  13      12834.30      14201.12       579.84 o                         
  15  17  13        904.11       1119.65       244.36 o                         
   1  19  13      45486.50      44030.66       550.25 o                         
   3  19  13      35117.20      38116.86       575.85 o                         
   5  19  13     118981.26     122192.06      1318.31 o                         
   7  19  13        110.50        133.70        96.82 o                         
   9  19  13       8903.83       8910.12       292.52 o                         
  11  19  13       1212.95       1047.22       164.91 o                         
  13  19  13       5618.39       6289.06       303.36 o                         
  15  19  13       6104.97       6121.40       391.59 o                         
   1  21  13        154.07        623.84       138.98 o                         
   3  21  13       6572.81       7125.65       252.57 o                         
   5  21  13       8603.76       7359.10       167.98 o                         
   7  21  13       2656.74       2980.99       152.31 o                         
   9  21  13        786.88        581.14       169.86 o                         
  11  21  13        417.90        399.82       165.56 o                         
  13  21  13       1348.59        799.27       202.55 o                         
  15  21  13       1426.52       1633.06       290.11 o                         
   1  23  13     134696.72     136375.97       681.03 o                         
   3  23  13        149.96        182.99        86.45 o                         
   5  23  13      97496.21      92792.80       986.69 o                         
   7  23  13       1372.90       1327.82       142.28 o                         
   9  23  13         12.60        192.03       136.14 o                         
  11  23  13       1738.73       2235.08       232.30 o                         
  13  23  13        192.17       -199.78       199.78 o                         
  15  23  13         26.30        268.07       374.62 o                         
   1  25  13      77457.35      78620.97       658.14 o                         
   3  25  13      19874.75      18989.91       357.74 o                         
   5  25  13        875.46        948.86       183.19 o                         
   7  25  13       2850.39       3303.19       192.87 o                         
   9  25  13      14349.76      14564.58       346.35 o                         
  11  25  13       1516.30       2270.48       203.27 o                         
  13  25  13        632.76        729.50       207.91 o                         
  15  25  13        729.51       1065.96       460.63 o                         
   1  27  13      33934.50      32448.05       375.29 o                         
   3  27  13         80.09        222.04       120.50 o                         
   5  27  13      22581.67      21605.53       531.92 o                         
   7  27  13       4930.42       5022.24       250.77 o                         
   9  27  13       6712.38       6942.41       275.92 o                         
  11  27  13       2882.93       2768.47       241.97 o                         
  13  27  13       1623.12       2003.43       278.37 o                         
   1  29  13      42504.36      41033.72       464.17 o                         
   3  29  13      19986.77      19565.26       403.41 o                         
   5  29  13       5810.24       5955.69       245.55 o                         
   7  29  13      15788.98      15409.77       383.40 o                         
   9  29  13       6314.38       6687.19       293.72 o                         
  11  29  13        988.54       1485.77       224.43 o                         
  13  29  13         96.53        672.68       266.03 o                         
   1  31  13       7289.88       6898.41       221.02 o                         
   3  31  13        759.33        654.96       145.86 o                         
   5  31  13      10163.95      10789.40       334.64 o                         
   7  31  13        203.53        176.62       163.32 o                         
   9  31  13       4026.30       4550.01       252.70 o                         
  11  31  13       3744.48       4305.25       473.92 o                         
  13  31  13       1130.97       1511.52       409.33 o                         
   1  33  13       2552.97       2931.59       197.85 o                         
   3  33  13       8117.34       7422.91       326.70 o                         
   5  33  13       7667.49       8127.49       304.96 o                         
   7  33  13        205.05        399.34       188.49 o                         
   9  33  13       8645.77       9260.23       333.82 o                         
  11  33  13       9745.62      10570.21       456.18 o                         
  13  33  13       1882.98        894.10       552.30 o                         
   1  35  13       7163.98       7817.39       287.96 o                         
   3  35  13      25287.64      26115.45       530.01 o                         
   5  35  13      38808.97      39163.56       621.44 o                         
   7  35  13        519.70        570.55       189.52 o                         
   9  35  13        272.42        280.59       188.22 o                         
  11  35  13       1517.16       2860.56       520.45 o                         
   1  37  13      11049.80      10596.74       357.29 o                         
   3  37  13       3742.87       4150.46       271.91 o                         
   5  37  13          7.80         53.41       236.47 o                         
   7  37  13         39.40        -46.95       194.53 o                         
   9  37  13       5779.92       5956.73       390.13 o                         
  11  37  13       2781.51       2506.71       548.68 o                         
   1  39  13       1724.14       1965.05       261.50 o                         
   3  39  13       4698.37       4523.23       286.53 o                         
   5  39  13       7777.99       7286.12       352.43 o                         
   7  39  13       2279.85       2479.84       270.23 o                         
   9  39  13        452.49       1214.10       345.72 o                         
   1  41  13       5799.14       6399.07       361.24 o                         
   3  41  13       5028.20       5127.23       341.36 o                         
   5  41  13      12230.62      14055.56       470.71 o                         
   7  41  13       6895.14       6311.06       417.30 o                         
   9  41  13        338.60         65.64       762.81 o                         
   1  43  13       6808.93       6289.27       384.75 o                         
   3  43  13        369.50        482.63       306.63 o                         
   5  43  13       7171.38       6880.46       376.73 o                         
   7  43  13      12798.02      14082.94      2908.64 o                         
   1  45  13       2307.92       2243.20       306.05 o                         
   3  45  13         21.19        -53.41       267.15 o                         
   5  45  13       8801.92       8744.36       644.23 o                         
   1  47  13       2683.86       3257.73       584.27 o                         
   3  47  13       2708.39       2780.04       481.25 o                         
   2   0  14       1149.82       1161.19        86.52 o                         
   6   0  14     111792.01     114297.72       949.05 o                         
  10   0  14       8419.52       7860.62       261.50 o                         
  14   0  14      14591.19      14087.51       542.88 o                         
   0   2  14        526.17        116.73        64.61 o                         
   2   2  14        685.10        191.73        42.21 o                         
   4   2  14     258926.98     276130.22      2007.14 o                         
   6   2  14     154015.45     157332.31      1184.49 o                         
   8   2  14       6341.36       5310.73       136.53 o                         
  10   2  14      25957.34      25176.92       331.65 o                         
  12   2  14      25486.54      24221.51       387.28 o                         
  14   2  14       5132.65       4996.97       256.66 o                         
  16   2  14         73.15        -45.16       190.41 o                         
   2   4  14      63400.93      60145.45       740.81 o                         
   4   4  14      55255.74      62200.53       592.14 o                         
   6   4  14     210495.12     216238.34      2096.87 o                         
   8   4  14       9170.55       9093.32       168.12 o                         
  10   4  14       5873.61       5028.22       168.18 o                         
  12   4  14       9034.38       9391.74       320.80 o                         
  14   4  14      10565.05       9324.62       306.43 o                         
  16   4  14        806.65        805.89       197.35 o                         
   0   6  14      59292.93      59344.51      1180.15 o                         
   2   6  14       6392.55       4896.17       199.45 o                         
   4   6  14      51429.13      55110.21       857.77 o                         
   6   6  14      17242.71      16452.25       719.49 o                         
   8   6  14      97676.08      91938.70       548.83 o                         
  10   6  14       8543.11       7493.66       252.90 o                         
  12   6  14      78290.84      75583.78       722.93 o                         
  14   6  14        423.09        940.17       168.15 o                         
  16   6  14       1436.73       1831.68       268.47 o                         
   2   8  14     280907.97     330414.22      6408.10 o                         
   4   8  14       2258.13       2348.94       115.19 o                         
   6   8  14       3226.07       4201.52       113.80 o                         
   8   8  14      18161.37      16925.16       265.77 o                         
  10   8  14      20658.29      19539.20       362.92 o                         
  12   8  14        600.73       1283.79       155.05 o                         
  14   8  14        422.17        727.20       161.54 o                         
  16   8  14         15.62        123.97       228.21 o                         
   0  10  14       6682.92      12181.31       487.58 o                         
   2  10  14      67890.43      79334.02      1107.39 o                         
   4  10  14      11681.46      10544.64       193.83 o                         
   6  10  14       2928.99       3212.90       170.05 o                         
   8  10  14      53236.65      51338.71       491.57 o                         
  10  10  14       6469.30       6451.49       352.89 o                         
  12  10  14      30538.66      28282.50       433.35 o                         
  14  10  14         23.56        282.98       155.87 o                         
  16  10  14       1042.66        881.03       244.18 o                         
   2  12  14       1144.59       1236.60        64.97 o                         
   4  12  14       2553.22       2423.89       172.39 o                         
   6  12  14     136548.47     127219.41      1275.77 o                         
   8  12  14       7368.09       7335.18       311.40 o                         
  10  12  14      24687.68      23516.04       699.34 o                         
  12  12  14       2695.13       3053.88       225.30 o                         
  14  12  14      11309.80      11851.87       456.86 o                         
  16  12  14        408.58        -25.69       217.42 o                         
   0  14  14     243655.09     248708.69      1571.40 o                         
   2  14  14      71683.31      76392.41       864.59 o                         
   4  14  14      66286.31      61794.27       823.26 o                         
   6  14  14       4724.48       5178.79       156.61 o                         
   8  14  14      33529.27      31602.90       384.74 o                         
  10  14  14       6122.51       6008.37       205.54 o                         
  12  14  14        987.15        760.85       215.20 o                         
  14  14  14       2995.97       3027.31       242.17 o                         
  16  14  14       2098.36       1969.34       269.30 o                         
   2  16  14       1225.50        745.68        65.46 o                         
   4  16  14       1763.93       1842.22        74.77 o                         
   6  16  14      71850.91      66256.88       911.74 o                         
   8  16  14       4287.01       4389.32       167.31 o                         
  10  16  14      24573.70      21446.10       435.44 o                         
  12  16  14       6650.87       7011.26       279.27 o                         
  14  16  14       6900.40       6448.54       332.87 o                         
  16  16  14         24.80        320.57       276.85 o                         
   0  18  14     176474.95     179589.00      1493.29 o                         
   2  18  14       7230.30       6184.53       117.24 o                         
   4  18  14       9807.29       8954.01       146.20 o                         
   6  18  14      29376.72      27626.26       567.98 o                         
   8  18  14       3936.59       3542.52       163.29 o                         
  10  18  14       4979.66       4924.38       224.43 o                         
  12  18  14       5355.11       5094.02       245.44 o                         
  14  18  14       4117.95       4424.82       283.00 o                         
  16  18  14          5.07       -577.20       767.34 o                         
   2  20  14     129386.11     131342.84       768.87 o                         
   4  20  14       1579.70       1586.16        83.81 o                         
   6  20  14         25.48        208.81       108.08 o                         
   8  20  14         17.16       -140.35       140.35 o                         
  10  20  14       5404.71       5115.20       272.88 o                         
  12  20  14        118.60        209.47       168.86 o                         
  14  20  14        607.00        636.48       210.08 o                         
  16  20  14        972.96       2075.66       894.10 o                         
   0  22  14     135255.30     131416.67       924.99 o                         
   2  22  14     125439.07     128828.91       958.99 o                         
   4  22  14      31160.73      31645.73       324.77 o                         
   6  22  14      23947.25      23089.00       399.44 o                         
   8  22  14        155.36         64.07       134.47 o                         
  10  22  14       9311.42       8243.38       274.72 o                         
  12  22  14       4835.12       5507.64       261.98 o                         
  14  22  14        509.19        523.61       215.05 o                         
   2  24  14      94792.33      91995.55       574.12 o                         
   4  24  14       1593.38       1814.85       133.84 o                         
   6  24  14      27729.70      26307.94       477.72 o                         
   8  24  14        464.94        440.94       153.33 o                         
  10  24  14       8741.45       8764.22       287.03 o                         
  12  24  14        246.38        870.14       190.71 o                         
  14  24  14       1163.72       1155.33       255.64 o                         
   0  26  14      31316.01      28773.41       490.77 o                         
   2  26  14      19831.78      19085.58       355.15 o                         
   4  26  14      33103.48      31150.68       417.24 o                         
   6  26  14       5953.53       5757.45       241.15 o                         
   8  26  14       2222.85       2238.05       182.31 o                         
  10  26  14       1130.76       1259.02       173.19 o                         
  12  26  14        544.73        510.54       205.79 o                         
  14  26  14         63.45        726.81       326.26 o                         
   2  28  14       7968.93       8113.79       266.51 o                         
   4  28  14         84.65        323.01       141.33 o                         
   6  28  14      34804.18      34229.54       531.23 o                         
   8  28  14        527.00        704.17       156.42 o                         
  10  28  14       6949.89       6222.16       273.62 o                         
  12  28  14         89.13        -83.89       228.52 o                         
  14  28  14       1144.54       1562.75       501.18 o                         
   0  30  14      48489.89      47338.92       838.35 o                         
   2  30  14      16445.40      15891.66       329.41 o                         
   4  30  14        797.37       1051.78       159.62 o                         
   6  30  14       2018.98       2261.30       198.70 o                         
   8  30  14       7784.96       7794.05       296.24 o                         
  10  30  14        763.02       1116.59       189.39 o                         
  12  30  14       7354.60       6673.17       418.63 o                         
   2  32  14      40509.72      40762.68       562.45 o                         
   4  32  14       2365.09       2265.24       191.86 o                         
   6  32  14       1174.81       1872.13       224.97 o                         
   8  32  14          3.72        267.43       211.07 o                         
  10  32  14          0.48        115.18       172.58 o                         
  12  32  14        164.08       -120.25       272.36 o                         
   0  34  14       5479.38       5889.11       414.58 o                         
   2  34  14       4018.38       4005.98       224.64 o                         
   4  34  14      20243.73      20057.43       473.63 o                         
   6  34  14         83.60        452.02       177.39 o                         
   8  34  14        601.98        792.62       240.01 o                         
  10  34  14       1333.60       1233.18       232.92 o                         
  12  34  14         13.92        209.53       415.07 o                         
   2  36  14       7798.89       8197.33       331.38 o                         
   4  36  14       4823.34       5268.66       290.02 o                         
   6  36  14       7261.40       7361.64       340.22 o                         
   8  36  14        259.52       -118.20       189.08 o                         
  10  36  14         44.04        174.50       256.08 o                         
   0  38  14      40516.29      38002.95       909.45 o                         
   2  38  14      30890.27      29703.73       591.45 o                         
   4  38  14        658.77        204.78       206.68 o                         
   6  38  14      11997.20      12428.14       436.61 o                         
   8  38  14       6126.00       6538.82       377.67 o                         
  10  38  14       1635.87       1346.68       402.69 o                         
   2  40  14        247.50         63.75       219.17 o                         
   4  40  14       3427.30       4327.09       330.02 o                         
   6  40  14       9603.16       8910.53       391.97 o                         
   8  40  14        512.74        175.60       302.70 o                         
  10  40  14       1130.64       1172.51       640.58 o                         
   0  42  14      18507.12      17995.88       860.68 o                         
   2  42  14       3498.65       4093.12       326.41 o                         
   4  42  14       2622.15       2674.05       308.92 o                         
   6  42  14       1301.87       2054.83       342.96 o                         
   8  42  14      13516.58      12250.49      1158.93 o                         
   2  44  14         68.18         -6.26       249.29 o                         
   4  44  14       1593.99       1359.00       293.70 o                         
   6  44  14       7571.20       8444.68       568.85 o                         
   0  46  14      29007.88      29684.45      1235.21 o                         
   2  46  14      11581.53      11744.29       588.82 o                         
   4  46  14       3398.11       3177.68       526.66 o                         
   1   1  15      59674.27      52231.59       518.14 o                         
   3   1  15      14827.39      11549.22       151.08 o                         
   5   1  15      18567.08      11797.42       209.06 o                         
   7   1  15         37.16        218.22        65.73 o                         
   9   1  15        596.24        500.71       120.56 o                         
  11   1  15        315.40        657.62       120.05 o                         
  13   1  15       3267.61       3441.48       214.08 o                         
  15   1  15        525.24        786.21       180.10 o                         
  17   1  15        748.69        679.74       287.66 o                         
   1   3  15       6206.63       8359.55       212.49 o                         
   3   3  15     105423.66     115178.48       512.57 o                         
   5   3  15      11138.66      14280.16       157.85 o                         
   7   3  15       4262.52       4854.73       106.60 o                         
   9   3  15       5509.47       5661.60       151.91 o                         
  11   3  15       4468.07       3609.49       233.30 o                         
  13   3  15        263.79        325.85       150.38 o                         
  15   3  15        301.96        629.33       188.08 o                         
  17   3  15        426.03         60.42       312.60 o                         
   1   5  15     182674.05     177317.27      1117.10 o                         
   3   5  15       2662.25        985.11        46.76 o                         
   5   5  15     114553.98     109782.91      1378.46 o                         
   7   5  15       1455.20       1737.94       237.03 o                         
   9   5  15      18856.44      19010.25       461.00 o                         
  11   5  15      20510.91      19528.24       339.39 o                         
  13   5  15        292.16        816.28       156.69 o                         
  15   5  15       3184.22       3802.58       252.10 o                         
  17   5  15        698.58       1305.06       456.42 o                         
   1   7  15     159094.39     165620.36      1018.89 o                         
   3   7  15      12045.70      13237.67       148.14 o                         
   5   7  15     122522.05     121651.90      1612.76 o                         
   7   7  15      12165.63      11332.39       458.73 o                         
   9   7  15       5705.89       6068.22       183.17 o                         
  11   7  15      15211.58      15987.36       418.45 o                         
  13   7  15       5507.85       5718.21       326.49 o                         
  15   7  15        917.92       1267.73       217.81 o                         
  17   7  15       1556.03       1363.92       372.45 o                         
   1   9  15       8276.98       9399.16       302.10 o                         
   3   9  15      85160.16      99690.70      1254.26 o                         
   5   9  15      23547.87      22617.88       268.94 o                         
   7   9  15       4837.05       4627.08       124.53 o                         
   9   9  15      35756.51      35434.63       412.64 o                         
  11   9  15         48.04        131.71       118.53 o                         
  13   9  15       1327.47       1484.25       172.37 o                         
  15   9  15       2780.33       2728.44       247.13 o                         
  17   9  15          8.45       -348.46       381.00 o                         
   1  11  15     170241.06     197208.72      1933.70 o                         
   3  11  15       7060.06       6842.69       130.66 o                         
   5  11  15      69557.71      69192.45       890.92 o                         
   7  11  15       8814.26       9376.63       487.26 o                         
   9  11  15      18633.69      16718.82       296.34 o                         
  11  11  15       8375.90       8098.14       441.62 o                         
  13  11  15      20189.17      20419.49       462.12 o                         
  15  11  15       5889.61       5754.57       309.30 o                         
  17  11  15        287.90       -220.29       508.16 o                         
   1  13  15     285375.31     317441.00      3099.65 o                         
   3  13  15      39837.99      42250.31       568.49 o                         
   5  13  15      39856.72      37151.74       433.39 o                         
   7  13  15      90194.69      85235.15       644.24 o                         
   9  13  15        121.63        118.84       106.32 o                         
  11  13  15       7995.44       8143.44       246.15 o                         
  13  13  15       8575.74       8573.26       525.39 o                         
  15  13  15        357.50        680.48       302.36 o                         
  17  13  15       2007.86       2969.76       789.97 o                         
   1  15  15      46838.62      48861.86       296.05 o                         
   3  15  15      10949.67      10829.41       377.07 o                         
   5  15  15       6164.80       6215.60       161.84 o                         
   7  15  15       4076.29       4276.06       158.36 o                         
   9  15  15      25144.31      23534.63       407.13 o                         
  11  15  15       3092.66       2837.53       191.64 o                         
  13  15  15       1891.04       1731.60       246.84 o                         
  15  15  15        220.77        203.32       210.25 o                         
   1  17  15     200292.44     220441.94      1573.34 o                         
   3  17  15       3012.34       3152.17        91.89 o                         
   5  17  15      25113.82      23222.96       281.80 o                         
   7  17  15      46678.45      47113.45       460.12 o                         
   9  17  15      10405.87      10625.58       289.03 o                         
  11  17  15       2938.26       2648.47       191.60 o                         
  13  17  15       6095.82       6551.91       330.65 o                         
  15  17  15        303.69        415.60       222.61 o                         
   1  19  15       6100.27       6057.89       124.51 o                         
   3  19  15     159181.44     160877.19       886.54 o                         
   5  19  15       2868.45       3226.01       113.22 o                         
   7  19  15      73085.52      71845.71       654.98 o                         
   9  19  15      13126.24      12525.25       341.85 o                         
  11  19  15       1113.44        868.34       161.07 o                         
  13  19  15       3638.18       3952.02       254.05 o                         
  15  19  15        324.60        659.27       331.64 o                         
   1  21  15      86329.31      88950.97       641.69 o                         
   3  21  15      14789.75      14394.75       238.00 o                         
   5  21  15      26998.91      28248.77       422.59 o                         
   7  21  15       5433.16       5252.86       267.33 o                         
   9  21  15       1282.92        834.46       143.30 o                         
  11  21  15        196.03        270.75       169.61 o                         
  13  21  15       3777.25       4468.81       283.75 o                         
  15  21  15        205.84        233.53       280.51 o                         
   1  23  15         61.52        168.24        90.27 o                         
   3  23  15      77133.60      75674.17       548.56 o                         
   5  23  15       5989.36       6160.83       227.50 o                         
   7  23  15      21471.47      19963.31       401.02 o                         
   9  23  15      27475.50      24963.42       437.80 o                         
  11  23  15      15126.32      16147.38       436.66 o                         
  13  23  15       4234.99       4665.68       293.51 o                         
  15  23  15        277.99        180.37       600.97 o                         
   1  25  15      29961.15      30893.11       370.44 o                         
   3  25  15      15040.19      14514.44       290.45 o                         
   5  25  15       9275.68       8883.60       271.44 o                         
   7  25  15      16277.57      16277.59       357.49 o                         
   9  25  15       2776.73       3661.34       211.40 o                         
  11  25  15       9534.63       9368.58       314.71 o                         
  13  25  15       1869.22       2060.08       239.69 o                         
   1  27  15      13447.54      13120.44       265.91 o                         
   3  27  15         21.76        -50.45       122.80 o                         
   5  27  15       3592.01       3594.19       202.99 o                         
   7  27  15      12684.51      12798.55       368.23 o                         
   9  27  15        221.72        330.02       157.09 o                         
  11  27  15        439.23        961.52       181.48 o                         
  13  27  15       3211.41       3683.73       361.90 o                         
   1  29  15       3324.12       3511.25       182.70 o                         
   3  29  15       6651.16       7152.66       235.61 o                         
   5  29  15        584.94        830.52       163.42 o                         
   7  29  15      17273.05      15781.82       391.21 o                         
   9  29  15       1678.25       1408.56       190.08 o                         
  11  29  15       3465.94       3476.88       242.96 o                         
  13  29  15      12245.87      13705.64       657.43 o                         
   1  31  15       9286.05       9410.43       284.68 o                         
   3  31  15          3.84        428.05       142.74 o                         
   5  31  15       5998.82       6447.86       332.97 o                         
   7  31  15       1577.45       1600.66       193.44 o                         
   9  31  15          1.86          4.57       172.27 o                         
  11  31  15      11207.24      11544.56       419.82 o                         
  13  31  15       3920.15       3905.49       489.45 o                         
   1  33  15       8651.85       7811.54       280.08 o                         
   3  33  15       3828.89       3662.67       239.73 o                         
   5  33  15          4.83        170.74       188.18 o                         
   7  33  15       1084.01       1469.54       201.06 o                         
   9  33  15        689.83        366.08       183.42 o                         
  11  33  15       2153.09       2402.13       297.55 o                         
   1  35  15       9222.72       9235.42       312.44 o                         
   3  35  15       1182.30       1602.23       229.14 o                         
   5  35  15       5596.74       5346.56       294.78 o                         
   7  35  15      20492.09      21898.79       517.30 o                         
   9  35  15       2373.52       2513.43       238.93 o                         
  11  35  15      14451.80      15856.11       693.46 o                         
   1  37  15        826.96        797.32       196.66 o                         
   3  37  15       1530.20       1331.74       214.74 o                         
   5  37  15        554.38        825.97       206.87 o                         
   7  37  15       9906.80      10024.72       405.29 o                         
   9  37  15          6.30        394.05       328.33 o                         
  11  37  15        216.16        550.46       467.70 o                         
   1  39  15      28713.54      28903.59       700.63 o                         
   3  39  15        903.54        467.61       206.48 o                         
   5  39  15        474.40        632.62       223.13 o                         
   7  39  15       3246.29       3774.27       335.16 o                         
   9  39  15       5985.89       5525.15       754.63 o                         
   1  41  15       1435.29       1934.75       279.37 o                         
   3  41  15        161.24        588.72       243.06 o                         
   5  41  15       1445.83       1530.70       263.82 o                         
   7  41  15      10309.56       9951.67       454.30 o                         
   9  41  15       2995.72       4411.63      1106.87 o                         
   1  43  15      11900.83      11442.19       473.70 o                         
   3  43  15       3610.46       3662.17       332.42 o                         
   5  43  15       6779.14       8129.74       427.95 o                         
   7  43  15        769.50        464.25       367.72 o                         
   1  45  15       1693.23       1912.78       401.54 o                         
   3  45  15        699.71        562.03       303.17 o                         
   5  45  15       1109.02       1747.37       422.77 o                         
   1  47  15      18374.52      17375.75      1308.56 o                         
   3  47  15       3883.38       3295.06       698.22 o                         
   0   0  16     126740.88     103555.33      1195.82 o                         
   4   0  16      19619.00      18069.39       258.78 o                         
   8   0  16      29989.76      27852.04       406.63 o                         
  12   0  16       1646.08       1781.21       211.91 o                         
  16   0  16         21.36       -283.87       296.00 o                         
   2   2  16      10457.36      13900.29       255.02 o                         
   4   2  16     129355.98     138626.56       671.47 o                         
   6   2  16      14393.32      13737.23       406.99 o                         
   8   2  16      12840.37      12874.16       280.09 o                         
  10   2  16      10714.53       9817.71       228.14 o                         
  12   2  16      22134.14      21304.57       674.01 o                         
  14   2  16         24.99         29.51       166.67 o                         
  16   2  16       1893.64       1879.03       223.08 o                         
   0   4  16     197393.78     209510.27      2696.68 o                         
   2   4  16      30301.66      28401.62       321.75 o                         
   4   4  16      75154.51      71057.60       774.10 o                         
   6   4  16     113904.38     110874.13       910.61 o                         
   8   4  16        700.42       1146.24        85.32 o                         
  10   4  16      18078.26      18328.51       319.91 o                         
  12   4  16       3657.48       3251.68       190.99 o                         
  14   4  16       1398.92       1395.26       191.06 o                         
  16   4  16       1567.54       1407.73       236.36 o                         
   2   6  16      18432.77      19356.93       408.60 o                         
   4   6  16      15838.77      17204.90       123.22 o                         
   6   6  16     195592.70     187012.59      1292.17 o                         
   8   6  16        109.00        691.41        91.78 o                         
  10   6  16       7410.45       7725.51       217.56 o                         
  12   6  16       5088.06       6628.81       344.26 o                         
  14   6  16       1305.25       1777.24       271.28 o                         
  16   6  16       1247.98       1234.46       232.94 o                         
   0   8  16      29339.73      33983.52      1018.41 o                         
   2   8  16      18564.70      16814.76       252.75 o                         
   4   8  16      15866.93      14828.15       302.84 o                         
   6   8  16      66001.21      67374.96       621.59 o                         
   8   8  16       2760.45       2449.45       116.14 o                         
  10   8  16      82056.70      78227.54       659.37 o                         
  12   8  16      26574.71      25622.12       444.06 o                         
  14   8  16       1097.48        934.67       239.02 o                         
  16   8  16       1847.37       1920.27       283.96 o                         
   2  10  16      99702.05      97953.73      2254.48 o                         
   4  10  16      40853.22      37836.43       442.91 o                         
   6  10  16      59467.32      60560.91       722.22 o                         
   8  10  16        129.98        452.06       120.56 o                         
  10  10  16       1977.43       1566.45       153.77 o                         
  12  10  16       5438.71       6017.17       272.11 o                         
  14  10  16       4578.11       3848.18       259.35 o                         
  16  10  16         51.81        277.78       232.48 o                         
   0  12  16     135209.50     134267.50       870.39 o                         
   2  12  16      36109.52      33096.66       287.73 o                         
   4  12  16      45468.16      47648.90       760.36 o                         
   6  12  16     129492.80     128312.14      1504.10 o                         
   8  12  16       8894.10       8454.41       212.14 o                         
  10  12  16      34994.11      35597.26       552.08 o                         
  12  12  16      49180.73      47690.51       616.47 o                         
  14  12  16       9922.74      10968.53       392.58 o                         
  16  12  16        490.68        405.10       252.54 o                         
   2  14  16       8280.19       8194.32       133.79 o                         
   4  14  16         99.48        111.95        56.77 o                         
   6  14  16      22923.67      23735.26       414.51 o                         
   8  14  16       3161.80       2958.07       147.58 o                         
  10  14  16      12471.57      12877.89       284.48 o                         
  12  14  16       2214.07       1914.07       188.23 o                         
  14  14  16        414.48        166.82       190.83 o                         
  16  14  16        182.16        259.72       287.98 o                         
   0  16  16     150763.78     155155.47      1447.30 o                         
   2  16  16      96803.48      94247.87       603.04 o                         
   4  16  16      47113.55      41945.35       316.67 o                         
   6  16  16     133776.16     130440.29       946.94 o                         
   8  16  16         63.24         60.44        96.10 o                         
  10  16  16      31472.56      30343.55       475.31 o                         
  12  16  16       8264.17       8331.59       297.81 o                         
  14  16  16       1592.98       2031.71       234.67 o                         
  16  16  16          7.26        124.27       482.82 o                         
   2  18  16     100981.42     106604.41       745.68 o                         
   4  18  16       2789.44       2568.06       121.84 o                         
   6  18  16      40680.49      41532.66       522.88 o                         
   8  18  16       3987.08       4752.60       205.88 o                         
  10  18  16       3031.21       2907.02       210.68 o                         
  12  18  16        910.50       1389.93       227.55 o                         
  14  18  16       4031.63       3850.29       307.46 o                         
  16  18  16        148.02       -147.13       744.70 o                         
   0  20  16      11881.42      10389.80       329.13 o                         
   2  20  16      27319.87      25318.71       485.77 o                         
   4  20  16      36918.53      34856.65       673.69 o                         
   6  20  16      51169.11      48195.79      1238.86 o                         
   8  20  16      14517.16      14315.47       324.32 o                         
  10  20  16        123.75        361.75       158.41 o                         
  12  20  16       6983.89       7618.52       301.84 o                         
  14  20  16       1266.08        983.44       230.62 o                         
  16  20  16        222.69       -441.39       760.55 o                         
   2  22  16       2506.30       2534.22       121.14 o                         
   4  22  16       3810.63       3594.00       162.41 o                         
   6  22  16       6199.91       6293.59       233.40 o                         
   8  22  16      10507.86       9923.55       289.52 o                         
  10  22  16        186.66        323.17       147.93 o                         
  12  22  16       5612.90       5590.02       342.82 o                         
  14  22  16       1832.33       2257.02       260.14 o                         
   0  24  16     139033.12     131948.73      1582.03 o                         
   2  24  16       8285.13       9128.41       355.18 o                         
   4  24  16      13440.94      13515.38       386.78 o                         
   6  24  16       5296.38       5079.26       261.87 o                         
   8  24  16      25999.41      25978.85       451.33 o                         
  10  24  16        377.60        735.48       187.09 o                         
  12  24  16      22062.26      21656.86       467.87 o                         
  14  24  16       4129.25       4185.83       307.33 o                         
   2  26  16      13700.26      12909.73       282.75 o                         
   4  26  16       3309.99       3211.20       193.82 o                         
   6  26  16       6344.71       5508.22       240.60 o                         
   8  26  16       2423.75       2855.79       202.29 o                         
  10  26  16       2429.28       2176.53       188.56 o                         
  12  26  16       3567.80       3135.50       237.58 o                         
  14  26  16       3145.65       3771.30       559.40 o                         
   0  28  16      47201.05      45347.33       763.00 o                         
   2  28  16      30781.80      27857.83       711.66 o                         
   4  28  16       7177.21       7405.01       265.84 o                         
   6  28  16       3609.94       3330.71       213.33 o                         
   8  28  16       5347.46       5024.51       255.49 o                         
  10  28  16       6569.56       7730.98       297.61 o                         
  12  28  16       8734.74       9777.74       386.86 o                         
  14  28  16       2082.65       2603.07       871.46 o                         
   2  30  16      16244.89      16520.24       360.66 o                         
   4  30  16       2687.11       2957.42       261.19 o                         
   6  30  16       6150.23       6177.99       265.97 o                         
   8  30  16        561.80        554.46       177.76 o                         
  10  30  16        548.53        836.05       181.73 o                         
  12  30  16       7274.56       7690.33       382.64 o                         
   0  32  16     137457.27     136346.41      2492.14 o                         
   2  32  16      20245.26      19819.49       409.10 o                         
   4  32  16      10199.29      10527.42       358.46 o                         
   6  32  16        156.87        116.50       169.74 o                         
   8  32  16          5.09         68.23       174.24 o                         
  10  32  16      10803.55      11180.03       370.45 o                         
  12  32  16       3903.35       5296.25       561.29 o                         
   2  34  16       2892.64       2816.93       229.02 o                         
   4  34  16          8.70        112.14       219.12 o                         
   6  34  16      18889.15      19553.44       550.01 o                         
   8  34  16        861.22        809.04       195.17 o                         
  10  34  16       5880.98       5764.40       298.22 o                         
  12  34  16        302.03        592.39       427.16 o                         
   0  36  16       9201.89       8129.61       615.92 o                         
   2  36  16       3920.95       3822.15       260.30 o                         
   4  36  16       2999.71       2929.69       247.61 o                         
   6  36  16         22.14        421.07       204.19 o                         
   8  36  16      13554.24      13728.01       440.33 o                         
  10  36  16      11537.61      13112.38       541.05 o                         
   2  38  16       3457.60       3856.96       297.57 o                         
   4  38  16       5711.67       5879.20       374.51 o                         
   6  38  16          6.61         79.31       220.39 o                         
   8  38  16        954.60       1001.44       228.49 o                         
  10  38  16        324.02       -556.83       590.78 o                         
   0  40  16       5868.67       6513.78       472.10 o                         
   2  40  16         11.63        519.88       238.27 o                         
   4  40  16        955.36       1232.57       265.96 o                         
   6  40  16         36.78        492.25       229.26 o                         
   8  40  16       3878.10       3666.61       399.93 o                         
   2  42  16        691.90        883.40       252.37 o                         
   4  42  16         82.68        298.48       250.44 o                         
   6  42  16      10941.15      11385.32       498.95 o                         
   8  42  16        281.20        384.56       588.94 o                         
   0  44  16       1181.36       2345.17       559.16 o                         
   2  44  16        497.41        580.78       265.76 o                         
   4  44  16       3250.25       4061.80       490.94 o                         
   6  44  16          0.44        523.44       439.71 o                         
   2  46  16       7117.20       7122.00       660.50 o                         
   4  46  16        741.89       -507.03       507.03 o                         
   1   1  17      95743.99     106255.84       648.07 o                         
   3   1  17       1783.28       1240.13       143.25 o                         
   5   1  17       5274.85       4955.80       234.20 o                         
   7   1  17      62625.99      58828.33       385.86 o                         
   9   1  17        404.01        401.61        87.09 o                         
  11   1  17         30.88        148.88       110.91 o                         
  13   1  17       3725.93       3688.78       227.89 o                         
  15   1  17       2138.65       2002.43       216.59 o                         
  17   1  17       5455.65       5353.54       424.73 o                         
   1   3  17      75959.34      78010.55       628.20 o                         
   3   3  17      53613.97      57772.27       355.16 o                         
   5   3  17      10677.75      12491.64       267.13 o                         
   7   3  17       6155.53       6228.56       281.35 o                         
   9   3  17      24563.32      22735.00       303.46 o                         
  11   3  17      16012.19      15143.73       327.74 o                         
  13   3  17      10278.98      10725.60       354.19 o                         
  15   3  17      14810.09      14774.76       425.22 o                         
  17   3  17       2287.62       2316.24       356.58 o                         
   1   5  17     287133.78     297961.31      2432.73 o                         
   3   5  17      14367.93      18173.00       202.22 o                         
   5   5  17      66468.60      67662.51       941.54 o                         
   7   5  17      94676.89      97026.16       543.01 o                         
   9   5  17       4217.04       4591.88       155.77 o                         
  11   5  17      14013.67      13791.34       316.23 o                         
  13   5  17       8489.10       9230.91       294.84 o                         
  15   5  17       2023.57       2072.17       345.15 o                         
  17   5  17       2427.52       2291.57       461.70 o                         
   1   7  17      18076.26      28639.54       316.32 o                         
   3   7  17      36368.79      40742.06       487.48 o                         
   5   7  17        129.37        307.88        73.71 o                         
   7   7  17       8853.66       9745.10       328.43 o                         
   9   7  17      31428.29      26969.06       362.68 o                         
  11   7  17       5496.18       5681.86       259.38 o                         
  13   7  17      12367.58      12238.62       346.89 o                         
  15   7  17       9848.80       9865.98       398.47 o                         
  17   7  17       1033.65        814.39       407.99 o                         
   1   9  17      95101.40     107493.62      1110.37 o                         
   3   9  17      26600.86      27366.48       336.76 o                         
   5   9  17      91120.98      93779.55       838.61 o                         
   7   9  17      35505.80      35095.70       373.35 o                         
   9   9  17       9088.50       9158.12       506.58 o                         
  11   9  17       4595.26       4527.02       194.67 o                         
  13   9  17       1342.51       1440.19       204.69 o                         
  15   9  17       7086.96       8427.23       380.71 o                         
  17   9  17       4977.74       5644.12       587.67 o                         
   1  11  17       8752.61       9771.64       220.60 o                         
   3  11  17      45325.60      48000.80       823.09 o                         
   5  11  17        199.96        342.77        67.75 o                         
   7  11  17      60690.73      61375.17       701.38 o                         
   9  11  17      10272.55       9892.58       311.09 o                         
  11  11  17       4716.27       4792.88       201.99 o                         
  13  11  17      13436.02      13186.88       507.12 o                         
  15  11  17       1558.83       1349.41       230.62 o                         
  17  11  17       2173.08       2168.47       774.13 o                         
   1  13  17     101602.53     102123.59       961.97 o                         
   3  13  17        262.75        366.89        64.72 o                         
   5  13  17     146661.56     143159.75      1296.07 o                         
   7  13  17      11603.68      10997.16       236.94 o                         
   9  13  17       3800.08       3788.69       212.74 o                         
  11  13  17        808.79       1176.57       157.81 o                         
  13  13  17          7.86        -78.10       176.01 o                         
  15  13  17       5259.70       5604.14       309.29 o                         
  17  13  17        428.17       -187.87       620.21 o                         
   1  15  17      25283.55      27974.83       319.07 o                         
   3  15  17      80957.97      83026.91       567.60 o                         
   5  15  17       7674.13       7314.08       179.90 o                         
   7  15  17        875.90       1559.24       115.76 o                         
   9  15  17       6906.84       6802.90       240.25 o                         
  11  15  17         90.53        484.52       150.88 o                         
  13  15  17       3833.08       3601.67       253.75 o                         
  15  15  17       2704.48       2659.64       276.57 o                         
   1  17  17      52759.99      49011.66       675.19 o                         
   3  17  17       2578.32       2808.03       157.25 o                         
   5  17  17      28562.16      28181.71       404.82 o                         
   7  17  17      12823.28      11470.85       283.22 o                         
   9  17  17       2299.41       2742.57       181.14 o                         
  11  17  17       1993.36       2176.20       186.31 o                         
  13  17  17       1036.38       1228.86       220.07 o                         
  15  17  17        487.58        401.40       322.15 o                         
   1  19  17      93395.56      89275.87       819.38 o                         
   3  19  17      20589.43      20527.42       522.42 o                         
   5  19  17       7576.36       7017.08       224.14 o                         
   7  19  17       6475.46       7611.34       379.73 o                         
   9  19  17         12.45        118.88       139.17 o                         
  11  19  17       3782.04       4046.72       228.13 o                         
  13  19  17       1056.86       1215.99       199.70 o                         
  15  19  17       1659.33       1375.05       252.84 o                         
   1  21  17       2285.54       2929.25       145.02 o                         
   3  21  17       4260.63       4624.91       172.14 o                         
   5  21  17      17841.61      17508.11       421.67 o                         
   7  21  17      30560.51      28934.51       445.02 o                         
   9  21  17      20614.58      18788.61       488.74 o                         
  11  21  17        262.49        503.80       159.77 o                         
  13  21  17         43.12       -149.71       188.12 o                         
  15  21  17        114.31        135.78       309.61 o                         
   1  23  17      86742.22      83921.05       588.64 o                         
   3  23  17          9.15        801.85       129.47 o                         
   5  23  17        604.03        631.16       126.42 o                         
   7  23  17      41831.64      43124.30       552.58 o                         
   9  23  17       2898.81       3125.19       200.27 o                         
  11  23  17       9157.35      10227.67       323.65 o                         
  13  23  17       8222.72       7813.34       436.82 o                         
  15  23  17       1059.17       1582.21       805.82 o                         
   1  25  17      18570.72      18399.33       315.46 o                         
   3  25  17      15083.26      15749.91       547.85 o                         
   5  25  17      66548.52      66362.05      1022.77 o                         
   7  25  17      14191.33      12790.69       458.54 o                         
   9  25  17      17067.22      16716.38       381.35 o                         
  11  25  17       1446.95       1298.77       230.78 o                         
  13  25  17        102.74        245.11       314.20 o                         
   1  27  17       7169.88       6762.01       219.94 o                         
   3  27  17       7100.75       7013.26       283.79 o                         
   5  27  17       1156.81       1119.57       163.16 o                         
   7  27  17       9139.24      10269.32       337.87 o                         
   9  27  17         10.18        -37.52       166.97 o                         
  11  27  17         56.31        276.60       182.54 o                         
  13  27  17       1773.91       2399.48       271.95 o                         
   1  29  17      42955.56      43412.43       560.10 o                         
   3  29  17       1482.49       2519.49       188.70 o                         
   5  29  17      41865.26      42076.35       631.56 o                         
   7  29  17        135.96        587.48       177.73 o                         
   9  29  17        523.27        243.86       215.48 o                         
  11  29  17       2200.62       2883.92       229.26 o                         
  13  29  17       3081.77       3454.96       415.63 o                         
   1  31  17     125765.68     122651.48      1228.30 o                         
   3  31  17      77958.30      79444.80       988.39 o                         
   5  31  17      22955.54      22768.62       464.47 o                         
   7  31  17       1014.39       1145.79       191.33 o                         
   9  31  17        309.60        295.59       195.48 o                         
  11  31  17         17.64        621.22       201.06 o                         
  13  31  17       1050.54        900.43       463.87 o                         
   1  33  17         60.57        656.78       174.01 o                         
   3  33  17         31.48        563.49       184.69 o                         
   5  33  17       3348.05       3774.14       359.22 o                         
   7  33  17       1884.37       1590.69       206.84 o                         
   9  33  17        531.96        512.39       196.85 o                         
  11  33  17       1288.86       1628.70       255.90 o                         
   1  35  17      22554.43      22377.74       639.19 o                         
   3  35  17       2069.36       1878.12       214.91 o                         
   5  35  17      24171.21      24860.32       555.70 o                         
   7  35  17       1461.41       1241.57       232.81 o                         
   9  35  17       9593.34       9918.47       367.78 o                         
  11  35  17       2083.77       2607.01       510.74 o                         
   1  37  17         38.03        167.19       214.71 o                         
   3  37  17       5575.18       5642.43       309.37 o                         
   5  37  17       2963.99       3242.78       270.36 o                         
   7  37  17       5859.27       5958.35       343.03 o                         
   9  37  17        470.42        290.17       224.21 o                         
   1  39  17        746.21        964.35       236.58 o                         
   3  39  17       2755.86       3170.03       299.04 o                         
   5  39  17      14119.18      14382.78       472.63 o                         
   7  39  17        314.77        613.10       244.58 o                         
   9  39  17      12107.92      14235.82      1055.85 o                         
   1  41  17      16304.55      16255.23       533.10 o                         
   3  41  17       3684.47       4760.69       465.11 o                         
   5  41  17         19.79        523.57       246.19 o                         
   7  41  17       4339.90       3334.95       392.52 o                         
   1  43  17         97.92        309.45       268.21 o                         
   3  43  17         76.13        335.03       255.67 o                         
   5  43  17       1093.36       1048.73       360.71 o                         
   7  43  17        453.92        383.09       408.49 o                         
   1  45  17       7995.44       6836.01       451.95 o                         
   3  45  17       3484.07       3800.01       450.77 o                         
   5  45  17       2916.04       2765.45       781.21 o                         
   2   0  18       7697.03      10667.21       259.78 o                         
   6   0  18      35413.07      33266.08       417.90 o                         
  10   0  18        338.13        443.01       154.47 o                         
  14   0  18        127.24       -246.20       246.20 o                         
   0   2  18      61722.73      63085.21       521.12 o                         
   2   2  18     221309.55     228047.84      1187.18 o                         
   4   2  18       7784.47       7907.23       205.65 o                         
   6   2  18      74164.16      75419.92      1067.23 o                         
   8   2  18      20978.03      19462.30       635.16 o                         
  10   2  18      23554.28      21701.01       410.56 o                         
  12   2  18       5490.90       5621.88       231.68 o                         
  14   2  18        776.37        889.13       174.17 o                         
  16   2  18       2885.44       2742.04       282.03 o                         
   2   4  18      23361.91      24956.23       777.51 o                         
   4   4  18      29969.32      27528.58       465.96 o                         
   6   4  18      27558.50      23829.56       501.38 o                         
   8   4  18      26731.07      25628.58       307.36 o                         
  10   4  18      16708.26      16773.13       658.39 o                         
  12   4  18       5317.00       5260.98       293.37 o                         
  14   4  18        869.24       1641.51       220.88 o                         
  16   4  18       1221.78       1034.92       236.20 o                         
   0   6  18      19645.58      17707.93       505.23 o                         
   2   6  18      84581.84      95773.94       897.56 o                         
   4   6  18      10366.65      10964.24       190.85 o                         
   6   6  18      54871.29      51292.84      1100.56 o                         
   8   6  18      34441.49      33040.65       415.36 o                         
  10   6  18       1628.60       1321.72       136.94 o                         
  12   6  18      44032.81      41918.82       654.06 o                         
  14   6  18       8865.85       8762.60       357.50 o                         
  16   6  18       5522.77       5573.11       334.46 o                         
   2   8  18      15653.25      14652.00       422.85 o                         
   4   8  18      23909.94      21236.25       244.49 o                         
   6   8  18        431.15        620.00        87.71 o                         
   8   8  18      76931.19      69854.45       995.65 o                         
  10   8  18      21313.93      19898.19       446.37 o                         
  12   8  18        231.34        877.06       183.84 o                         
  14   8  18       1781.55       2124.11       302.25 o                         
  16   8  18         12.42         97.17       275.63 o                         
   0  10  18        168.41         29.22        56.06 o                         
   2  10  18     142592.77     148123.03      1295.61 o                         
   4  10  18      42399.03      44805.38      1109.24 o                         
   6  10  18       8155.11       9545.66       787.03 o                         
   8  10  18        590.77       1014.98       113.48 o                         
  10  10  18      21919.56      20905.01       485.29 o                         
  12  10  18       9138.18       8648.82       311.60 o                         
  14  10  18       2771.22       2703.63       302.77 o                         
  16  10  18       5876.81       7004.75       407.44 o                         
   2  12  18       8966.83       7474.82       144.35 o                         
   4  12  18       5930.08       5974.97       189.37 o                         
   6  12  18      51951.00      52133.55       750.00 o                         
   8  12  18      37272.16      36497.23       592.52 o                         
  10  12  18         59.04         66.11       128.60 o                         
  12  12  18          0.39        994.81       181.35 o                         
  14  12  18       7962.01       8239.57       400.50 o                         
  16  12  18        912.17        716.48       316.32 o                         
   0  14  18      93768.52      90798.13      1401.78 o                         
   2  14  18      37528.49      35311.46       341.31 o                         
   4  14  18      75477.49      71398.16      1517.85 o                         
   6  14  18      44047.11      40791.75       449.80 o                         
   8  14  18      45931.78      42846.42       622.02 o                         
  10  14  18       7714.75       7151.63       318.20 o                         
  12  14  18        684.79        314.72       156.48 o                         
  14  14  18         34.69        248.93       190.85 o                         
  16  14  18         27.19        733.78       410.18 o                         
   2  16  18      28789.51      27328.04       419.42 o                         
   4  16  18      30175.33      26636.91       311.67 o                         
   6  16  18       1051.50       1411.52       156.36 o                         
   8  16  18       8139.17       7999.76       250.83 o                         
  10  16  18       1859.65       1529.21       166.08 o                         
  12  16  18        352.21        349.15       156.53 o                         
  14  16  18        330.33        334.00       195.62 o                         
  16  16  18        789.91       -294.26       613.42 o                         
   0  18  18      50528.47      51234.25      1204.95 o                         
   2  18  18      55787.66      60785.41       571.31 o                         
   4  18  18        148.30        430.69        95.89 o                         
   6  18  18      34532.63      31616.42       486.85 o                         
   8  18  18      29529.78      29111.43       481.19 o                         
  10  18  18       1042.26       1117.24       157.96 o                         
  12  18  18        916.90       1127.01       175.70 o                         
  14  18  18       1297.19       1563.04       233.50 o                         
  16  18  18         64.80        138.62       463.16 o                         
   2  20  18       2791.62       2625.11       122.00 o                         
   4  20  18       1953.93       2123.69       134.08 o                         
   6  20  18      77325.83      73138.43       794.36 o                         
   8  20  18      57420.69      53211.20       793.72 o                         
  10  20  18        138.17        262.97       147.38 o                         
  12  20  18        295.97        236.98       171.18 o                         
  14  20  18        697.91        726.77       229.09 o                         
   0  22  18       8535.09       7052.38       419.88 o                         
   2  22  18       3341.62       3800.63       164.49 o                         
   4  22  18       3124.64       3200.15       175.91 o                         
   6  22  18       1495.72       1556.14       158.05 o                         
   8  22  18      19716.35      18221.00       602.45 o                         
  10  22  18       3142.06       2829.28       197.81 o                         
  12  22  18       2363.53       1887.09       214.85 o                         
  14  22  18       4812.87       5188.38       342.44 o                         
   2  24  18      60412.31      58886.70       679.66 o                         
   4  24  18       5838.69       5647.26       222.18 o                         
   6  24  18      71848.59      71455.30       724.53 o                         
   8  24  18       5832.48       5019.22       234.22 o                         
  10  24  18       5503.21       4619.36       260.70 o                         
  12  24  18       1003.81       1053.16       202.32 o                         
  14  24  18         80.33        224.40       349.07 o                         
   0  26  18       3595.59       3760.41       379.66 o                         
   2  26  18      13977.73      13945.55       332.21 o                         
   4  26  18      26763.42      25600.39       460.76 o                         
   6  26  18       4373.99       4477.31       226.08 o                         
   8  26  18       3759.79       4160.37       228.32 o                         
  10  26  18      15518.70      14914.39       414.01 o                         
  12  26  18        113.41        446.35       196.89 o                         
  14  26  18       7483.18       7893.87       644.15 o                         
   2  28  18      10729.00      10182.35       292.90 o                         
   4  28  18      40392.41      39210.89       556.76 o                         
   6  28  18      17134.09      15094.36       400.90 o                         
   8  28  18        636.57        680.54       185.81 o                         
  10  28  18        282.36        297.31       164.09 o                         
  12  28  18       1190.87       2296.33       239.68 o                         
  14  28  18       4145.30       3773.31       873.72 o                         
   0  30  18     155542.27     156762.81      1684.54 o                         
   2  30  18       1480.58       1295.18       179.85 o                         
   4  30  18      60852.09      63546.03       847.52 o                         
   6  30  18        710.31        482.34       166.01 o                         
   8  30  18       3365.57       3361.11       230.22 o                         
  10  30  18        274.09        602.05       180.88 o                         
  12  30  18       3863.47       4881.85       329.51 o                         
   2  32  18        427.96        717.75       190.89 o                         
   4  32  18      14928.62      14353.53       409.99 o                         
   6  32  18        240.26        989.28       200.60 o                         
   8  32  18         19.37        195.37       183.15 o                         
  10  32  18       1190.76       1084.46       248.77 o                         
  12  32  18          7.64         -6.01       459.01 o                         
   0  34  18      48961.24      47224.04      1116.71 o                         
   2  34  18      21917.84      21948.39       494.88 o                         
   4  34  18      14669.76      14662.91       430.66 o                         
   6  34  18       9972.87       9149.29       371.17 o                         
   8  34  18       4026.40       4454.10       286.68 o                         
  10  34  18       1575.55       1395.88       204.26 o                         
  12  34  18        645.55        421.02       676.80 o                         
   2  36  18       4453.76       4499.26       305.51 o                         
   4  36  18       9323.73       9256.94       371.09 o                         
   6  36  18      18410.08      20047.49       561.39 o                         
   8  36  18        511.71        838.66       216.91 o                         
  10  36  18       8375.59      10084.25       543.80 o                         
   0  38  18        493.65        684.81       308.42 o                         
   2  38  18       8957.12       8262.93       392.02 o                         
   4  38  18      18549.97      18903.85       513.31 o                         
   6  38  18       9530.52       9402.03       400.14 o                         
   8  38  18       5408.66       5357.74       333.39 o                         
   2  40  18         71.92       -138.78       289.33 o                         
   4  40  18      10608.67      10417.59       454.47 o                         
   6  40  18       3627.93       4439.41       375.90 o                         
   8  40  18        194.09        462.04       296.71 o                         
   0  42  18      16296.66      18758.28       903.39 o                         
   2  42  18       3001.13       2869.00       310.56 o                         
   4  42  18        508.93        885.72       271.11 o                         
   6  42  18       7406.30       8226.71       572.50 o                         
   2  44  18       3213.79       4073.57       399.68 o                         
   4  44  18       5891.84       5562.58       506.08 o                         
   6  44  18        534.91        126.76       550.04 o                         
   4  46  18      13596.35      13513.30      1432.82 o                         
   1   1  19     137643.50     131810.33       647.38 o                         
   3   1  19     288383.50     310596.56      2640.01 o                         
   5   1  19     122052.48     127206.88       854.64 o                         
   7   1  19      31989.17      30288.60       399.21 o                         
   9   1  19        503.29        639.68        97.53 o                         
  11   1  19       5722.77       4972.87       214.92 o                         
  13   1  19        109.78        156.39       161.63 o                         
  15   1  19       2560.31       2837.23       239.06 o                         
  17   1  19       2092.57       2916.46       663.65 o                         
   1   3  19      75066.09      77215.34       690.58 o                         
   3   3  19      61689.81      61047.27       927.61 o                         
   5   3  19        477.23        552.53        60.03 o                         
   7   3  19      24962.33      24627.56       266.62 o                         
   9   3  19         23.68        238.10       100.60 o                         
  11   3  19       3157.73       3137.89       188.28 o                         
  13   3  19       1989.47       2666.59       212.44 o                         
  15   3  19         62.51        493.52       229.44 o                         
  17   3  19       6548.97       6737.00       831.98 o                         
   1   5  19       6549.69      11319.22       181.54 o                         
   3   5  19       6889.15       7675.67       136.73 o                         
   5   5  19     188276.88     193256.28      1275.13 o                         
   7   5  19      13233.26      12648.39       618.63 o                         
   9   5  19      17725.48      17768.25       300.82 o                         
  11   5  19       1353.03       2054.01       166.28 o                         
  13   5  19       9042.64       8357.93       312.61 o                         
  15   5  19       3988.84       4405.59       312.78 o                         
  17   5  19        698.00       1411.34       443.26 o                         
   1   7  19       5990.48       7440.09       114.58 o                         
   3   7  19       4482.09       6323.00        93.99 o                         
   5   7  19      24270.53      23802.00       255.94 o                         
   7   7  19     129134.20     123531.80      1038.63 o                         
   9   7  19        322.45        694.31       126.00 o                         
  11   7  19      13196.30      11953.86       305.62 o                         
  13   7  19       4888.98       4287.90       253.28 o                         
  15   7  19       3822.96       3979.00       299.45 o                         
  17   7  19        684.65        937.10       690.38 o                         
   1   9  19       9121.65       7994.41       219.80 o                         
   3   9  19      48387.36      48124.61       889.71 o                         
   5   9  19      65252.89      68049.24       408.10 o                         
   7   9  19       3552.87       3255.57       141.38 o                         
   9   9  19      26589.37      25295.94       361.43 o                         
  11   9  19        340.12        710.15       134.81 o                         
  13   9  19      10631.91      11053.23       434.08 o                         
  15   9  19       3354.93       4019.90       298.89 o                         
  17   9  19       1180.07       2612.12       878.25 o                         
   1  11  19       7347.05       8435.84       152.41 o                         
   3  11  19      33265.04      36049.23       614.41 o                         
   5  11  19      56959.62      52690.86       864.64 o                         
   7  11  19      12168.92      11230.87       227.98 o                         
   9  11  19       3912.94       4156.75       171.59 o                         
  11  11  19       7281.18       7054.33       254.83 o                         
  13  11  19       1947.96       2002.88       213.45 o                         
  15  11  19       3245.72       3156.95       283.16 o                         
   1  13  19      13624.26      10949.76       177.83 o                         
   3  13  19     109814.53     106915.56      1234.15 o                         
   5  13  19       9211.15       9044.40       231.88 o                         
   7  13  19       3374.27       3685.25       186.22 o                         
   9  13  19       1139.91       1673.31       147.83 o                         
  11  13  19       5322.66       5163.21       233.28 o                         
  13  13  19       3419.60       2935.15       281.00 o                         
  15  13  19         18.28         83.19       220.68 o                         
   1  15  19       4688.41       5871.58       142.31 o                         
   3  15  19      50666.30      48266.79       774.49 o                         
   5  15  19        497.39        463.84       115.58 o                         
   7  15  19       4672.72       5429.34       209.82 o                         
   9  15  19       1239.06       1300.26       147.88 o                         
  11  15  19       3032.58       3187.73       204.49 o                         
  13  15  19        609.39       1007.70       192.19 o                         
  15  15  19        601.15        656.41       218.78 o                         
   1  17  19      34445.67      31454.89       328.28 o                         
   3  17  19      18582.10      21275.31       301.55 o                         
   5  17  19      37804.10      36406.20       495.43 o                         
   7  17  19       8623.25       8007.87       249.00 o                         
   9  17  19      31015.13      28590.97       566.54 o                         
  11  17  19        318.40        385.89       162.23 o                         
  13  17  19        485.41        723.92       197.93 o                         
  15  17  19       2080.43       2539.74       288.33 o                         
   1  19  19      52570.11      54881.45       950.71 o                         
   3  19  19      67502.52      64486.28       549.66 o                         
   5  19  19       5574.22       5356.65       280.59 o                         
   7  19  19       8328.13       8337.83       273.56 o                         
   9  19  19        139.66        212.78       143.33 o                         
  11  19  19        808.10        702.68       183.47 o                         
  13  19  19       3165.78       3341.91       246.26 o                         
  15  19  19       2779.40       2948.50       345.40 o                         
   1  21  19       4231.02       4973.59       160.33 o                         
   3  21  19         70.21         86.37        98.86 o                         
   5  21  19       1577.32       1910.70       172.14 o                         
   7  21  19       3301.89       3247.21       186.82 o                         
   9  21  19      53660.71      52622.96       860.56 o                         
  11  21  19       9856.75      10271.42       344.85 o                         
  13  21  19        815.63        957.99       264.38 o                         
  15  21  19      16358.47      17431.54      1013.89 o                         
   1  23  19       4579.01       4591.21       174.22 o                         
   3  23  19       2296.68       1731.16       137.12 o                         
   5  23  19      22412.89      20435.28       386.27 o                         
   7  23  19       7968.51       8198.74       271.31 o                         
   9  23  19        743.60        874.42       158.51 o                         
  11  23  19      13885.19      13205.99       367.12 o                         
  13  23  19       6851.66       7192.43       339.45 o                         
  15  23  19       1872.94       2612.12       962.00 o                         
   1  25  19       1271.62       1196.26       132.90 o                         
   3  25  19       7474.27       6641.29       217.62 o                         
   5  25  19        565.23        683.20       149.73 o                         
   7  25  19      20322.41      18837.15       396.35 o                         
   9  25  19      11309.61      11725.25       356.58 o                         
  11  25  19       6981.95       6516.60       333.71 o                         
  13  25  19       7860.57       7731.34       332.84 o                         
   1  27  19       2061.22       2190.13       169.83 o                         
   3  27  19       1049.90       1427.44       171.12 o                         
   5  27  19      34629.47      32779.23       517.68 o                         
   7  27  19        127.93        342.19       149.80 o                         
   9  27  19      20428.86      20569.73       508.72 o                         
  11  27  19      37697.39      39255.24       627.55 o                         
  13  27  19      13872.78      15159.80       506.12 o                         
   1  29  19      11280.39      10963.06       308.35 o                         
   3  29  19      44953.62      42811.25       637.76 o                         
   5  29  19       6114.45       6081.69       267.50 o                         
   7  29  19       5517.30       5164.33       282.22 o                         
   9  29  19          0.74        188.74       171.32 o                         
  11  29  19       3737.15       3633.32       263.37 o                         
  13  29  19       4336.61       4017.49       703.65 o                         
   1  31  19      13879.49      12711.48       341.15 o                         
   3  31  19      16855.05      16614.55       430.79 o                         
   5  31  19      29286.59      28996.25       589.64 o                         
   7  31  19       1412.62       1606.05       220.65 o                         
   9  31  19       2226.69       2643.18       229.19 o                         
  11  31  19        308.21        338.32       199.98 o                         
   1  33  19      16103.95      15501.90       414.91 o                         
   3  33  19      29284.49      29240.91       572.62 o                         
   5  33  19       4543.56       3997.63       269.47 o                         
   7  33  19        797.89        238.06       200.23 o                         
   9  33  19       2430.39       2505.64       236.88 o                         
  11  33  19        356.37        502.50       306.72 o                         
   1  35  19      73311.52      76212.91       980.88 o                         
   3  35  19       5898.18       5942.43       306.87 o                         
   5  35  19       9319.76       9929.59       390.41 o                         
   7  35  19       4926.54       4839.98       307.41 o                         
   9  35  19       1096.91       1258.46       235.85 o                         
   1  37  19      35766.61      34712.48       923.23 o                         
   3  37  19       5967.69       5141.51       424.49 o                         
   5  37  19       9075.81       9334.88       389.81 o                         
   7  37  19       2515.36       2167.81       261.65 o                         
   9  37  19       8473.69       8272.13       461.43 o                         
   1  39  19       5760.29       6411.43       391.62 o                         
   3  39  19       8967.19       9197.04       420.68 o                         
   5  39  19       2651.05       2600.59       275.35 o                         
   7  39  19        265.06        854.97       244.43 o                         
   9  39  19       6207.34       7100.43       554.07 o                         
   1  41  19       5746.37       5466.52       395.63 o                         
   3  41  19      16012.06      16357.46       548.57 o                         
   5  41  19       3794.72       3629.90       324.97 o                         
   7  41  19       4475.50       3977.68       405.22 o                         
   1  43  19      11672.02      12522.90       630.15 o                         
   3  43  19       4065.30       3557.48       344.46 o                         
   5  43  19      10016.35       9118.55       603.05 o                         
   7  43  19       1046.81       1450.93       620.21 o                         
   1  45  19        382.26         14.21       625.15 o                         
   3  45  19       2086.81       2401.64       637.95 o                         
   0   0  20      99602.54     103410.22      1579.95 o                         
   4   0  20     169896.39     182127.86      1007.30 o                         
   8   0  20      17656.03      17798.63       376.67 o                         
  12   0  20      12394.97      11828.74       484.27 o                         
  16   0  20       5950.56       5323.88       515.94 o                         
   2   2  20      19723.44      21803.41       398.35 o                         
   4   2  20      44949.23      41248.28       453.96 o                         
   6   2  20       9541.23       9585.85       304.84 o                         
   8   2  20      50426.65      48092.06       915.01 o                         
  10   2  20       4821.32       4750.96       210.30 o                         
  12   2  20      15097.20      13534.32       359.64 o                         
  14   2  20        987.17       1644.73       324.22 o                         
  16   2  20      12979.24      12112.59       462.26 o                         
   0   4  20         40.39        -20.35        90.06 o                         
   2   4  20      52881.66      50301.91       562.48 o                         
   4   4  20      20563.72      17359.31       196.48 o                         
   6   4  20       4957.57       5249.52       110.45 o                         
   8   4  20       3443.37       3565.15       149.67 o                         
  10   4  20      28220.23      28043.14       426.29 o                         
  12   4  20      22475.16      21111.19       411.35 o                         
  14   4  20      12162.40      11891.56       486.93 o                         
  16   4  20       2464.00       3353.00       305.51 o                         
   2   6  20      10282.41       9562.45       133.61 o                         
   4   6  20      18334.95      18279.44       185.91 o                         
   6   6  20      65774.30      65036.22       638.02 o                         
   8   6  20      31819.92      28983.55       512.67 o                         
  10   6  20       8297.75       7461.20       222.62 o                         
  12   6  20        153.27        516.44       153.43 o                         
  14   6  20         49.60        509.55       201.34 o                         
  16   6  20        556.69        627.44       251.96 o                         
   0   8  20        718.38       2302.18       221.55 o                         
   2   8  20      13052.35      11772.80       254.31 o                         
   4   8  20      35304.25      33174.37       401.25 o                         
   6   8  20      28698.50      27326.43       474.38 o                         
   8   8  20      70998.27      67102.36       898.86 o                         
  10   8  20        680.13        911.58       125.63 o                         
  12   8  20      11198.69      11556.42       348.05 o                         
  14   8  20      17079.60      15935.50       473.74 o                         
  16   8  20        826.11        923.57       253.55 o                         
   2  10  20       1409.05       1290.80        91.90 o                         
   4  10  20      78188.77      78854.53       698.02 o                         
   6  10  20       7152.65       6848.78       179.00 o                         
   8  10  20        580.11        609.08       104.61 o                         
  10  10  20       1306.47       1568.48       153.80 o                         
  12  10  20       4976.68       3977.19       237.54 o                         
  14  10  20        261.47        969.63       232.91 o                         
  16  10  20        163.78        538.31       347.07 o                         
   0  12  20      22888.45      17767.86       314.53 o                         
   2  12  20       8571.93       8123.78       167.15 o                         
   4  12  20       8464.03       7585.58       281.81 o                         
   6  12  20       1250.77       1202.96       105.67 o                         
   8  12  20       5495.34       5426.84       210.34 o                         
  10  12  20         81.07        152.76       133.02 o                         
  12  12  20       8081.05       8492.07       320.37 o                         
  14  12  20       2124.84       2294.19       234.25 o                         
  16  12  20        318.84        273.73       392.22 o                         
   2  14  20       1478.27       1118.22        76.39 o                         
   4  14  20     120621.26     121661.89      1192.94 o                         
   6  14  20      51219.36      49643.49       955.76 o                         
   8  14  20        364.11        580.17       126.93 o                         
  10  14  20       4869.46       5014.36       241.23 o                         
  12  14  20        493.74        606.37       176.91 o                         
  14  14  20        247.55        529.68       208.86 o                         
  16  14  20       2266.64       2525.94       542.58 o                         
   0  16  20      97281.40      97921.44      2797.78 o                         
   2  16  20      19667.16      17476.32       342.36 o                         
   4  16  20      29407.54      30330.21       339.89 o                         
   6  16  20       4423.68       4027.74       185.86 o                         
   8  16  20      30997.28      31379.48       993.14 o                         
  10  16  20      17006.70      16279.31       370.29 o                         
  12  16  20          3.80        -99.55       161.56 o                         
  14  16  20         26.01        156.62       203.87 o                         
  16  16  20          5.04        674.53       654.16 o                         
   2  18  20       7083.39       6687.50       166.99 o                         
   4  18  20        573.92        348.93        95.21 o                         
   6  18  20      22293.54      22542.46       406.73 o                         
   8  18  20      39506.70      38557.74       558.73 o                         
  10  18  20          9.46         47.70       150.38 o                         
  12  18  20       1533.20       1236.10       182.38 o                         
  14  18  20       1503.50       1419.57       319.44 o                         
  16  18  20          3.03       -606.63       638.32 o                         
   0  20  20      80519.02      78944.96       666.82 o                         
   2  20  20     118917.70     115130.30       677.92 o                         
   4  20  20      11331.47      11012.08       277.34 o                         
   6  20  20        368.59        649.31       130.02 o                         
   8  20  20      76345.38      76922.45      1451.06 o                         
  10  20  20      37863.36      37698.27       563.87 o                         
  12  20  20       3703.46       4000.21       247.92 o                         
  14  20  20       5568.96       6035.54       369.25 o                         
   2  22  20        140.84        293.09       107.86 o                         
   4  22  20      79529.52      78323.39      1039.41 o                         
   6  22  20        165.69         -6.43       131.88 o                         
   8  22  20      69283.78      67334.23       839.93 o                         
  10  22  20        213.82        831.85       199.58 o                         
  12  22  20       3631.05       3836.65       269.68 o                         
  14  22  20        491.66        836.43       244.67 o                         
   0  24  20       9243.22       9498.67       350.85 o                         
   2  24  20       4449.72       4904.95       209.59 o                         
   4  24  20       5134.71       5285.19       321.00 o                         
   6  24  20       7236.97       7589.79       343.68 o                         
   8  24  20      38046.35      36516.19       549.91 o                         
  10  24  20       1350.73       1690.99       186.13 o                         
  12  24  20      21769.98      22511.04       528.61 o                         
  14  24  20       1162.86       1486.22       404.04 o                         
   2  26  20       2685.75       2646.15       175.77 o                         
   4  26  20      26892.13      25235.14       441.89 o                         
   6  26  20        521.55        648.31       153.53 o                         
   8  26  20      22291.96      21549.90       439.88 o                         
  10  26  20       1436.61       2237.15       207.20 o                         
  12  26  20          3.54        147.26       192.61 o                         
  14  26  20        260.48        980.11       679.06 o                         
   0  28  20         39.48        282.11       221.18 o                         
   2  28  20      73735.92      71212.46      1378.91 o                         
   4  28  20      18343.07      17644.66       558.06 o                         
   6  28  20      12614.04      11739.93       340.84 o                         
   8  28  20       9402.83       9245.61       430.07 o                         
  10  28  20       8167.19       8462.73       323.26 o                         
  12  28  20      13090.49      12854.06       402.89 o                         
   2  30  20      13477.54      12871.33       425.82 o                         
   4  30  20       3136.59       4066.17       259.30 o                         
   6  30  20       1122.70       1135.03       203.74 o                         
   8  30  20       1253.53       1341.58       220.99 o                         
  10  30  20          6.10        414.54       188.90 o                         
  12  30  20        745.78        903.00       272.96 o                         
   0  32  20          7.94        138.13       243.05 o                         
   2  32  20      80689.44      80058.68       891.52 o                         
   4  32  20       2725.77       2831.18       244.21 o                         
   6  32  20       4707.14       4521.49       318.62 o                         
   8  32  20        152.87        512.30       190.23 o                         
  10  32  20       1898.51       1719.58       216.25 o                         
  12  32  20        609.73        835.02       377.58 o                         
   2  34  20       9327.97       8586.79       370.64 o                         
   4  34  20        210.15        530.40       199.08 o                         
   6  34  20         20.66        438.51       202.85 o                         
   8  34  20       1246.29       1423.56       234.00 o                         
  10  34  20        258.54        503.39       220.62 o                         
   0  36  20      38613.13      33643.92       890.00 o                         
   2  36  20      24565.71      23856.83       625.05 o                         
   4  36  20        153.49         12.87       202.04 o                         
   6  36  20        322.79       -216.79       216.79 o                         
   8  36  20        955.40       1086.14       236.34 o                         
  10  36  20       2734.99       2485.18       335.48 o                         
   2  38  20        872.76        859.16       269.91 o                         
   4  38  20       9495.09       9975.48       436.92 o                         
   6  38  20        459.72        895.35       241.85 o                         
   8  38  20      21358.27      20890.48       591.06 o                         
   0  40  20       3547.95       3754.90       766.21 o                         
   2  40  20      14624.14      14534.87       514.05 o                         
   4  40  20       8250.23       7891.55       417.45 o                         
   6  40  20        295.44         -0.79       246.06 o                         
   8  40  20       3339.25       3409.33       421.87 o                         
   2  42  20       9422.17       8883.88       528.75 o                         
   4  42  20       8781.46       9213.50       455.07 o                         
   6  42  20       1154.69        890.96       463.93 o                         
   0  44  20      12635.31      12524.70       807.13 o                         
   2  44  20       1207.20        823.03       432.30 o                         
   4  44  20        979.53        261.06       404.66 o                         
   1   1  21       4110.06       3067.33       109.51 o                         
   3   1  21      34383.99      36197.64       635.46 o                         
   5   1  21      20226.80      19834.30       219.04 o                         
   7   1  21       1404.25       1878.91       100.46 o                         
   9   1  21      15684.04      15578.09       451.27 o                         
  11   1  21         40.87       -141.50       141.50 o                         
  13   1  21        568.57        443.97       169.40 o                         
  15   1  21       7470.75       7681.42       365.71 o                         
  17   1  21        232.25        368.96       760.55 o                         
   1   3  21      57996.03      63946.63       957.66 o                         
   3   3  21      41878.29      41655.86       507.88 o                         
   5   3  21       1787.27       1420.99        74.18 o                         
   7   3  21         18.08        509.83        89.72 o                         
   9   3  21      39926.62      38000.10       430.86 o                         
  11   3  21       2337.85       1825.22       169.09 o                         
  13   3  21        900.79        926.48       178.71 o                         
  15   3  21      15453.52      16383.24       497.61 o                         
  17   3  21        373.53       1536.94       982.37 o                         
   1   5  21      54512.44      50799.15       555.27 o                         
   3   5  21       4576.42       4301.94       260.69 o                         
   5   5  21       6989.60       6582.48       117.91 o                         
   7   5  21       8595.42       8766.10       228.48 o                         
   9   5  21        194.36        673.71       115.97 o                         
  11   5  21       6374.61       5965.33       262.90 o                         
  13   5  21      11182.31      11328.67       393.63 o                         
  15   5  21         72.80        522.70       218.18 o                         
   1   7  21      11546.69       9786.53       270.80 o                         
   3   7  21      18086.47      18364.42       190.97 o                         
   5   7  21      14405.86      11378.16       395.69 o                         
   7   7  21       3095.58       4013.22       232.16 o                         
   9   7  21       9193.57       9323.97       234.71 o                         
  11   7  21       7960.02       8130.29       264.74 o                         
  13   7  21        111.29         79.49       180.82 o                         
  15   7  21       1154.52       1473.50       254.65 o                         
   1   9  21       1875.65       2289.52        68.68 o                         
   3   9  21      81609.91      82630.23       701.43 o                         
   5   9  21      38906.92      38447.05       384.46 o                         
   7   9  21       8755.56       8658.24       208.21 o                         
   9   9  21       8872.81      10038.86       244.40 o                         
  11   9  21      15337.71      15713.56       388.80 o                         
  13   9  21      14718.25      13906.79       405.85 o                         
  15   9  21       1048.61       1478.26       253.25 o                         
   1  11  21      33187.98      33950.01       386.20 o                         
   3  11  21      29220.20      24779.72       586.72 o                         
   5  11  21      21762.93      21915.28       671.05 o                         
   7  11  21       6031.66       5531.87       175.32 o                         
   9  11  21      13918.12      13470.20       394.98 o                         
  11  11  21       1109.00       1051.13       166.89 o                         
  13  11  21        173.72        190.53       182.88 o                         
  15  11  21         51.04        617.27       233.82 o                         
   1  13  21       4724.66       4352.07       125.42 o                         
   3  13  21       6199.13       5840.85       201.22 o                         
   5  13  21     163086.53     160602.06      1557.34 o                         
   7  13  21         40.18        545.83       127.29 o                         
   9  13  21      20114.62      19097.74       618.43 o                         
  11  13  21       4085.63       3575.30       212.49 o                         
  13  13  21       4854.60       5591.37       292.65 o                         
  15  13  21        244.44       -122.95       235.84 o                         
   1  15  21       1418.04       1210.14        89.84 o                         
   3  15  21      38958.71      37515.61       478.81 o                         
   5  15  21      19396.60      19680.79       637.09 o                         
   7  15  21       4677.35       5671.19       253.99 o                         
   9  15  21       2951.99       3784.32       205.27 o                         
  11  15  21       1513.56       1900.25       200.83 o                         
  13  15  21       1075.90       1431.56       213.33 o                         
  15  15  21       4557.74       4255.58       325.82 o                         
   1  17  21      68500.10      66178.11       766.64 o                         
   3  17  21      46026.16      47313.42       450.80 o                         
   5  17  21       4410.71       5075.61       218.13 o                         
   7  17  21      25178.37      23855.03       408.54 o                         
   9  17  21       5624.29       5271.65       355.68 o                         
  11  17  21       4185.11       3995.61       228.42 o                         
  13  17  21         25.29        412.36       203.67 o                         
  15  17  21       1328.55       1542.45       319.85 o                         
   1  19  21       4400.42       3235.75       135.60 o                         
   3  19  21      36388.29      34625.81       459.38 o                         
   5  19  21         52.41        276.30       124.32 o                         
   7  19  21        574.72        843.53       148.24 o                         
   9  19  21       1404.23       1548.40       167.73 o                         
  11  19  21       4886.98       4819.65       255.92 o                         
  13  19  21       1376.83       1488.36       224.36 o                         
  15  19  21       2354.85       3955.84       540.26 o                         
   1  21  21      29373.57      31756.34       643.92 o                         
   3  21  21      32959.30      32545.64       406.20 o                         
   5  21  21      15438.29      14251.35       356.31 o                         
   7  21  21      53076.15      51183.18       822.67 o                         
   9  21  21      40891.16      40919.62       912.64 o                         
  11  21  21       5732.59       6951.31       371.33 o                         
  13  21  21       2381.37       3069.38       365.53 o                         
  15  21  21       3513.91       3808.20      1293.61 o                         
   1  23  21        690.10        379.26       111.76 o                         
   3  23  21      65449.66      64178.58       771.49 o                         
   5  23  21       8630.49       8665.18       372.68 o                         
   7  23  21      21797.19      22191.85       419.02 o                         
   9  23  21        552.84        721.50       165.95 o                         
  11  23  21       3386.44       4578.26       315.37 o                         
  13  23  21        109.35        -13.22       193.75 o                         
   1  25  21       4048.37       4657.34       223.13 o                         
   3  25  21       4181.28       4511.51       250.78 o                         
   5  25  21       7367.81       7083.52       261.60 o                         
   7  25  21        923.68        908.99       156.90 o                         
   9  25  21       4840.37       5327.64       273.22 o                         
  11  25  21        122.19        559.22       186.20 o                         
  13  25  21       2118.56       1908.12       250.84 o                         
   1  27  21      13469.51      14306.70       338.14 o                         
   3  27  21     119576.69     120150.47      1030.05 o                         
   5  27  21         37.31        125.04       151.37 o                         
   7  27  21      22511.70      22550.67       449.89 o                         
   9  27  21      11594.90      12991.26       374.89 o                         
  11  27  21       2996.63       3894.55       261.31 o                         
  13  27  21       1962.28       2435.62       323.89 o                         
   1  29  21      31865.51      30796.84       623.90 o                         
   3  29  21      16223.76      15937.50       433.04 o                         
   5  29  21          3.96        -25.96       172.49 o                         
   7  29  21        124.39         89.11       154.05 o                         
   9  29  21          3.36         -7.82       176.70 o                         
  11  29  21         28.58        341.60       236.89 o                         
  13  29  21       3161.44       3279.00       468.25 o                         
   1  31  21       4368.36       4514.19       272.49 o                         
   3  31  21      21591.79      22376.36       496.60 o                         
   5  31  21        148.91        457.48       185.14 o                         
   7  31  21       6143.47       6167.05       335.22 o                         
   9  31  21       3034.34       3329.13       253.53 o                         
  11  31  21       1220.63       1489.79       262.39 o                         
   1  33  21      31174.70      31300.93       637.59 o                         
   3  33  21      36628.06      37355.61       649.51 o                         
   5  33  21       3776.68       3791.65       271.72 o                         
   7  33  21       6686.56       7481.16       388.52 o                         
   9  33  21        220.25        216.42       216.99 o                         
  11  33  21         11.55         64.28       267.99 o                         
   1  35  21      11407.35      11590.56       432.62 o                         
   3  35  21       2007.66       2236.16       265.80 o                         
   5  35  21        945.32        831.23       213.91 o                         
   7  35  21        276.15        621.74       224.67 o                         
   9  35  21       6884.67       6647.40       356.45 o                         
  11  35  21       3750.40       3546.96       756.02 o                         
   1  37  21       1578.59       1565.47       253.34 o                         
   3  37  21      29464.58      31054.88       691.09 o                         
   5  37  21        491.44        983.64       248.01 o                         
   7  37  21       3488.90       3642.71       304.26 o                         
   9  37  21        722.90        -74.50       290.10 o                         
   1  39  21      14901.88      15922.08       582.07 o                         
   3  39  21      29391.54      29362.42       695.09 o                         
   5  39  21         21.39        257.24       273.18 o                         
   7  39  21       2839.84       3778.11       361.63 o                         
   9  39  21       7561.70       8449.13       655.97 o                         
   1  41  21         32.05        525.14       319.88 o                         
   3  41  21       8612.36       8490.58       430.10 o                         
   5  41  21        724.47        -97.01       279.10 o                         
   7  41  21        153.19       -435.63       435.63 o                         
   1  43  21      20122.02      19006.71       673.46 o                         
   3  43  21       3451.67       4010.39       470.18 o                         
   5  43  21          4.10         -0.68       392.54 o                         
   2   0  22      20670.86      24726.78       374.56 o                         
   6   0  22      15243.34      17775.25       311.20 o                         
  10   0  22      12808.17      12795.54       472.75 o                         
  14   0  22        314.81        133.69       235.46 o                         
   0   2  22        171.61        174.72        96.20 o                         
   2   2  22      62044.51      59546.47       398.97 o                         
   4   2  22      19928.04      20381.76       711.26 o                         
   6   2  22      15666.55      16809.75       212.24 o                         
   8   2  22      15557.95      16695.93       825.51 o                         
  10   2  22       2996.37       3041.70       179.94 o                         
  12   2  22        600.22        342.09       153.17 o                         
  14   2  22       2935.01       3023.30       261.04 o                         
  16   2  22       1494.89       1299.82       361.29 o                         
   2   4  22        574.71        333.22        59.51 o                         
   4   4  22       7250.14       6659.28       135.27 o                         
   6   4  22       2488.94       3146.00       102.22 o                         
   8   4  22      21794.65      20462.30       645.25 o                         
  10   4  22      28878.90      28390.39       951.22 o                         
  12   4  22        928.06        824.76       162.92 o                         
  14   4  22        959.14       1232.52       228.51 o                         
  16   4  22        191.42        429.86       358.21 o                         
   0   6  22      23312.89      29277.42      1053.41 o                         
   2   6  22      15980.42      17141.81       217.34 o                         
   4   6  22      51330.54      53499.43       410.42 o                         
   6   6  22      21899.00      20949.61       609.42 o                         
   8   6  22      35266.25      36057.23       653.24 o                         
  10   6  22      16077.06      16785.41       348.88 o                         
  12   6  22       2621.98       3190.24       239.10 o                         
  14   6  22       9736.95       9610.40       391.70 o                         
  16   6  22       9046.04       9954.04       611.91 o                         
   2   8  22       1389.14       1760.53       133.38 o                         
   4   8  22      69357.34      62743.63       567.16 o                         
   6   8  22      17807.39      17603.28       441.99 o                         
   8   8  22       9504.78      10429.25       249.59 o                         
  10   8  22       1072.63       1783.45       163.87 o                         
  12   8  22         41.41        104.83       156.33 o                         
  14   8  22       1573.42       1618.33       236.56 o                         
  16   8  22       2570.07       2157.17       524.37 o                         
   0  10  22      90401.48      92794.12      1876.26 o                         
   2  10  22     122224.90     124957.22       967.91 o                         
   4  10  22     117191.95     116633.54       745.76 o                         
   6  10  22        106.61        394.08        89.91 o                         
   8  10  22     120846.93     117642.11      1035.05 o                         
  10  10  22      38260.91      37458.31       514.92 o                         
  12  10  22       6407.66       6780.47       287.69 o                         
  14  10  22      19593.60      20500.72       546.49 o                         
  16  10  22       1958.26       2889.43       658.10 o                         
   2  12  22      12238.83      11617.53       195.27 o                         
   4  12  22      33182.95      32488.46       346.09 o                         
   6  12  22       1570.17       1653.38       139.55 o                         
   8  12  22      15939.44      14301.64       312.17 o                         
  10  12  22        503.89        723.06       150.00 o                         
  12  12  22       1352.47       1476.27       194.91 o                         
  14  12  22       2154.31       2461.88       267.48 o                         
  16  12  22        985.79        677.37       407.93 o                         
   0  14  22       1296.84        850.55        78.23 o                         
   2  14  22      85830.52      84825.84       767.64 o                         
   4  14  22      42339.08      42459.87      1053.75 o                         
   6  14  22      13755.01      11315.15       273.18 o                         
   8  14  22      34976.71      32003.78       532.40 o                         
  10  14  22      22964.55      21930.32       419.16 o                         
  12  14  22       1904.86       2080.00       214.66 o                         
  14  14  22       2647.77       2783.87       250.92 o                         
  16  14  22       4811.16       6851.72      1217.78 o                         
   2  16  22      16647.54      16523.62       296.14 o                         
   4  16  22      75732.38      72973.91       687.81 o                         
   6  16  22        483.56        602.90       124.13 o                         
   8  16  22      50693.52      48046.32       571.67 o                         
  10  16  22       2940.69       2921.45       248.46 o                         
  12  16  22        460.42        644.26       186.93 o                         
  14  16  22         13.54         89.98       211.75 o                         
   0  18  22       6852.60       7753.77       343.50 o                         
   2  18  22      27820.81      26872.00       405.22 o                         
   4  18  22      60683.23      59452.32       591.44 o                         
   6  18  22       6761.94       5765.17       233.20 o                         
   8  18  22       4953.82       5051.95       239.55 o                         
  10  18  22        149.25        150.51       156.33 o                         
  12  18  22        603.09        574.28       176.59 o                         
  14  18  22         89.17        348.48       216.08 o                         
   2  20  22       1559.63       1439.75       120.79 o                         
   4  20  22      96388.16      91305.68       861.31 o                         
   6  20  22        150.72         76.78       154.82 o                         
   8  20  22      53079.71      49597.95       843.77 o                         
  10  20  22        957.47        821.90       173.10 o                         
  12  20  22        547.92        585.44       198.23 o                         
  14  20  22        394.34        865.18       239.03 o                         
   0  22  22        168.79        231.55       147.52 o                         
   2  22  22        581.50        497.00       126.65 o                         
   4  22  22       2865.25       2459.76       173.43 o                         
   6  22  22      10511.66      10018.76       310.39 o                         
   8  22  22        198.91        297.29       153.48 o                         
  10  22  22      32473.10      31638.49       639.73 o                         
  12  22  22        604.54        533.36       250.78 o                         
  14  22  22       7142.49       8442.69       547.85 o                         
   2  24  22       9346.15       9110.13       270.98 o                         
   4  24  22      14917.72      14259.52       338.22 o                         
   6  24  22       5356.87       4827.72       230.17 o                         
   8  24  22       3101.21       2863.22       219.72 o                         
  10  24  22       6508.35       6886.60       284.37 o                         
  12  24  22         79.26        155.51       186.13 o                         
  14  24  22         62.83        687.49       357.61 o                         
   0  26  22      15350.82      17057.51       821.50 o                         
   2  26  22      27321.69      26632.95       444.27 o                         
   4  26  22        606.43        382.20       154.07 o                         
   6  26  22       3307.66       2783.61       195.25 o                         
   8  26  22        434.28        387.66       186.44 o                         
  10  26  22      18182.17      16990.26       416.20 o                         
  12  26  22        791.67       1395.89       216.58 o                         
  14  26  22       1244.67       2007.76       685.85 o                         
   2  28  22        799.73        967.57       171.29 o                         
   4  28  22      33613.10      34059.33       744.32 o                         
   6  28  22       3133.97       2707.91       222.03 o                         
   8  28  22       2692.86       3013.09       222.31 o                         
  10  28  22       2353.73       3229.56       260.38 o                         
  12  28  22       4736.03       3699.48       269.21 o                         
   0  30  22        202.60       -117.49       229.71 o                         
   2  30  22       5122.03       4982.85       263.80 o                         
   4  30  22         31.79       -153.27       172.48 o                         
   6  30  22       1088.27       1640.13       217.54 o                         
   8  30  22      19424.96      21435.10       508.44 o                         
  10  30  22       6905.99       7167.14       314.58 o                         
  12  30  22       8307.57       8117.90       452.72 o                         
   2  32  22       1571.79       1528.87       217.95 o                         
   4  32  22      36314.90      35706.19       643.10 o                         
   6  32  22       1734.80       1652.01       226.41 o                         
   8  32  22       4731.34       5366.45       306.85 o                         
  10  32  22        174.61       -188.15       208.51 o                         
  12  32  22        270.80       1186.09       667.74 o                         
   0  34  22      25602.78      26270.71       776.11 o                         
   2  34  22      10272.10      10072.01       407.49 o                         
   4  34  22       3317.01       3524.79       271.82 o                         
   6  34  22        318.27        167.03       198.01 o                         
   8  34  22      20868.89      23350.83       566.67 o                         
  10  34  22       5962.54       6148.38       356.90 o                         
   2  36  22        909.88       1442.23       259.82 o                         
   4  36  22       2118.82       1761.22       281.72 o                         
   6  36  22       2769.72       3319.14       292.90 o                         
   8  36  22        386.84        763.98       230.25 o                         
  10  36  22          4.99        351.10       411.96 o                         
   0  38  22      22450.20      23856.05      1038.08 o                         
   2  38  22      31226.26      32352.73       717.44 o                         
   4  38  22        147.99        114.36       248.14 o                         
   6  38  22         24.46        382.41       246.35 o                         
   8  38  22       2720.54       2409.02       339.83 o                         
   2  40  22        123.09       -165.79       251.49 o                         
   4  40  22        682.96       1266.81       289.01 o                         
   6  40  22       1384.51       1139.94       429.63 o                         
   8  40  22       7282.85       6903.55       557.75 o                         
   0  42  22        172.68        904.65       514.49 o                         
   2  42  22       3090.22       2875.61       359.74 o                         
   4  42  22          1.62        189.11       359.19 o                         
   6  42  22         80.32        -57.87       395.17 o                         
   4  44  22       4696.75       4201.12       998.22 o                         
   1   1  23          4.11        170.40        71.81 o                         
   3   1  23       7014.26       5921.47       188.71 o                         
   5   1  23       1464.64       1533.76       100.77 o                         
   7   1  23      36701.00      35973.89       488.62 o                         
   9   1  23       3189.05       3621.57       183.87 o                         
  11   1  23       4916.05       4557.13       245.65 o                         
  13   1  23        524.08        726.29       173.05 o                         
  15   1  23          5.65        277.04       229.10 o                         
   1   3  23      29463.50      24287.84       271.75 o                         
   3   3  23     156931.11     150752.58       603.39 o                         
   5   3  23      13718.99      15034.34       579.03 o                         
   7   3  23     132710.61     126799.34       872.99 o                         
   9   3  23      43759.34      42498.36       718.05 o                         
  11   3  23          5.77        213.07       147.24 o                         
  13   3  23         98.48        270.62       191.21 o                         
  15   3  23       1208.21       2042.22       296.09 o                         
   1   5  23      13060.95      13780.82       208.65 o                         
   3   5  23      33993.45      31190.04       578.61 o                         
   5   5  23       3471.62       2843.60       148.04 o                         
   7   5  23      25120.14      24553.10       610.20 o                         
   9   5  23      12589.10      12479.98       472.47 o                         
  11   5  23       1726.25       2111.67       184.79 o                         
  13   5  23        697.46        782.22       200.92 o                         
  15   5  23         42.09        127.81       213.60 o                         
   1   7  23      15991.27      15869.10       255.45 o                         
   3   7  23      11532.15      13678.14       247.02 o                         
   5   7  23       5769.61       5985.12       170.17 o                         
   7   7  23      15084.06      13847.32       257.59 o                         
   9   7  23       1593.54       2062.26       263.25 o                         
  11   7  23         42.13        188.13       155.80 o                         
  13   7  23       6972.64       7316.40       369.14 o                         
  15   7  23          4.37        180.00       222.32 o                         
   1   9  23     117691.95     124054.64      1701.58 o                         
   3   9  23     138850.50     141898.39       761.38 o                         
   5   9  23         66.06        192.16       100.65 o                         
   7   9  23      97578.93      96118.25       743.97 o                         
   9   9  23      15059.23      15844.32       334.55 o                         
  11   9  23        532.26       1143.90       178.32 o                         
  13   9  23          7.02        218.92       278.85 o                         
  15   9  23       4303.04       4247.41       314.43 o                         
   1  11  23       4719.68       6040.30       148.66 o                         
   3  11  23       8516.58       9713.17       269.91 o                         
   5  11  23      34563.99      32979.95       697.73 o                         
   7  11  23      13549.14      12643.92       283.47 o                         
   9  11  23       5751.49       5748.65       224.51 o                         
  11  11  23       6593.93       5957.74       272.56 o                         
  13  11  23        245.18        469.08       199.50 o                         
  15  11  23        392.15        106.86       232.48 o                         
   1  13  23      32203.44      34495.62       471.69 o                         
   3  13  23      83274.45      85910.24       786.35 o                         
   5  13  23       2191.73       2445.61       155.79 o                         
   7  13  23      40150.46      38793.19       521.54 o                         
   9  13  23       1926.79       1860.65       159.79 o                         
  11  13  23       3424.64       3244.06       229.04 o                         
  13  13  23        162.13        111.29       189.80 o                         
  15  13  23          7.79        244.46       240.98 o                         
   1  15  23      38380.52      38788.16       409.24 o                         
   3  15  23      41242.68      43450.15       634.92 o                         
   5  15  23       2479.99       2706.72       177.04 o                         
   7  15  23        173.41        428.45       134.12 o                         
   9  15  23      39603.04      38123.70       529.50 o                         
  11  15  23       2220.64       2079.05       192.14 o                         
  13  15  23       4452.55       4345.03       278.05 o                         
  15  15  23       5342.51       6266.82       509.47 o                         
   1  17  23      21635.89      22224.53       281.86 o                         
   3  17  23       9338.52       9186.46       219.25 o                         
   5  17  23      70112.72      66506.38       735.47 o                         
   7  17  23         31.92        244.74       131.76 o                         
   9  17  23      13663.22      13664.59       343.67 o                         
  11  17  23       3292.84       3800.22       268.51 o                         
  13  17  23        208.36        478.71       204.44 o                         
  15  17  23       7104.96       6778.64       950.58 o                         
   1  19  23      26977.61      27875.40       365.12 o                         
   3  19  23      20953.78      20590.77       825.48 o                         
   5  19  23       5964.57       5946.17       292.56 o                         
   7  19  23       4530.44       4478.91       252.92 o                         
   9  19  23       5739.22       6171.12       384.55 o                         
  11  19  23       2675.80       3184.50       221.38 o                         
  13  19  23       1524.94       1760.44       238.49 o                         
  15  19  23       2119.33       2942.60       774.13 o                         
   1  21  23       1173.04       1457.09       128.96 o                         
   3  21  23      20096.43      19224.86       356.84 o                         
   5  21  23      49132.54      46571.95       570.95 o                         
   7  21  23        546.30        511.24       135.67 o                         
   9  21  23      29018.43      27897.63       514.29 o                         
  11  21  23       8400.52       8232.29       310.42 o                         
  13  21  23       6883.54       7252.53       352.82 o                         
   1  23  23      23040.75      23220.95       399.97 o                         
   3  23  23       2486.97       2334.39       188.55 o                         
   5  23  23      24608.47      24770.62       458.68 o                         
   7  23  23       1485.83       1498.91       168.14 o                         
   9  23  23       3494.43       3574.07       217.03 o                         
  11  23  23        472.83        587.84       168.35 o                         
  13  23  23        182.05        421.07       209.67 o                         
   1  25  23         15.25        320.81       133.52 o                         
   3  25  23        248.56        143.69       175.17 o                         
   5  25  23        561.12        551.44       152.87 o                         
   7  25  23       1769.82       1899.92       180.39 o                         
   9  25  23      18729.44      18722.85       449.43 o                         
  11  25  23       1782.70       1643.15       204.97 o                         
  13  25  23        230.17         29.57       239.43 o                         
   1  27  23        403.96        490.76       149.37 o                         
   3  27  23       9145.23       8729.67       314.06 o                         
   5  27  23      15405.06      14300.09       400.88 o                         
   7  27  23        349.98        250.63       187.90 o                         
   9  27  23       2919.19       2812.87       219.83 o                         
  11  27  23       7117.88       6378.70       304.04 o                         
  13  27  23       1745.47       2253.76       326.61 o                         
   1  29  23      33251.34      32785.87       575.75 o                         
   3  29  23      17795.79      16765.41       596.36 o                         
   5  29  23        434.36        383.41       185.14 o                         
   7  29  23       3968.82       3991.83       258.26 o                         
   9  29  23         79.49        189.29       187.36 o                         
  11  29  23      10217.94       9501.29       375.47 o                         
  13  29  23       2757.95       2668.71       731.12 o                         
   1  31  23          8.05        -26.03       210.49 o                         
   3  31  23        562.88        687.17       187.66 o                         
   5  31  23        235.93        197.23       199.44 o                         
   7  31  23         56.51        518.20       205.76 o                         
   9  31  23      16057.53      16970.44       481.82 o                         
  11  31  23      11777.08      11904.98       481.18 o                         
   1  33  23       2208.45       2205.11       254.02 o                         
   3  33  23       4203.06       3818.64       356.55 o                         
   5  33  23       6035.85       5302.06       307.67 o                         
   7  33  23       3398.66       4226.56       319.82 o                         
   9  33  23       2251.13       2506.08       270.13 o                         
  11  33  23      10538.84       9173.77       599.06 o                         
   1  35  23       1659.10       1418.38       252.59 o                         
   3  35  23       7141.16       7189.11       368.07 o                         
   5  35  23        256.30        630.97       209.68 o                         
   7  35  23       1214.68        929.00       271.89 o                         
   9  35  23         59.30        204.54       317.18 o                         
   1  37  23       5316.63       5174.09       593.08 o                         
   3  37  23       2717.00       3590.48       304.22 o                         
   5  37  23      14206.85      14604.76       514.90 o                         
   7  37  23        501.23        718.75       251.40 o                         
   9  37  23       8289.58       8236.02       563.20 o                         
   1  39  23       3813.01       3975.96       376.75 o                         
   3  39  23      10630.56       9943.19       453.00 o                         
   5  39  23       8575.74       9536.43       451.01 o                         
   7  39  23        937.18        438.91       346.67 o                         
   1  41  23      13008.99      13130.46       567.18 o                         
   3  41  23       1311.37       1494.09       295.27 o                         
   5  41  23       2600.71       2485.13       613.89 o                         
   1  43  23        165.01       1205.25      1117.05 o                         
   3  43  23        671.28         45.27       939.37 o                         
   5  43  23        410.75       1009.54       762.81 o                         
   0   0  24     104454.32     109055.48      1305.33 o                         
   4   0  24      11045.05       9061.60       231.34 o                         
   8   0  24      39557.07      40700.54       745.39 o                         
  12   0  24       6264.31       6884.82       403.28 o                         
  16   0  24      15947.62      15258.49      1629.75 o                         
   2   2  24       1419.52       1438.34        86.66 o                         
   4   2  24      67433.24      68718.23       678.19 o                         
   6   2  24       3317.29       3900.83       122.47 o                         
   8   2  24      67116.43      65566.97       562.39 o                         
  10   2  24      13787.63      12737.02       618.23 o                         
  12   2  24       3215.52       3050.14       240.17 o                         
  14   2  24        660.88        417.17       273.82 o                         
  16   2  24       8139.23       8891.12       940.21 o                         
   0   4  24        993.24       1032.33       118.11 o                         
   2   4  24      37852.57      37064.40       533.11 o                         
   4   4  24      67022.27      64326.66       403.41 o                         
   6   4  24       3514.89       4096.58       183.78 o                         
   8   4  24      29611.67      27576.55       386.01 o                         
  10   4  24      26367.04      26526.62       505.04 o                         
  12   4  24        132.75        203.69       177.05 o                         
  14   4  24       3693.59       4855.60       306.29 o                         
  16   4  24       8970.91       9975.90      2038.31 o                         
   2   6  24        134.29         76.58        60.73 o                         
   4   6  24      15961.29      15597.59       347.42 o                         
   6   6  24       9205.71      10632.92       197.94 o                         
   8   6  24        602.12       1104.08       174.29 o                         
  10   6  24        118.43        121.95       152.82 o                         
  12   6  24         49.00         60.16       171.97 o                         
  14   6  24          2.79        178.77       215.31 o                         
  16   6  24       2865.83       3012.77       952.95 o                         
   0   8  24      33784.09      29118.45       437.31 o                         
   2   8  24      59041.16      57634.84       932.83 o                         
   4   8  24      27648.11      26641.69       264.85 o                         
   6   8  24        509.98        834.08       103.59 o                         
   8   8  24       4111.18       3202.24       172.70 o                         
  10   8  24      23564.90      22726.60       461.52 o                         
  12   8  24       1412.46        793.16       187.65 o                         
  14   8  24        512.21        640.49       212.41 o                         
  16   8  24        225.46       1081.99      1057.07 o                         
   2  10  24      10562.37       9780.17       186.25 o                         
   4  10  24      50305.53      50987.51       874.87 o                         
   6  10  24        508.65        685.22       116.80 o                         
   8  10  24      11981.75      12700.83       295.09 o                         
  10  10  24        138.24        672.12       266.70 o                         
  12  10  24         83.08        314.17       168.04 o                         
  14  10  24       1067.15       1192.75       264.82 o                         
  16  10  24       1494.92        980.33       837.51 o                         
   0  12  24      14073.52      16287.23       313.81 o                         
   2  12  24       8824.99       8757.84       192.32 o                         
   4  12  24       6617.55       7479.57       239.10 o                         
   6  12  24       3491.53       4063.23       186.34 o                         
   8  12  24       5647.85       5304.18       215.01 o                         
  10  12  24       2084.58       2396.65       184.79 o                         
  12  12  24      14839.68      15156.84       421.49 o                         
  14  12  24        328.38        723.95       246.57 o                         
  16  12  24       1558.55       1643.23       585.77 o                         
   2  14  24      10457.50       9575.05       263.73 o                         
   4  14  24      53168.39      53663.28       639.72 o                         
   6  14  24      28856.43      27567.45       420.13 o                         
   8  14  24       2224.05       2806.61       181.74 o                         
  10  14  24       2444.99       2866.73       208.56 o                         
  12  14  24         29.11        168.68       184.50 o                         
  14  14  24        328.62        917.54       269.48 o                         
   0  16  24      36399.96      38503.02       754.01 o                         
   2  16  24       2678.96       2674.30       117.64 o                         
   4  16  24      19304.34      18694.90       684.49 o                         
   6  16  24        162.09        165.28       124.23 o                         
   8  16  24        563.41       1232.32       158.20 o                         
  10  16  24       8032.44       8166.86       328.65 o                         
  12  16  24       1459.89       1372.71       207.48 o                         
  14  16  24      13750.16      13208.57       473.55 o                         
   2  18  24      14599.63      14001.38       265.66 o                         
   4  18  24        859.70       1143.99       130.71 o                         
   6  18  24      12247.04      14154.48       446.91 o                         
   8  18  24       5207.77       5140.26       251.33 o                         
  10  18  24       1742.12       2126.59       190.16 o                         
  12  18  24       1465.94       1157.76       209.20 o                         
  14  18  24        152.23        208.41       221.89 o                         
   0  20  24      60469.94      57663.11       757.65 o                         
   2  20  24      56775.74      56177.25       771.06 o                         
   4  20  24      63234.29      62715.54       635.01 o                         
   6  20  24       3457.34       3284.67       225.78 o                         
   8  20  24      15574.58      16746.97       406.83 o                         
  10  20  24      10311.36      10188.90       331.60 o                         
  12  20  24      12177.90      11913.04       549.04 o                         
  14  20  24      10198.49      10170.77       543.08 o                         
   2  22  24      17009.86      16123.93       352.48 o                         
   4  22  24      22578.46      22547.84       406.27 o                         
   6  22  24      14659.76      13048.68       326.27 o                         
   8  22  24      16706.61      16566.46       384.67 o                         
  10  22  24       7744.22       7123.96       329.47 o                         
  12  22  24       2645.88       3542.60       271.61 o                         
  14  22  24        373.14        -66.96       367.93 o                         
   0  24  24      76523.29      77000.33      1257.41 o                         
   2  24  24      21577.93      21528.16       397.26 o                         
   4  24  24       7619.03       7577.24       292.17 o                         
   6  24  24       1732.60       1945.51       198.51 o                         
   8  24  24       1750.51       1222.63       173.73 o                         
  10  24  24       4334.52       4472.67       255.12 o                         
  12  24  24       2681.30       3063.56       244.16 o                         
  14  24  24       1609.39        773.86       475.33 o                         
   2  26  24       7975.71       7975.60       299.20 o                         
   4  26  24      25867.44      26458.59       517.74 o                         
   6  26  24       3397.75       3541.94       235.74 o                         
   8  26  24       6502.47       7169.70       287.63 o                         
  10  26  24        463.40       1148.00       199.54 o                         
  12  26  24         18.56        243.15       190.84 o                         
   0  28  24     118944.40     113939.88      1449.94 o                         
   2  28  24      20779.36      20066.62       473.65 o                         
   4  28  24      17366.88      16093.96       429.13 o                         
   6  28  24       1562.41       1534.91       211.10 o                         
   8  28  24          0.27         33.93       209.93 o                         
  10  28  24       2916.60       3047.74       241.15 o                         
  12  28  24       1573.18       1127.77       251.64 o                         
   2  30  24       1556.38       1260.46       199.63 o                         
   4  30  24       1642.42       1965.21       216.84 o                         
   6  30  24       9635.26      10336.76       377.81 o                         
   8  30  24       9299.62      10525.35       384.25 o                         
  10  30  24       1358.84       1565.51       229.99 o                         
  12  30  24          4.09        218.22       488.92 o                         
   0  32  24       3104.35       2904.94       331.65 o                         
   2  32  24      30158.14      29975.45       640.54 o                         
   4  32  24       2463.70       3100.82       335.37 o                         
   6  32  24       2328.20       2464.73       244.40 o                         
   8  32  24        289.46        251.61       211.69 o                         
  10  32  24       5712.15       6363.82       335.83 o                         
   2  34  24       2759.47       3217.06       274.62 o                         
   4  34  24       1948.04       2266.44       269.04 o                         
   6  34  24       1196.40       1106.10       228.68 o                         
   8  34  24         21.57        326.50       239.34 o                         
  10  34  24        568.58        781.15       314.09 o                         
   0  36  24      25163.48      26438.24      1006.26 o                         
   2  36  24       5779.52       5143.10       335.80 o                         
   4  36  24      12344.04      12891.34       491.59 o                         
   6  36  24          7.76        297.05       234.52 o                         
   8  36  24        325.37        527.24       242.58 o                         
  10  36  24        301.01        502.50       493.45 o                         
   2  38  24         44.22       -165.78       246.39 o                         
   4  38  24      20195.93      20933.34       613.96 o                         
   6  38  24        312.87        297.28       269.07 o                         
   8  38  24       6043.70       6795.00       533.69 o                         
   0  40  24      25294.98      25984.27      1066.14 o                         
   2  40  24       6385.41       6307.06       435.10 o                         
   4  40  24       9442.30       9505.98       504.24 o                         
   6  40  24        165.59       -115.76       432.23 o                         
   2  42  24       4039.66       4276.13       556.36 o                         
   4  42  24        450.29         24.29       594.96 o                         
   1   1  25      65156.87      64455.83       431.95 o                         
   3   1  25      22536.41      22946.68       254.19 o                         
   5   1  25      18484.43      18355.49       230.81 o                         
   7   1  25        229.83        637.78        99.52 o                         
   9   1  25      32067.23      30613.54       446.50 o                         
  11   1  25       9585.61       9926.42       321.24 o                         
  13   1  25       3818.74       3346.63       395.80 o                         
  15   1  25       2249.90       2372.48       284.28 o                         
   1   3  25      18953.84      19214.50       239.63 o                         
   3   3  25      10203.76       9468.65       207.70 o                         
   5   3  25      32408.07      33404.45       480.51 o                         
   7   3  25       5700.44       7811.25       428.25 o                         
   9   3  25      37406.51      35535.02       759.39 o                         
  11   3  25      23029.76      21332.26       699.97 o                         
  13   3  25         61.39        281.51       188.82 o                         
  15   3  25       5102.26       5098.67       369.83 o                         
   1   5  25       4664.69       4578.75       123.48 o                         
   3   5  25      32135.88      30532.19       369.36 o                         
   5   5  25       1120.88       1294.02       109.04 o                         
   7   5  25       5437.72       5655.49       181.78 o                         
   9   5  25        275.08        451.52       131.80 o                         
  11   5  25      10916.99      11172.82       553.66 o                         
  13   5  25       3453.06       3402.29       268.01 o                         
  15   5  25        556.59        621.53       245.21 o                         
   1   7  25      51393.93      50558.97       449.45 o                         
   3   7  25       8244.09       8269.64       151.78 o                         
   5   7  25     151984.73     157088.61       959.69 o                         
   7   7  25         13.99         22.30       100.36 o                         
   9   7  25      13646.56      12423.52       296.92 o                         
  11   7  25       2794.15       2581.28       205.66 o                         
  13   7  25        648.13        639.07       199.90 o                         
  15   7  25       3975.42       4172.19       316.98 o                         
   1   9  25      17969.48      17336.54       184.60 o                         
   3   9  25     105941.38     106497.20       660.58 o                         
   5   9  25      22668.61      22766.53       353.10 o                         
   7   9  25       4635.32       5462.50       204.01 o                         
   9   9  25      47836.91      44991.63       792.57 o                         
  11   9  25      12272.33      12590.36       369.90 o                         
  13   9  25        922.82        911.44       208.62 o                         
  15   9  25      10956.06      11314.81       543.33 o                         
   1  11  25      85192.70      82787.21       499.36 o                         
   3  11  25       9115.66       9135.68       276.49 o                         
   5  11  25      27209.39      25893.49       383.97 o                         
   7  11  25       2933.41       3137.02       213.91 o                         
   9  11  25         68.46        355.80       141.17 o                         
  11  11  25      13929.30      12267.53       368.78 o                         
  13  11  25        252.87        362.63       207.96 o                         
  15  11  25         73.26        827.26       317.44 o                         
   1  13  25         50.09         -9.75        69.91 o                         
   3  13  25       1715.31       2409.93       134.30 o                         
   5  13  25        145.72        142.33       133.70 o                         
   7  13  25      65235.30      66649.17      1099.04 o                         
   9  13  25        206.36        328.03       144.99 o                         
  11  13  25      19830.46      19635.45       460.74 o                         
  13  13  25      10981.82      11169.46       423.79 o                         
  15  13  25      15361.53      14529.23       686.36 o                         
   1  15  25       6654.23       7090.86       165.94 o                         
   3  15  25      58903.95      54546.96       655.60 o                         
   5  15  25         68.19        195.84       116.52 o                         
   7  15  25       9570.88       7971.18       271.43 o                         
   9  15  25         80.44        509.24       148.39 o                         
  11  15  25       2768.81       2546.44       221.83 o                         
  13  15  25       2900.66       3465.36       296.98 o                         
  15  15  25        150.46         11.71       386.04 o                         
   1  17  25        710.35        598.48       100.98 o                         
   3  17  25      51567.30      46811.78       788.01 o                         
   5  17  25        177.29        525.86       148.28 o                         
   7  17  25      44646.28      40839.09       547.07 o                         
   9  17  25        104.48        271.06       147.22 o                         
  11  17  25        584.51        681.42       174.18 o                         
  13  17  25       3582.01       4359.87       301.71 o                         
  15  17  25       3981.09       3809.89       842.04 o                         
   1  19  25       1888.35       2161.97       137.91 o                         
   3  19  25       1403.14       1430.28       138.06 o                         
   5  19  25      35047.26      35578.29       497.33 o                         
   7  19  25        529.09       1220.40       167.22 o                         
   9  19  25       6516.90       7094.38       271.02 o                         
  11  19  25       5157.17       5308.39       264.48 o                         
  13  19  25       1355.43       1571.59       286.86 o                         
   1  21  25       9995.04      10326.86       353.52 o                         
   3  21  25      70709.13      70028.52       847.62 o                         
   5  21  25       1524.95       1544.87       160.63 o                         
   7  21  25      36309.14      34410.21       515.26 o                         
   9  21  25       1694.45       1845.55       197.97 o                         
  11  21  25      39247.58      40978.36       643.63 o                         
  13  21  25        687.03       1046.14       236.14 o                         
   1  23  25      15345.76      14618.12       335.33 o                         
   3  23  25       1164.59       1046.77       167.11 o                         
   5  23  25       8741.73       8476.98       314.05 o                         
   7  23  25         96.14         13.98       143.26 o                         
   9  23  25         32.95        118.10       204.44 o                         
  11  23  25       2738.66       2871.13       230.96 o                         
  13  23  25       3766.58       3217.94       292.50 o                         
   1  25  25         65.70        120.92       133.99 o                         
   3  25  25      17336.15      17937.62       423.10 o                         
   5  25  25       4649.80       4939.33       265.78 o                         
   7  25  25         15.46        -22.24       147.83 o                         
   9  25  25       3552.92       3119.62       264.04 o                         
  11  25  25       1409.78       1720.80       223.95 o                         
  13  25  25        843.09        492.99       292.13 o                         
   1  27  25      48169.23      49608.10       681.38 o                         
   3  27  25      38549.88      37759.07       614.68 o                         
   5  27  25       3019.16       3342.19       244.96 o                         
   7  27  25      11234.30      11129.98       370.96 o                         
   9  27  25         20.52        479.92       199.18 o                         
  11  27  25       1999.67       1935.85       253.66 o                         
  13  27  25       1518.93       1629.32       365.99 o                         
   1  29  25       3586.96       4301.44       274.27 o                         
   3  29  25         32.93        279.90       172.31 o                         
   5  29  25       5545.41       6051.20       301.63 o                         
   7  29  25       7721.01       7685.61       331.31 o                         
   9  29  25       1531.62       1659.19       247.36 o                         
  11  29  25       4267.00       4511.67       304.08 o                         
   1  31  25       5003.98       5188.87       312.22 o                         
   3  31  25       7050.76       6382.32       371.00 o                         
   5  31  25       9635.52       9265.45       367.01 o                         
   7  31  25      11078.41      11356.33       397.71 o                         
   9  31  25        436.35        597.94       238.87 o                         
  11  31  25       4381.54       5773.37       439.55 o                         
   1  33  25      10204.89      10486.94       413.08 o                         
   3  33  25      18569.09      19111.37       580.66 o                         
   5  33  25       1048.22       1500.31       257.26 o                         
   7  33  25       3368.62       3290.39       271.52 o                         
   9  33  25       1764.67       1992.78       271.39 o                         
  11  33  25        301.27       -411.96       527.40 o                         
   1  35  25       5932.15       5980.20       385.69 o                         
   3  35  25       4866.37       4828.69       331.67 o                         
   5  35  25       1722.05       2118.15       289.13 o                         
   7  35  25       2932.72       2947.35       298.25 o                         
   9  35  25        900.60        986.84       294.27 o                         
   1  37  25      15944.10      16856.20       594.48 o                         
   3  37  25       8880.86       9184.83       432.26 o                         
   5  37  25       1671.25       1445.31       273.21 o                         
   7  37  25         41.66       -229.15       255.85 o                         
   9  37  25         42.23        667.04       470.82 o                         
   1  39  25       1091.44       1740.62       317.25 o                         
   3  39  25       6043.69       5669.20       433.47 o                         
   5  39  25          1.72        696.61       302.61 o                         
   7  39  25       6168.16       4816.05       993.69 o                         
   1  41  25      13438.25      14574.99       608.79 o                         
   3  41  25        110.81        343.51       629.96 o                         
   5  41  25       9955.33       8781.27       943.28 o                         
   2   0  26      17435.04      17595.23       378.63 o                         
   6   0  26      32399.61      29789.19       425.63 o                         
  10   0  26       3098.71       2967.34       293.76 o                         
  14   0  26         77.69        337.73       305.85 o                         
   0   2  26      44847.44      53246.71       721.99 o                         
   2   2  26      30602.92      29938.65       312.48 o                         
   4   2  26       9032.43      10274.50       449.57 o                         
   6   2  26       7827.56       6864.30       157.24 o                         
   8   2  26       3240.22       3941.58       260.59 o                         
  10   2  26      45898.81      42111.18       589.96 o                         
  12   2  26         73.30       -136.91       187.94 o                         
  14   2  26       5162.00       5390.86       364.97 o                         
   2   4  26       6585.44       6567.13       144.30 o                         
   4   4  26      29730.87      30052.10       292.21 o                         
   6   4  26      44044.50      40634.10       740.25 o                         
   8   4  26         81.48        412.35       124.77 o                         
  10   4  26        653.71       1377.12       188.98 o                         
  12   4  26       7543.01       6952.17       322.05 o                         
  14   4  26         51.98        -95.30       229.79 o                         
   0   6  26     178418.27     179377.92      1214.79 o                         
   2   6  26      27639.84      31073.48       346.84 o                         
   4   6  26      95011.28      96086.08      1791.74 o                         
   6   6  26      42204.30      38650.25       526.50 o                         
   8   6  26        957.73       1143.55       132.58 o                         
  10   6  26       1193.17       1319.24       172.27 o                         
  12   6  26       2593.57       2694.22       241.42 o                         
  14   6  26       2389.36       2510.84       263.33 o                         
   2   8  26       7313.63       7613.91       139.77 o                         
   4   8  26      97357.02      97296.14       944.82 o                         
   6   8  26        288.89        436.47       159.18 o                         
   8   8  26      53577.55      49097.10       639.10 o                         
  10   8  26       4600.45       4722.70       244.73 o                         
  12   8  26       1396.94       1765.82       219.23 o                         
  14   8  26        420.38        896.06       234.73 o                         
   0  10  26      50726.54      51942.04       649.61 o                         
   2  10  26      40115.40      43342.43       378.74 o                         
   4  10  26     152460.48     150428.19      1059.32 o                         
   6  10  26       3764.47       4507.06       316.54 o                         
   8  10  26       4712.04       4172.00       197.10 o                         
  10  10  26      15664.56      15419.70       389.28 o                         
  12  10  26       2649.11       2819.62       250.07 o                         
  14  10  26       3802.22       4092.65       303.41 o                         
   2  12  26      12047.72      12069.25       490.28 o                         
   4  12  26      36638.68      34247.57       596.37 o                         
   6  12  26     132331.16     128778.02      1316.77 o                         
   8  12  26       2983.39       3099.68       188.75 o                         
  10  12  26      21033.43      19634.82       438.77 o                         
  12  12  26        893.83        926.53       238.55 o                         
  14  12  26       1646.45       1309.92       255.48 o                         
   0  14  26       4065.64       3659.55       347.39 o                         
   2  14  26      47584.01      47151.92       470.66 o                         
   4  14  26     118608.76     113263.34      1591.42 o                         
   6  14  26       5532.50       6560.09       232.39 o                         
   8  14  26      59444.98      59179.82       938.30 o                         
  10  14  26        816.96       1243.06       166.91 o                         
  12  14  26      17128.13      17148.14       457.08 o                         
  14  14  26       4557.38       4860.52       335.71 o                         
   2  16  26       2698.35       3305.42       221.18 o                         
   4  16  26         38.68        284.98       127.15 o                         
   6  16  26      26272.57      27385.39       437.19 o                         
   8  16  26         32.55         91.01       139.75 o                         
  10  16  26        402.12        478.17       157.91 o                         
  12  16  26       2994.68       3253.24       283.29 o                         
  14  16  26       2590.60       2523.98       287.80 o                         
   0  18  26       2258.19       2312.86       254.02 o                         
   2  18  26        578.23        464.50       142.47 o                         
   4  18  26       1356.10       1588.12       187.68 o                         
   6  18  26      31780.59      29075.12       690.85 o                         
   8  18  26      32106.31      30755.82       528.74 o                         
  10  18  26         74.48        -15.98       158.58 o                         
  12  18  26      16136.79      15979.56       462.12 o                         
  14  18  26        801.96        998.38       324.16 o                         
   2  20  26      27374.51      26173.77       417.64 o                         
   4  20  26      19593.22      20448.46       473.49 o                         
   6  20  26         62.66        236.01       135.85 o                         
   8  20  26         43.36        145.70       157.76 o                         
  10  20  26       4669.01       4837.11       252.36 o                         
  12  20  26       2787.03       2542.01       252.80 o                         
  14  20  26       2053.54       2719.85       367.05 o                         
   0  22  26      24228.50      26070.74      1053.00 o                         
   2  22  26       1468.57       1492.57       159.42 o                         
   4  22  26       3603.39       4339.87       243.91 o                         
   6  22  26       1355.90       1723.92       169.59 o                         
   8  22  26       7404.10       8182.61       293.57 o                         
  10  22  26       2055.45       1979.63       209.36 o                         
  12  22  26       2115.80       2366.10       264.44 o                         
  14  22  26       1065.96       1435.08       853.35 o                         
   2  24  26        800.60        921.31       165.43 o                         
   4  24  26      13112.79      12503.11       453.11 o                         
   6  24  26      11401.12      11207.32       384.10 o                         
   8  24  26       5997.54       6185.65       270.99 o                         
  10  24  26          7.09       -146.44       174.64 o                         
  12  24  26         89.69         22.31       200.74 o                         
   0  26  26      10899.30      10693.91       686.75 o                         
   2  26  26       8856.29       9284.39       322.83 o                         
   4  26  26       6975.88       7013.93       303.92 o                         
   6  26  26       1263.26       1627.10       206.66 o                         
   8  26  26       3321.83       3554.74       273.99 o                         
  10  26  26        331.56        158.21       183.89 o                         
  12  26  26       4679.58       5162.27       308.08 o                         
   2  28  26       2248.38       2324.66       352.74 o                         
   4  28  26      12654.77      13001.44       414.61 o                         
   6  28  26        330.64        417.82       190.73 o                         
   8  28  26       9481.34       9011.25       362.11 o                         
  10  28  26        233.77        274.77       199.17 o                         
  12  28  26       1182.69       1122.06       384.08 o                         
   0  30  26        773.36        626.14       240.11 o                         
   2  30  26       5607.92       5115.39       309.37 o                         
   4  30  26          9.45        158.47       176.86 o                         
   6  30  26         30.85        342.98       204.01 o                         
   8  30  26      12707.35      12620.97       428.86 o                         
  10  30  26       1620.13       2128.62       251.43 o                         
  12  30  26      28836.21      29651.90      1203.59 o                         
   2  32  26        934.29       1016.60       216.04 o                         
   4  32  26       6489.17       6594.52       358.74 o                         
   6  32  26       1910.69       2030.80       272.17 o                         
   8  32  26      15455.25      15807.61       480.29 o                         
  10  32  26         12.68        571.66       302.08 o                         
   0  34  26       3978.90       3978.36       477.19 o                         
   2  34  26      10820.81      11505.18       442.16 o                         
   4  34  26       4843.08       4731.47       338.07 o                         
   6  34  26        345.27        187.82       219.04 o                         
   8  34  26        738.99        617.71       340.08 o                         
  10  34  26       8955.04       9474.89       711.44 o                         
   2  36  26       1673.65       1346.52       253.20 o                         
   4  36  26        119.88        753.73       261.66 o                         
   6  36  26        156.46        136.00       261.00 o                         
   8  36  26        632.78        604.16       269.51 o                         
   0  38  26      21624.47      21686.65       978.19 o                         
   2  38  26      10027.27      11374.46       664.70 o                         
   4  38  26      15250.52      15572.96       589.71 o                         
   6  38  26        598.78        803.37       304.44 o                         
   2  40  26       2386.91       2490.58       416.22 o                         
   4  40  26       3746.28       3180.52       553.52 o                         
   6  40  26       1093.46       1093.29       749.23 o                         
   1   1  27      82684.30      83974.24       550.71 o                         
   3   1  27       4278.98       4954.26       144.77 o                         
   5   1  27       4228.14       4860.82       235.05 o                         
   7   1  27      39075.96      37547.00       457.08 o                         
   9   1  27      35720.48      33018.15       622.93 o                         
  11   1  27       6052.16       5629.69       332.95 o                         
  13   1  27       2349.21       3209.14       356.07 o                         
  15   1  27          7.46        328.70       263.50 o                         
   1   3  27        395.35        579.66        90.82 o                         
   3   3  27      36072.12      35935.33       340.18 o                         
   5   3  27       4073.13       4500.42       199.06 o                         
   7   3  27      36053.94      32524.31       471.19 o                         
   9   3  27       3019.05       2522.19       178.38 o                         
  11   3  27         70.41        772.96       185.57 o                         
  13   3  27       2654.41       2886.36       276.91 o                         
  15   3  27       1245.97        855.43       247.99 o                         
   1   5  27     143426.14     145293.66      1373.85 o                         
   3   5  27        242.27         74.38        70.19 o                         
   5   5  27      66021.27      64120.43       639.11 o                         
   7   5  27       2378.56       2266.93       160.11 o                         
   9   5  27       1559.06       1165.29       166.56 o                         
  11   5  27      20741.23      20089.64       487.34 o                         
  13   5  27         71.07        530.00       209.61 o                         
  15   5  27        424.54        829.51       279.92 o                         
   1   7  27       9752.70      10427.19       171.14 o                         
   3   7  27      33923.39      32967.05       485.69 o                         
   5   7  27      13778.83      13837.77       619.18 o                         
   7   7  27      29912.15      25244.10       387.56 o                         
   9   7  27        508.46        452.05       149.90 o                         
  11   7  27       4504.85       4361.48       268.51 o                         
  13   7  27      10395.36       9466.12       392.47 o                         
  15   7  27       5306.24       6074.75       528.69 o                         
   1   9  27      20735.00      19882.82       275.38 o                         
   3   9  27      74563.98      70750.30       476.59 o                         
   5   9  27      18345.27      18939.46       334.30 o                         
   7   9  27       4050.75       3378.60       175.13 o                         
   9   9  27      24897.13      23798.51       459.29 o                         
  11   9  27         11.06        106.83       169.35 o                         
  13   9  27          6.95        209.61       214.87 o                         
  15   9  27       6603.43       7000.75       603.86 o                         
   1  11  27      25076.57      25952.67       296.93 o                         
   3  11  27       9046.20       8598.57       253.63 o                         
   5  11  27     138832.98     136854.70      1209.59 o                         
   7  11  27       5841.27       5251.98       209.21 o                         
   9  11  27      26689.97      24475.62       428.02 o                         
  11  11  27         37.42        -41.16       172.29 o                         
  13  11  27       4637.62       4617.84       302.93 o                         
  15  11  27       6240.03       5178.61      1146.48 o                         
   1  13  27      16140.01      17291.05       280.53 o                         
   3  13  27      24904.11      25283.02       349.78 o                         
   5  13  27       5407.45       5051.65       219.83 o                         
   7  13  27      49466.40      48187.85       831.37 o                         
   9  13  27         33.16         87.60       141.74 o                         
  11  13  27      11292.37      11677.36       594.92 o                         
  13  13  27       7401.62       7647.77       375.09 o                         
  15  13  27        867.78        -58.88       750.36 o                         
   1  15  27      34619.39      34078.14       754.89 o                         
   3  15  27       3096.64       2992.36       147.30 o                         
   5  15  27      14333.94      14366.76       387.70 o                         
   7  15  27       2416.80       2311.61       175.11 o                         
   9  15  27        206.68        235.45       152.76 o                         
  11  15  27       6850.67       7743.41       326.37 o                         
  13  15  27       6398.27       6890.49       366.07 o                         
  15  15  27       5025.97       5214.07       783.72 o                         
   1  17  27         63.86        405.35       107.88 o                         
   3  17  27       1489.78       2017.21       148.78 o                         
   5  17  27       4590.05       4121.42       208.32 o                         
   7  17  27      59731.09      59497.10       866.43 o                         
   9  17  27       3713.60       3465.82       211.96 o                         
  11  17  27      18506.00      17103.86       481.03 o                         
  13  17  27      14315.57      14588.79       465.13 o                         
   1  19  27      43218.70      45013.71       538.39 o                         
   3  19  27       4615.13       3568.08       215.13 o                         
   5  19  27      15833.38      17058.77       534.42 o                         
   7  19  27      14787.28      14530.31       487.76 o                         
   9  19  27       1192.44       1001.75       165.00 o                         
  11  19  27       5127.40       4897.97       295.60 o                         
  13  19  27        101.47        440.58       252.67 o                         
   1  21  27        100.45        274.49       131.59 o                         
   3  21  27      22177.58      20752.09       453.65 o                         
   5  21  27       3962.20       4170.29       236.99 o                         
   7  21  27       3402.65       3535.14       213.17 o                         
   9  21  27       2098.73       1737.83       194.39 o                         
  11  21  27       4753.65       5868.93       285.48 o                         
  13  21  27       4498.88       5429.60       388.98 o                         
   1  23  27      41241.34      40298.42       652.23 o                         
   3  23  27       5994.52       6361.55       274.49 o                         
   5  23  27      45332.05      47415.39       687.00 o                         
   7  23  27       3050.00       2909.15       224.26 o                         
   9  23  27       4230.40       3756.71       232.00 o                         
  11  23  27       1667.02       1634.80       205.71 o                         
  13  23  27       1500.51       1824.45       396.35 o                         
   1  25  27       3922.31       3660.89       227.80 o                         
   3  25  27        924.59        633.80       191.00 o                         
   5  25  27      14983.67      13091.25       388.66 o                         
   7  25  27       6773.34       6731.86       305.42 o                         
   9  25  27        954.53       1137.91       219.92 o                         
  11  25  27        875.39       1122.30       201.00 o                         
  13  25  27       1093.64        987.35       372.35 o                         
   1  27  27        363.06        511.86       198.63 o                         
   3  27  27       2723.85       2462.15       297.94 o                         
   5  27  27       8585.18       8365.46       389.80 o                         
   7  27  27         17.86         98.43       189.66 o                         
   9  27  27       4535.81       4687.80       307.24 o                         
  11  27  27        954.22       1146.32       228.42 o                         
   1  29  27       4004.16       3814.68       269.27 o                         
   3  29  27       1612.13       1660.78       235.44 o                         
   5  29  27        412.28        811.71       202.93 o                         
   7  29  27      26381.53      28234.82       587.81 o                         
   9  29  27       5915.98       6784.47       341.99 o                         
  11  29  27       2850.64       4074.71       474.85 o                         
   1  31  27        899.48        943.57       277.24 o                         
   3  31  27       3582.00       3768.61       284.95 o                         
   5  31  27         95.61        131.07       199.50 o                         
   7  31  27       8331.48       7945.06       357.42 o                         
   9  31  27       4314.62       4431.75       348.42 o                         
  11  31  27       2232.52       3248.28       542.66 o                         
   1  33  27        310.32       1075.74       256.56 o                         
   3  33  27        131.00        490.77       318.92 o                         
   5  33  27       3257.22       3158.36       306.55 o                         
   7  33  27        306.66        242.13       207.70 o                         
   9  33  27       2267.04       2282.08       320.37 o                         
   1  35  27        911.73       1013.44       255.26 o                         
   3  35  27       3297.80       3232.96       302.42 o                         
   5  35  27       2585.98       2309.27       291.76 o                         
   7  35  27        684.82        875.81       293.88 o                         
   9  35  27       1912.37       1818.23       388.15 o                         
   1  37  27      24946.19      26025.50       740.80 o                         
   3  37  27       2481.16       2447.49       355.41 o                         
   5  37  27       9200.26       8701.24       448.82 o                         
   7  37  27       1418.74       1162.39       358.46 o                         
   1  39  27       1363.12       1584.78       493.87 o                         
   3  39  27       7232.27       7360.86       461.39 o                         
   5  39  27        107.52        699.49       371.58 o                         
   5  41  27       3079.77       3107.83       941.63 o                         
   0   0  28     405983.22     432114.31      3774.44 o                         
   4   0  28      27790.54      28730.22       450.17 o                         
   8   0  28      81103.33      80696.69      1123.89 o                         
  12   0  28      75219.92      74922.52      1455.65 o                         
   2   2  28      42210.50      42690.15       550.36 o                         
   4   2  28      21714.58      21163.50       398.51 o                         
   6   2  28         84.44        141.76        90.48 o                         
   8   2  28       8250.34       8409.29       252.26 o                         
  10   2  28       4348.93       4485.18       258.65 o                         
  12   2  28         82.59        782.61       222.96 o                         
  14   2  28        901.95        908.37       255.81 o                         
   0   4  28      64801.62      65011.49       844.80 o                         
   2   4  28         18.01        320.48        79.12 o                         
   4   4  28       3019.96       3175.41       127.91 o                         
   6   4  28       8854.24       8913.76       214.77 o                         
   8   4  28      62518.37      61380.38      1011.89 o                         
  10   4  28        818.10        929.53       181.47 o                         
  12   4  28      17357.79      16970.71       477.44 o                         
  14   4  28       1227.26        598.41       246.60 o                         
   2   6  28     150384.30     155297.83      1201.45 o                         
   4   6  28      25749.68      25072.75       706.48 o                         
   6   6  28      12408.70      12192.48       343.81 o                         
   8   6  28       2114.94       2458.63       183.91 o                         
  10   6  28       1255.85       1644.73       206.52 o                         
  12   6  28        839.32       1019.46       216.71 o                         
  14   6  28       8624.03       8604.53       439.79 o                         
   0   8  28      72253.41      68946.56      1290.26 o                         
   2   8  28       9659.92      10101.88       417.79 o                         
   4   8  28         43.20        280.80        92.59 o                         
   6   8  28       1045.69        951.48       128.35 o                         
   8   8  28       4472.95       3409.06       253.59 o                         
  10   8  28       1571.57       1851.12       190.78 o                         
  12   8  28       9615.84       9291.11       375.80 o                         
  14   8  28         21.06        271.27       223.25 o                         
   2  10  28      17280.91      18116.72       262.04 o                         
   4  10  28        133.01        432.22       122.27 o                         
   6  10  28      74902.27      74951.31       850.39 o                         
   8  10  28      14775.68      14278.41       327.23 o                         
  10  10  28       1490.51       1698.29       191.27 o                         
  12  10  28        448.44        573.34       210.65 o                         
  14  10  28      12503.66      14012.30       646.26 o                         
   0  12  28     104749.45     106140.25       966.89 o                         
   2  12  28      17042.86      16745.44       249.82 o                         
   4  12  28       1295.73       2052.74       148.20 o                         
   6  12  28       3901.46       5017.23       376.88 o                         
   8  12  28       7284.87       7739.62       259.24 o                         
  10  12  28       1439.09       1309.44       191.13 o                         
  12  12  28      17217.63      17466.66       498.42 o                         
  14  12  28        141.25        608.96       285.68 o                         
   2  14  28       4778.54       5314.53       185.63 o                         
   4  14  28      14373.27      12990.76       313.19 o                         
   6  14  28        711.83        665.69       137.06 o                         
   8  14  28        201.99        208.80       138.04 o                         
  10  14  28         29.03        479.21       177.62 o                         
  12  14  28        496.19        515.22       201.57 o                         
  14  14  28       1569.24       1090.94       318.39 o                         
   0  16  28      22860.80      22341.19       627.91 o                         
   2  16  28       4773.05       5407.27       211.28 o                         
   4  16  28       5379.87       6092.55       301.47 o                         
   6  16  28        124.54        645.85       181.07 o                         
   8  16  28      42887.59      40087.14       577.54 o                         
  10  16  28       9807.47       8862.92       307.99 o                         
  12  16  28      17142.07      17656.93       483.79 o                         
  14  16  28        145.42        251.71       315.71 o                         
   2  18  28      18139.55      20093.40       369.81 o                         
   4  18  28      19561.54      21507.60       426.66 o                         
   6  18  28     111213.78     107365.69      1057.82 o                         
   8  18  28       4772.22       4372.40       297.23 o                         
  10  18  28       3937.27       4100.01       241.14 o                         
  12  18  28        270.37        867.72       295.16 o                         
  14  18  28          9.26       -114.59       389.46 o                         
   0  20  28      21336.44      22295.64       627.78 o                         
   2  20  28       3077.37       3407.84       242.55 o                         
   4  20  28       3504.17       4236.20       373.98 o                         
   6  20  28       2016.34       2373.80       182.81 o                         
   8  20  28       1358.94       1187.31       180.73 o                         
  10  20  28       1013.86       1267.03       185.89 o                         
  12  20  28       1217.65       1164.54       224.36 o                         
  14  20  28       1867.70       2736.61       912.20 o                         
   2  22  28       1065.29       1605.21       174.94 o                         
   4  22  28      10783.98      11501.55       356.58 o                         
   6  22  28       4351.92       4396.03       247.29 o                         
   8  22  28        164.13        101.46       161.45 o                         
  10  22  28       7028.18       6498.52       287.95 o                         
  12  22  28       1265.24       1581.89       256.56 o                         
   0  24  28      62573.04      65692.93      1098.23 o                         
   2  24  28       2295.07       1979.65       196.31 o                         
   4  24  28     118994.95     113699.28      1042.81 o                         
   6  24  28       3741.66       4621.29       258.26 o                         
   8  24  28        166.35        334.81       179.98 o                         
  10  24  28       1895.57       2177.41       226.84 o                         
  12  24  28         57.48        -31.55       307.73 o                         
   2  26  28        203.50        277.41       187.29 o                         
   4  26  28       2876.20       2922.42       231.89 o                         
   6  26  28      11380.70      10814.75       396.19 o                         
   8  26  28       7238.82       8431.67       483.16 o                         
  10  26  28       1074.84        984.30       218.94 o                         
  12  26  28          0.64        301.49       344.53 o                         
   0  28  28      18410.74      17331.08       753.97 o                         
   2  28  28        532.13        726.25       213.11 o                         
   4  28  28       8118.76       7684.96       350.32 o                         
   6  28  28      19065.12      18410.89       487.21 o                         
   8  28  28         28.83         19.71       206.47 o                         
  10  28  28       8704.33       8962.25       376.71 o                         
  12  28  28       1349.07       1340.01       572.67 o                         
   2  30  28        725.11        599.94       210.43 o                         
   4  30  28        855.72        823.23       233.36 o                         
   6  30  28      36490.20      35610.43       675.03 o                         
   8  30  28         33.51        181.90       278.26 o                         
  10  30  28      14835.39      14782.55       468.52 o                         
   0  32  28       3117.84       3744.11       434.45 o                         
   2  32  28       1304.71        984.83       225.76 o                         
   4  32  28       3332.80       3594.01       303.35 o                         
   6  32  28        672.07        597.04       231.65 o                         
   8  32  28       5372.80       5531.56       334.34 o                         
  10  32  28       9244.13       8401.71       506.56 o                         
   2  34  28         78.52        118.21       230.78 o                         
   4  34  28       4451.62       4646.81       335.98 o                         
   6  34  28       4429.86       4529.84       344.97 o                         
   8  34  28       2255.63       2959.92       309.21 o                         
   0  36  28      24836.21      27385.36      1055.77 o                         
   2  36  28      10096.42       9721.92       484.02 o                         
   4  36  28      25869.07      26411.68       682.01 o                         
   6  36  28       4577.24       3881.43       363.60 o                         
   8  36  28        379.58       -742.44       746.97 o                         
   2  38  28        312.74        620.54       296.75 o                         
   4  38  28         37.11        211.21       256.74 o                         
   6  38  28       1681.58       2232.77       464.06 o                         
   0  40  28      25857.97      26729.49      1127.50 o                         
   2  40  28       2621.97       2606.85       571.07 o                         
   6  40  28        112.00       -898.62       898.62 o                         
   1   1  29      25193.93      25745.83       312.19 o                         
   3   1  29      45147.62      42961.98       634.19 o                         
   5   1  29       3963.35       3870.61       129.93 o                         
   7   1  29      20980.98      21516.65       366.60 o                         
   9   1  29        505.35        281.28       258.97 o                         
  11   1  29      46726.90      43922.01      1724.31 o                         
  13   1  29      11359.69      11545.07       506.99 o                         
  15   1  29       7739.86       8105.20      1475.82 o                         
   1   3  29      35961.79      34450.27       363.74 o                         
   3   3  29      30176.78      28486.75       309.63 o                         
   5   3  29       7927.51       9115.40       181.39 o                         
   7   3  29      23960.56      21326.79       364.46 o                         
   9   3  29        184.21         80.25       149.42 o                         
  11   3  29         76.25        227.71       194.09 o                         
  13   3  29       1674.70       2067.91       350.76 o                         
  15   3  29       3388.37       3218.75       882.78 o                         
   1   5  29      49038.46      51545.79       599.53 o                         
   3   5  29         20.10        104.79        81.55 o                         
   5   5  29       3446.17       3794.66       247.48 o                         
   7   5  29      17683.67      16854.13       553.98 o                         
   9   5  29       2474.51       2663.56       197.56 o                         
  11   5  29      15271.39      14338.94       433.47 o                         
  13   5  29       8526.71       9293.40       428.44 o                         
  15   5  29       1513.07       1994.17       907.68 o                         
   1   7  29     149887.86     150272.89       814.84 o                         
   3   7  29      25488.01      25603.34       278.21 o                         
   5   7  29      30914.03      29719.45       410.72 o                         
   7   7  29       1278.97       1182.18       132.33 o                         
   9   7  29       5888.87       6260.60       263.96 o                         
  11   7  29         49.66        522.12       184.29 o                         
  13   7  29       4649.87       4586.73       316.31 o                         
  15   7  29       3485.88       5357.79      1186.09 o                         
   1   9  29      30815.52      30151.52       750.18 o                         
   3   9  29       1608.80       1771.05       111.10 o                         
   5   9  29       3002.81       3629.66       199.23 o                         
   7   9  29      14661.28      12997.47       302.54 o                         
   9   9  29       1004.17        875.27       212.60 o                         
  11   9  29        392.86        101.40       185.56 o                         
  13   9  29       1446.29       1145.92       235.50 o                         
   1  11  29      22305.83      21909.92       392.29 o                         
   3  11  29      11414.19      10336.10       255.97 o                         
   5  11  29     108929.73     105161.05      1262.29 o                         
   7  11  29      12259.04      13587.66       775.75 o                         
   9  11  29        860.80        870.39       174.82 o                         
  11  11  29       2010.56       2048.72       230.54 o                         
  13  11  29       6842.63       6805.79       365.09 o                         
   1  13  29      55988.68      52209.70       805.68 o                         
   3  13  29      18657.06      16872.35       300.11 o                         
   5  13  29       1082.72       1535.00       138.77 o                         
   7  13  29       5232.47       5532.10       241.17 o                         
   9  13  29       2472.71       2611.03       216.30 o                         
  11  13  29       5983.99       5591.55       289.37 o                         
  13  13  29       3733.10       4101.70       312.57 o                         
   1  15  29       5937.33       5678.00       187.66 o                         
   3  15  29       3749.47       3490.17       227.18 o                         
   5  15  29       5204.90       4969.00       249.44 o                         
   7  15  29      53670.20      52462.11       627.09 o                         
   9  15  29       9737.02       9940.24       457.62 o                         
  11  15  29       1494.10       1317.06       203.62 o                         
  13  15  29        834.46        612.25       234.03 o                         
   1  17  29       2919.10       2410.64       164.45 o                         
   3  17  29      30090.69      27184.60       505.73 o                         
   5  17  29      50370.68      48610.64      1063.79 o                         
   7  17  29      91344.89      84092.00      1051.90 o                         
   9  17  29        988.47       1673.71       198.67 o                         
  11  17  29      16883.23      17059.09       466.97 o                         
  13  17  29       2242.14       2395.96       285.30 o                         
   1  19  29      62988.50      61133.54       654.72 o                         
   3  19  29      16744.01      15206.34       378.75 o                         
   5  19  29      13098.39      13160.63       357.80 o                         
   7  19  29         19.55        466.23       159.32 o                         
   9  19  29        777.42       1011.91       175.35 o                         
  11  19  29        307.72        343.29       198.55 o                         
  13  19  29        535.94        568.50       273.75 o                         
   1  21  29       2842.79       2966.15       210.41 o                         
   3  21  29      11601.07      11585.50       346.25 o                         
   5  21  29        146.95        243.62       174.56 o                         
   7  21  29      15004.48      15295.56       407.87 o                         
   9  21  29      22064.08      22964.56       461.38 o                         
  11  21  29        428.45        567.80       227.79 o                         
  13  21  29       2529.96       2680.07       355.05 o                         
   1  23  29      57095.98      54798.63       785.29 o                         
   3  23  29      16068.58      16313.68       410.50 o                         
   5  23  29      30854.28      30904.31       571.18 o                         
   7  23  29       1862.00       2280.43       227.04 o                         
   9  23  29        453.23        389.27       245.87 o                         
  11  23  29        832.58        983.07       208.54 o                         
  13  23  29        194.24        151.94       335.08 o                         
   1  25  29      31122.29      30492.25       610.29 o                         
   3  25  29      27416.22      26161.72       751.05 o                         
   5  25  29      12091.21      12457.04       391.95 o                         
   7  25  29        188.65        651.95       192.73 o                         
   9  25  29       7852.30       7934.25       337.06 o                         
  11  25  29       4419.85       4616.08       304.43 o                         
   1  27  29       9745.41       9513.81       378.90 o                         
   3  27  29       1699.58       1662.81       223.21 o                         
   5  27  29        400.44        721.90       251.12 o                         
   7  27  29       1711.36       1602.50       215.28 o                         
   9  27  29       8003.62       8592.16       432.72 o                         
  11  27  29       4023.28       3895.24       349.08 o                         
   1  29  29      14494.22      15204.13       473.34 o                         
   3  29  29       2191.28       2584.43       331.32 o                         
   5  29  29      25301.37      26494.04       579.15 o                         
   7  29  29       7384.07       6590.71       328.92 o                         
   9  29  29       7285.10       6987.19       356.17 o                         
  11  29  29         10.34       -186.17       394.67 o                         
   1  31  29        102.80        361.19       232.35 o                         
   3  31  29         55.24        127.88       214.36 o                         
   5  31  29       9787.89       9278.44       422.49 o                         
   7  31  29      17143.37      17490.22       515.13 o                         
   9  31  29          2.21       -102.16       230.93 o                         
   1  33  29       2435.59       2102.73       297.44 o                         
   3  33  29        142.18          5.41       219.44 o                         
   5  33  29        361.67        645.27       240.93 o                         
   7  33  29       3076.93       3943.94       298.05 o                         
   9  33  29        481.62        643.56       300.58 o                         
   1  35  29      10260.75      10320.73       535.86 o                         
   3  35  29       4548.87       4045.49       333.91 o                         
   5  35  29       7726.13       8145.89       422.99 o                         
   7  35  29       3908.17       4278.32       364.21 o                         
   9  35  29         60.37         72.43       670.01 o                         
   1  37  29       5741.55       6777.50       433.91 o                         
   3  37  29          6.04         -2.79       273.58 o                         
   5  37  29       9073.08       9761.68       678.97 o                         
   7  37  29       2170.65       1844.78       928.05 o                         
   1  39  29       4215.87       4739.77       407.56 o                         
   3  39  29        217.65        -15.40       831.85 o                         
   5  39  29        916.31       1174.77       783.18 o                         
   2   0  30     238073.27     243233.89      2127.15 o                         
   6   0  30     118571.50     113986.79      1052.93 o                         
  10   0  30       5599.54       5074.81       479.97 o                         
  14   0  30        403.00        235.40       537.26 o                         
   0   2  30     108039.77     113715.62      1522.47 o                         
   2   2  30     113036.89     114231.61       604.07 o                         
   4   2  30       5367.40       4647.90       150.05 o                         
   6   2  30      60867.50      60512.40       688.28 o                         
   8   2  30       4430.60       4942.11       245.71 o                         
  10   2  30       1634.94       1506.77       217.70 o                         
  12   2  30      11802.13      10823.97       551.86 o                         
  14   2  30       1213.62       1193.94       323.10 o                         
   2   4  30      37861.84      37111.55       623.39 o                         
   4   4  30       5183.54       4986.45       140.49 o                         
   6   4  30       7083.70       7891.76       238.35 o                         
   8   4  30       5961.78       5908.08       275.80 o                         
  10   4  30        166.04        352.75       172.49 o                         
  12   4  30         11.88        750.17       231.90 o                         
  14   4  30         48.75        252.25       263.53 o                         
   0   6  30     479387.84     484317.31     12853.81 o                         
   2   6  30      45769.24      43579.02       499.54 o                         
   4   6  30       4977.67       5225.62       290.26 o                         
   6   6  30      11161.80      11674.49       376.46 o                         
   8   6  30        320.58         54.27       143.64 o                         
  10   6  30       4394.33       4453.78       468.99 o                         
  12   6  30       8514.54       8484.37       367.39 o                         
  14   6  30          3.49         71.25       250.59 o                         
   2   8  30       9558.36       9386.10       199.39 o                         
   4   8  30       5931.37       4815.88       188.48 o                         
   6   8  30       1312.83       1701.69       162.48 o                         
   8   8  30      16077.35      14601.95       367.29 o                         
  10   8  30      11088.50      11370.24       410.92 o                         
  12   8  30         16.41        183.34       203.22 o                         
  14   8  30      13264.84      14593.80       544.10 o                         
   0  10  30      26546.32      25770.73       500.74 o                         
   2  10  30      63683.26      63199.39       646.88 o                         
   4  10  30      13209.35      11971.38       401.53 o                         
   6  10  30      23805.47      23457.27       779.57 o                         
   8  10  30        290.47        470.24       134.91 o                         
  10  10  30          6.39        236.42       166.94 o                         
  12  10  30         44.68       -121.68       199.88 o                         
  14  10  30        411.92       -128.24       281.08 o                         
   2  12  30      48447.54      48350.80       633.00 o                         
   4  12  30       4843.74       4993.46       204.51 o                         
   6  12  30      26504.30      23270.02       406.08 o                         
   8  12  30       3437.77       3517.89       265.29 o                         
  10  12  30      14116.82      14153.93       398.60 o                         
  12  12  30        626.03       1491.17       244.69 o                         
  14  12  30       2899.73       2240.14       376.05 o                         
   0  14  30      10582.75       9555.54       335.35 o                         
   2  14  30       3811.22       3910.78       279.14 o                         
   4  14  30       4641.27       5140.34       204.64 o                         
   6  14  30       2785.64       2654.15       182.25 o                         
   8  14  30       8055.26       8571.11       281.40 o                         
  10  14  30       6119.44       6705.53       306.46 o                         
  12  14  30      12207.95      12568.04       443.42 o                         
  14  14  30         93.16        372.98       377.39 o                         
   2  16  30         23.35        389.07       128.58 o                         
   4  16  30      11111.24      10726.44       408.68 o                         
   6  16  30      30485.15      28922.19       470.14 o                         
   8  16  30        401.68        603.97       155.72 o                         
  10  16  30       8320.60       8493.20       377.76 o                         
  12  16  30          8.81         60.59       238.84 o                         
  14  16  30        335.55        -48.89       371.82 o                         
   0  18  30      12416.39      13530.13      1410.09 o                         
   2  18  30      20528.40      20888.64       560.13 o                         
   4  18  30      10738.91      10813.75       332.98 o                         
   6  18  30       1203.12       1443.00       185.54 o                         
   8  18  30      16473.55      15282.68       370.00 o                         
  10  18  30       2431.41       2761.51       237.72 o                         
  12  18  30       9573.70       9526.52       406.06 o                         
  14  18  30       1953.72       3067.09       950.68 o                         
   2  20  30       2925.25       3388.31       224.70 o                         
   4  20  30        944.89        839.69       230.99 o                         
   6  20  30      18797.46      17925.13       525.55 o                         
   8  20  30          3.21         57.87       165.92 o                         
  10  20  30        531.43        660.79       184.93 o                         
  12  20  30        290.22        616.52       226.90 o                         
   0  22  30      14530.63      16677.80       587.11 o                         
   2  22  30      18545.67      17780.97       415.74 o                         
   4  22  30      48142.29      46620.51       853.93 o                         
   6  22  30       3340.66       3727.54       293.39 o                         
   8  22  30       1311.29       1731.40       214.45 o                         
  10  22  30       3773.51       4568.49       266.50 o                         
  12  22  30        376.34        579.92       286.43 o                         
   2  24  30         44.89         97.85       186.03 o                         
   4  24  30       2071.47       1327.49       191.31 o                         
   6  24  30      35411.23      33209.84       592.25 o                         
   8  24  30          8.09        146.20       187.25 o                         
  10  24  30        994.61       1136.47       246.82 o                         
  12  24  30        561.83       1040.67       334.60 o                         
   0  26  30       1279.48       1654.46       492.48 o                         
   2  26  30       1926.78       1571.09       226.17 o                         
   4  26  30       1609.18       1918.64       218.29 o                         
   6  26  30       1131.44        768.13       186.12 o                         
   8  26  30      10424.42      10347.05       388.75 o                         
  10  26  30      10864.75      11689.13       416.67 o                         
  12  26  30      11690.74       9558.91      1371.70 o                         
   2  28  30         54.54       -155.41       203.18 o
[truncated: 138,025 more chars]
